# Supplementary material for: Humic acid enhances heat stress tolerance via transcriptional activation of Heat-Shock Proteins in Arabidopsis
Source: Sci Rep. 2020 Sep 14;10:15042. doi: 10.1038/s41598-020-71701-8 (PMC7490348; doi:10.1038/s41598-020-71701-8)
Supplement: Supplementary file 1 — Supplementary Information 1. [file 41598_2020_71701_MOESM1_ESM.xlsx]

## Sheet: gene.de
GeneId	GeneAcc	NcbiGene	Type	GeneName	Desc	EXP:0_160519:FPKM	EXP:1_1_160519:FPKM	EXP:1_2_160519:FPKM	EXP:1_3_160519:FPKM	EXP:1_4_160519:FPKM	EXP:2_1_160519:FPKM	EXP:2_2_160519:FPKM	EXP:2_3_160519:FPKM	EXP:2_4_160519:FPKM	EXP:3_1_160519:FPKM	EXP:3_2_160519:FPKM	EXP:3_3_160519:FPKM	EXP:3_4_160519:FPKM	DEG:1_1_160519,2_1_160519,3_1_160519 vs 1_2_160519,2_2_160519,3_2_160519:QV=0.05:SELECT	DEG:1_1_160519,2_1_160519,3_1_160519 vs 1_2_160519,2_2_160519,3_2_160519:PV	DEG:1_1_160519,2_1_160519,3_1_160519 vs 1_2_160519,2_2_160519,3_2_160519:QV	DEG:1_1_160519,2_1_160519,3_1_160519 vs 1_2_160519,2_2_160519,3_2_160519:Log2fc	DEG:1_1_160519,2_1_160519,3_1_160519 vs 1_2_160519,2_2_160519,3_2_160519:UP_DOWN	DEG:1_1_160519,2_1_160519,3_1_160519 vs 1_3_160519,2_3_160519,3_3_160519:QV=0.05:SELECT	DEG:1_1_160519,2_1_160519,3_1_160519 vs 1_3_160519,2_3_160519,3_3_160519:PV	DEG:1_1_160519,2_1_160519,3_1_160519 vs 1_3_160519,2_3_160519,3_3_160519:QV	DEG:1_1_160519,2_1_160519,3_1_160519 vs 1_3_160519,2_3_160519,3_3_160519:Log2fc	DEG:1_1_160519,2_1_160519,3_1_160519 vs 1_3_160519,2_3_160519,3_3_160519:UP_DOWN	DEG:1_2_160519,2_2_160519,3_2_160519 vs 1_4_160519,2_4_160519,3_4_160519:QV=0.05:SELECT	DEG:1_2_160519,2_2_160519,3_2_160519 vs 1_4_160519,2_4_160519,3_4_160519:PV	DEG:1_2_160519,2_2_160519,3_2_160519 vs 1_4_160519,2_4_160519,3_4_160519:QV	DEG:1_2_160519,2_2_160519,3_2_160519 vs 1_4_160519,2_4_160519,3_4_160519:Log2fc	DEG:1_2_160519,2_2_160519,3_2_160519 vs 1_4_160519,2_4_160519,3_4_160519:UP_DOWN	DEG:1_3_160519,2_3_160519,3_3_160519 vs 1_4_160519,2_4_160519,3_4_160519:QV=0.05:SELECT	DEG:1_3_160519,2_3_160519,3_3_160519 vs 1_4_160519,2_4_160519,3_4_160519:PV	DEG:1_3_160519,2_3_160519,3_3_160519 vs 1_4_160519,2_4_160519,3_4_160519:QV	DEG:1_3_160519,2_3_160519,3_3_160519 vs 1_4_160519,2_4_160519,3_4_160519:Log2fc	DEG:1_3_160519,2_3_160519,3_3_160519 vs 1_4_160519,2_4_160519,3_4_160519:UP_DOWN	GeneOntology
TBIG000001	AT1G01010.L01	839580	Y	ANAC001	NAC domain containing protein 1 [Source:TAIR;Acc:AT1G01010]	11.2	10.9	14.38	15.49	13.86	11.55	13.46	12.75	16.12	13.74	13.5	14.05	15.22	N	0.1643	0.4082	0.21	UP	N	0.1517	0.3818	0.23	UP	N	0.3145	0.5169	0.14	UP	N	0.4132	0.729	0.13	UP	GO:0003677,GO:0003700,GO:0005634,GO:0006351,GO:0006355,GO:0006888,GO:0043090
TBIG000002	AT1G01040	839574	Y	DCL1	dicer-like 1 [Source:TAIR;Acc:AT1G01040]	19.04	16.72	18.07	12.41	14.52	18.08	15.67	14.28	13.42	14.43	15.52	14.01	15.1	N	0.9506	0.9866	0.01	UP	N	0.1522	0.3822	-0.27	DOWN	N	0.2792	0.4775	-0.18	DOWN	N	0.5643	0.8358	0.1	UP	GO:0000166,GO:0003676,GO:0003677,GO:0003723,GO:0004386,GO:0004518,GO:0004519,GO:0004525,GO:0005515,GO:0005524,GO:0005634,GO:0006396,GO:0016075,GO:0016787,GO:0016891,GO:0031047,GO:0046872,GO:0090305
TBIG000003	AT1G01073	7922546	Y	-	unknown protein; FUNCTIONS IN: molecular_function unknown; INVOLVED IN: biological_process unknown; LOCATED IN: endomembrane system; Has 0 Blast hits to 0 proteins in 0 species (source: NCBI BLink). [Source:TAIR;Acc:AT1G01073]	0	0	0	0	0	0	0	0	0	0	0	0	0	N	1	1	0	-	N	1	1	0	-	N	1	1	0	-	N	1	1	0	-	GO:0003674,GO:0008150
TBIG000004	AT1G01110.L01	839394	Y	IQD18	IQ-domain 18 [Source:TAIR;Acc:AT1G01110]	3.81	1.95	1.88	3.66	2.74	3.3	1.93	4.08	3.55	2.58	1.13	3.14	2.59	Y	0.0037	0.0234	-0.66	DOWN	N	0.0273	0.118	0.48	UP	Y	0.0001	0.0012	0.86	UP	N	0.1741	0.4617	-0.28	DOWN	GO:0005515
TBIG000005	AT1G01115	7922461	Y	-	unknown protein; FUNCTIONS IN: molecular_function unknown; INVOLVED IN: biological_process unknown; LOCATED IN: endomembrane system; Has 0 Blast hits to 0 proteins in 0 species (source: NCBI BLink). [Source:TAIR;Acc:AT1G01115]	0	0	0	0	0	0	0	0	0	0	0	0	0	N	1	1	0	-	N	1	1	0	-	N	1	1	0	-	N	1	1	0	-	GO:0003674,GO:0008150
TBIG000006	AT1G01160.L01	839278	Y	GIF2	GRF1-interacting factor 2 [Source:TAIR;Acc:AT1G01160]	20.45	19.01	20.19	26.35	21.61	22.59	22.65	23.17	28.47	24.9	18.47	21	24.6	N	0.5274	0.791	-0.12	DOWN	N	0.7545	0.9109	0.08	UP	N	0.1284	0.2776	0.3	UP	N	0.653	0.8868	0.11	UP	GO:0000278,GO:0000956,GO:0003713,GO:0005515,GO:0005634,GO:0006351,GO:0006355,GO:0006396,GO:0008283,GO:0009410,GO:0010048,GO:0043687,GO:0045893,GO:0048366,GO:0048522
TBIG000007	AT1G01180	839239	Y	-	S-adenosyl-L-methionine-dependent methyltransferases superfamily protein [Source:TAIR;Acc:AT1G01180]	7.2	4.57	3.23	6.68	4.77	3.48	2.37	6.57	6.37	3.72	4.18	6.08	5.22	N	0.2079	0.4738	-0.26	DOWN	Y	0.0007	0.007	0.72	UP	Y	0.0003	0.0024	0.73	UP	N	0.2131	0.5156	-0.25	DOWN	GO:0008168,GO:0016740,GO:0032259
TBIG000008	AT1G01210.L01	839481	Y	Polr3k	DNA-directed RNA polymerase, subunit M, archaeal [Source:TAIR;Acc:AT1G01210]	16.09	28.5	30.3	32.67	18.97	31.05	50.02	26.38	31.94	40.79	29.37	19.67	27.27	N	0.3715	0.659	0.15	UP	N	0.0701	0.2311	-0.34	DOWN	Y	0.0053	0.0233	-0.48	DOWN	N	0.9399	0.9852	0.01	UP	GO:0003676,GO:0003677,GO:0003700,GO:0003899,GO:0005634,GO:0006351,GO:0006355,GO:0008270,GO:0046872
TBIG000009	AT1G01220.L01	839420	Y	FKGP	L-fucokinase/GDP-L-fucose pyrophosphorylase [Source:TAIR;Acc:AT1G01220]	16.7	18.02	20.33	14.11	21.24	17.71	16.97	16.52	16.18	14.64	20.02	16.65	17.75	N	0.1409	0.3689	0.2	UP	N	0.5651	0.8045	-0.08	DOWN	N	0.7787	0.8924	-0.04	DOWN	N	0.0714	0.2678	0.25	UP	GO:0000166,GO:0003824,GO:0005524,GO:0005737,GO:0005975,GO:0008152,GO:0016301,GO:0016310,GO:0016740,GO:0016772,GO:0016773,GO:0030244,GO:0042352,GO:0046872,GO:0047341,GO:0048193,GO:0050201
TBIG000010	XLOC_000010	NA	Y	Ormdl3	ORM1-like protein 3 [Source:SWISS;Acc:Q9CPZ6]	28.84	30.76	24.5	39.29	28.94	27.28	34.51	29.47	34.17	31.9	25.01	32.26	28.91	N	0.5501	0.8063	-0.09	DOWN	N	0.307	0.5833	0.17	UP	N	0.3019	0.5029	0.16	UP	N	0.5492	0.8266	-0.1	DOWN	GO:0006672,GO:0016021,GO:0035339
TBIG000011	AT1G01240	839274	Y	-	unknown protein; INVOLVED IN: N-terminal protein myristoylation; EXPRESSED IN: 17 plant structures; EXPRESSED DURING: 11 growth stages; BEST Arabidopsis thaliana protein match is: unknown protein (TAIR:AT2G46550.1); Has 95 Blast hits to 78 proteins /.../species: Archae - 0; Bacteria - 2; Metazoa - 11; Fungi - 0; Plants - 80; Viruses - 0; Other Eukaryotes - 2 (source: NCBI BLink). [Source:TAIR;Acc…	11.15	4.38	3.55	13.3	15	2.86	5.25	12.08	13.03	3.41	4.6	11.11	10.84	N	0.0869	0.2645	0.33	UP	Y	0.0001	0.0007	1.77	UP	Y	0.0001	0.0004	1.56	UP	N	0.4417	0.7515	0.13	UP	-
TBIG000012	AT1G01260.L01	839545	Y	BHLH13	basic helix-loop-helix (bHLH) DNA-binding superfamily protein [Source:TAIR;Acc:AT1G01260]	11.83	11.98	11.36	10.62	8.88	12.44	9.17	12.3	8.9	12.14	10.54	12.64	9.93	N	0.1137	0.3191	-0.22	DOWN	N	0.7765	0.9209	-0.04	DOWN	N	0.2653	0.4617	-0.16	DOWN	N	0.024	0.1275	-0.33	DOWN	GO:0003677,GO:0003700,GO:0005634,GO:0006351,GO:0006355,GO:0009694,GO:0009753,GO:0046983
TBIG000013	AT1G01280	839470	Y	CYP703A2	cytochrome P450, family 703, subfamily A, polypeptide 2 [Source:TAIR;Acc:AT1G01280]	0	0	0	0	0	0	0	0	0	0	0	0	0	N	1	1	0	-	N	1	1	0	-	N	1	1	0	-	N	1	1	0	-	GO:0004497,GO:0005506,GO:0009055,GO:0010208,GO:0010584,GO:0016491,GO:0016705,GO:0016709,GO:0020037,GO:0046872,GO:0051791,GO:0051792,GO:0055114,GO:0080110
TBIG000014	AT1G01290.L01	839445	Y	CNX3	cofactor of nitrate reductase and xanthine dehydrogenase 3 [Source:TAIR;Acc:AT1G01290]	12.34	12.39	13.4	13.11	11.49	12.04	14.21	13.33	11.82	11.09	12.68	10.78	14.55	N	0.2456	0.524	0.19	UP	N	0.7146	0.8929	0.07	UP	N	0.6371	0.803	-0.08	DOWN	N	0.7622	0.9315	0.05	UP	GO:0005739,GO:0005759,GO:0006777,GO:0009507
TBIG000015	AT1G01300	839375	Y	ASPG1	Eukaryotic aspartyl protease family protein [Source:TAIR;Acc:AT1G01300]	36.6	58.99	37.26	37.15	36.66	59.75	31.5	47.31	33.39	46.74	40.05	48	33.51	Y	0.0001	0.0006	-0.61	DOWN	N	0.0311	0.13	-0.31	DOWN	N	0.637	0.803	-0.06	DOWN	N	0.0104	0.0695	-0.36	DOWN	GO:0004190,GO:0006508,GO:0008233,GO:0009505,GO:0009664,GO:0016020,GO:0042545,GO:0080167
TBIG000016	AT1G01305	6240609	Y	-	unknown protein; FUNCTIONS IN: molecular_function unknown; INVOLVED IN: biological_process unknown; LOCATED IN: endomembrane system; Has 30201 Blast hits to 17322 proteins in 780 species: Archae - 12; Bacteria - 1396; Metazoa - 17338; Fungi - 3422; /.../ - 5037; Viruses - 0; Other Eukaryotes - 2996 (source: NCBI BLink). [Source:TAIR;Acc:AT1G01305]	0	0	0	0	0	0	0	0	0	0	0	0	0	N	1	1	0	-	N	1	1	0	-	N	1	1	0	-	N	1	1	0	-	GO:0003674,GO:0008150
TBIG000017	AT1G01310	839333	Y	PR-1	CAP (Cysteine-rich secretory proteins, Antigen 5, and Pathogenesis-related 1 protein) superfamily protein [Source:TAIR;Acc:AT1G01310]	0.14	0	0.04	0.09	0	0.05	0	0.1	0.06	0.11	0	0	0.05	N	1	1	-1.84	DOWN	N	1	1	0.26	UP	N	1	1	1.33	UP	N	1	1	-0.77	DOWN	GO:0003674,GO:0005576,GO:0008150
TBIG000018	AT1G01350	838964	Y	AtC3H1	Zinc finger (CCCH-type/C3HC4-type RING finger) family protein [Source:TAIR;Acc:AT1G01350]	17.97	18.48	20.1	21.02	19.55	19.29	21.27	18.38	22.44	18.74	20.38	18.8	20.76	N	0.2998	0.589	0.15	UP	N	0.7583	0.9128	0.05	UP	N	0.7865	0.8969	0.04	UP	N	0.3468	0.6693	0.14	UP	GO:0003677,GO:0005515,GO:0008270,GO:0046872
TBIG000019	AT1G01355	6241268	Y	-	Putative endonuclease or glycosyl hydrolase [Source:TAIR;Acc:AT1G01355]	0	0.09	0	0	0	0	0	0	0	0	0	0.1	0	N	1	1	#NAME?	DOWN	N	1	1	0.2	UP	N	1	1	0	-	N	1	1	#NAME?	DOWN	GO:0004519,GO:0005777,GO:0008150,GO:0016787,GO:0046872
TBIG000020	AT1G01360	838452	Y	RCAR1	regulatory component of ABA receptor 1 [Source:TAIR;Acc:AT1G01360]	12.94	6.63	5.22	9.37	8.92	4.44	6.18	9.29	10.2	6.75	5.29	8.3	7.81	N	0.6972	0.8883	-0.08	DOWN	Y	0.0039	0.0275	0.6	UP	Y	0.0002	0.0015	0.71	UP	N	0.8653	0.9656	0.03	UP	GO:0004872,GO:0005515,GO:0005634,GO:0005737,GO:0009738,GO:0010427,GO:0042803
TBIG000021	AT1G01370.L01	839104	Y	HTR12	Histone superfamily protein [Source:TAIR;Acc:AT1G01370]	3.28	4.3	2.49	4.61	2.43	3.49	3.1	4.61	3.12	6.68	3.19	3.97	3.77	Y	0.0027	0.0182	-0.72	DOWN	N	0.5756	0.8114	-0.14	DOWN	N	0.7016	0.8456	0.09	UP	N	0.055	0.2242	-0.48	DOWN	GO:0000775,GO:0000776,GO:0000777,GO:0000785,GO:0000786,GO:0000911,GO:0003677,GO:0005515,GO:0005634,GO:0005694,GO:0006270,GO:0006275,GO:0006334,GO:0006346,GO:0007126,GO:0008283,GO:0009567,GO:0009909,GO:0010389,GO:0016458,GO:0031048,GO:0034968,GO:0046982,GO:0048451,GO:0048453,GO:0051301,GO:0051307,GO:0051567,GO:0051726
TBIG000022	AT1G01380	838096	Y	ETC1	Homeodomain-like superfamily protein [Source:TAIR;Acc:AT1G01380]	3.73	2.95	1.37	2.29	1.99	2.11	2.01	1.53	3.39	3.12	1.16	0.82	2.9	N	0.0158	0.0736	-0.84	DOWN	N	0.0324	0.1341	-0.8	DOWN	Y	0.0132	0.0491	0.87	UP	N	0.0246	0.1295	0.84	UP	GO:0001708,GO:0003677,GO:0003682,GO:0003700,GO:0005634,GO:0006351,GO:0006355,GO:0007275,GO:0009913,GO:0080147,GO:1900033
TBIG000023	AT1G01410	837547	Y	APUM22	pumilio 22 [Source:TAIR;Acc:AT1G01410]	0	0	0	0	0	0	0	0	0	0	0	0	0	N	1	1	0	-	N	1	1	0	-	N	1	1	0	-	N	1	1	0	-	GO:0003723,GO:0005488,GO:0005737,GO:0006417,GO:0008150
TBIG000024	AT1G01460	839469	Y	ATPIPK11	Phosphatidylinositol-4-phosphate 5-kinase, core [Source:TAIR;Acc:AT1G01460]	0	0	0	0	0.03	0	0.04	0.03	0	0	0	0	0	N	1	1	inf	UP	N	1	1	inf	UP	N	1	1	-0.11	DOWN	N	1	1	0	DOWN	GO:0000166,GO:0005524,GO:0016301,GO:0016307,GO:0016308,GO:0016310,GO:0016740,GO:0046488,GO:0046854
TBIG000025	AT1G01471	6240818	Y	-	unknown protein; Has 30201 Blast hits to 17322 proteins in 780 species: Archae - 12; Bacteria - 1396; Metazoa - 17338; Fungi - 3422; Plants - 5037; Viruses - 0; Other Eukaryotes - 2996 (source: NCBI BLink). [Source:TAIR;Acc:AT1G01471]	0	0	0	0	0	0	0	0	0	0	0	0	0	N	1	1	0	-	N	1	1	0	-	N	1	1	0	-	N	1	1	0	-	GO:0003674,GO:0008150
TBIG000026	AT1G01480	837082	Y	ACS2	1-amino-cyclopropane-1-carboxylate synthase 2 [Source:TAIR;Acc:AT1G01480]	0.43	3.39	4.79	2.96	2.26	3.13	3.75	1.64	1.75	5.17	4.6	7.52	2.38	N	0.2886	0.5753	0.19	UP	N	0.7221	0.8957	0.07	UP	Y	0.0001	0.0004	-1.03	DOWN	Y	0.0001	0.0009	-0.9	DOWN	GO:0003824,GO:0009058,GO:0009693,GO:0009835,GO:0016829,GO:0016847,GO:0030170,GO:0042218
TBIG000027	AT1G01500	839430	Y	Y1015_ARATH	Erythronate-4-phosphate dehydrogenase family protein [Source:TAIR;Acc:AT1G01500]	3.56	15.24	16.2	14.3	13.83	14.91	15.93	10.07	12.98	13.24	17.27	12.22	14.59	N	0.1981	0.4594	0.19	UP	N	0.1638	0.4014	-0.23	DOWN	N	0.1057	0.2417	-0.23	DOWN	N	0.2293	0.5375	0.19	UP	GO:0008150,GO:0016020,GO:0016021
TBIG000028	AT1G01510.L01	839401	Y	AN	NAD(P)-binding Rossmann-fold superfamily protein [Source:TAIR;Acc:AT1G01510]	28.44	30.02	34.18	32.28	39.84	32.99	32.88	34.04	34.49	28.36	32.26	34.07	39.08	N	0.3648	0.6536	0.12	UP	N	0.3498	0.628	0.14	UP	N	0.1052	0.2408	0.21	UP	N	0.1367	0.4014	0.2	UP	GO:0000226,GO:0005515,GO:0005634,GO:0005737,GO:0005802,GO:0005829,GO:0005874,GO:0006342,GO:0007155,GO:0007275,GO:0008360,GO:0009965,GO:0010090,GO:0010091,GO:0010482,GO:0016572,GO:0016616,GO:0031129,GO:0042802,GO:0042803,GO:0042814,GO:0045010,GO:0045604,GO:0048037,GO:0048444,GO:0048530,GO:0051225,GO:0051567,GO:0055114,GO:2000039
TBIG000029	AT1G01520	839337	Y	ASG4	Homeodomain-like superfamily protein [Source:TAIR;Acc:AT1G01520]	2.23	0.25	0.85	0.07	0.31	0.43	0.46	0.06	0.08	0.45	0.53	0.07	0.27	N	0.1446	0.375	0.7	UP	N	1	1	-2.52	DOWN	N	0.0336	0.1013	-1.46	DOWN	N	1	1	1.77	UP	GO:0003677,GO:0003682,GO:0003700,GO:0005634,GO:0006351,GO:0006355,GO:0009651
TBIG000030	AT1G01540.L01	839533	Y	Y1154_ARATH	Protein kinase superfamily protein [Source:TAIR;Acc:AT1G01540]	60.09	30.8	36.79	36.21	41.06	32.82	33.51	38.66	40.1	30.84	38.21	35.25	41.18	N	0.1487	0.3826	0.19	UP	N	0.1305	0.3473	0.22	UP	N	0.1512	0.3122	0.19	UP	N	0.225	0.5318	0.17	UP	GO:0000166,GO:0004672,GO:0004674,GO:0005524,GO:0005886,GO:0006468,GO:0016020,GO:0016021,GO:0016301,GO:0016310,GO:0016740,GO:0016772,GO:0046777
TBIG000031	AT1G01550.L01	839536	Y	BPS1	Protein of unknown function (DUF793) [Source:TAIR;Acc:AT1G01550]	108.75	98.97	112.13	95.76	95.53	98.76	97.25	95.32	93.48	98.91	108.95	105.02	96.4	N	0.4153	0.7002	0.11	UP	N	0.983	0.9925	0	DOWN	N	0.2718	0.4691	-0.14	DOWN	N	0.8609	0.9642	-0.02	DOWN	GO:0005886,GO:0006623,GO:0009507,GO:0009536,GO:0009790,GO:0048364,GO:0048367
TBIG000032	AT1G01560	839523	Y	ATMPK11	MAP kinase 11 [Source:TAIR;Acc:AT1G01560]	0.42	2.11	3.07	1.95	1.91	2.44	2.32	1.57	2.78	2.55	1.85	3.79	1.93	N	0.8762	0.964	0.04	UP	N	0.8373	0.946	0.05	UP	N	0.5989	0.7764	-0.12	DOWN	N	0.6165	0.8657	-0.12	DOWN	GO:0000165,GO:0000166,GO:0004672,GO:0004674,GO:0004707,GO:0005515,GO:0005524,GO:0005829,GO:0006355,GO:0006468,GO:0006612,GO:0007154,GO:0007165,GO:0009409,GO:0009414,GO:0009581,GO:0009595,GO:0009611,GO:0009617,GO:0009627,GO:0009697,GO:0009723,GO:0009733,GO:0009737,GO:0009738,GO:0009753,GO:0009814,GO:0009862,GO:0009863,GO:0009867,GO:0010310,GO:0010363,GO:0016301,GO:0016310,GO:0016740,GO:0016772,GO:…
TBIG000033	AT1G01570	837183	Y	-	Protein of unknown function (DUF604) [Source:TAIR;Acc:AT1G01570]	2.18	0.99	1.49	1.09	2.03	1.11	1.76	1.52	1.74	1.01	1.95	0.94	2.04	Y	0.0042	0.0256	0.74	UP	N	0.5154	0.7697	0.19	UP	N	0.4524	0.6542	0.17	UP	N	0.0076	0.0551	0.73	UP	-
TBIG000034	AT1G01580	839411	Y	FRO2	ferric reduction oxidase 2 [Source:TAIR;Acc:AT1G01580]	1.94	0.41	0.68	0.4	0.48	0.77	1.08	0.66	0.81	0.78	0.52	0.51	0.8	N	0.4647	0.7455	0.2	UP	N	0.2728	0.5444	-0.34	DOWN	N	0.7176	0.8558	-0.1	DOWN	N	0.143	0.4116	0.44	UP	GO:0000293,GO:0005886,GO:0006811,GO:0009617,GO:0015688,GO:0016020,GO:0016021,GO:0016491,GO:0046872,GO:0055072,GO:0055114
TBIG000035	AT1G01590	837194	Y	FRO1	ferric reduction oxidase 1 [Source:TAIR;Acc:AT1G01590]	0.17	0	0.04	0	0.04	0	0.07	0.02	0.03	0	0.03	0	0.02	N	1	1	inf	UP	N	1	1	inf	UP	N	1	1	-0.5	DOWN	N	1	1	2.11	UP	GO:0000293,GO:0006811,GO:0016020,GO:0016021,GO:0016491,GO:0046872,GO:0055114
TBIG000036	AT1G01600	839347	Y	CYP86A4	cytochrome P450, family 86, subfamily A, polypeptide 4 [Source:TAIR;Acc:AT1G01600]	10.51	7.03	9.11	4.69	7.16	7.6	8.47	6.18	5.91	6.92	9.28	5.85	6.5	N	0.037	0.1414	0.32	UP	N	0.0348	0.1413	-0.36	DOWN	Y	0.0042	0.0195	-0.44	DOWN	N	0.1567	0.4352	0.24	UP	GO:0004497,GO:0005506,GO:0006631,GO:0009055,GO:0016491,GO:0016705,GO:0018685,GO:0020037,GO:0046872,GO:0055114
TBIG000037	AT1G01630.L01	839231	Y	rsc5	Sec14p-like phosphatidylinositol transfer family protein [Source:TAIR;Acc:AT1G01630]	39.88	43.48	55.1	40.73	36.51	43.68	58.3	33.92	46.84	46.68	51.61	29.71	40.79	N	0.0248	0.1045	0.32	UP	N	0.0215	0.1006	-0.35	DOWN	Y	0.0034	0.0164	-0.4	DOWN	N	0.0726	0.2705	0.27	UP	GO:0019344
TBIG000038	AT1G01690.L01	839243	Y	ATPRD3	putative recombination initiation defects 3 [Source:TAIR;Acc:AT1G01690]	4.39	5.19	3.74	3.78	4.06	4.27	3.59	5.09	3.86	3.31	4.11	4.84	3.66	N	0.4068	0.6923	-0.15	DOWN	N	0.6182	0.8391	0.1	UP	N	0.8504	0.9323	0.03	UP	N	0.2748	0.5914	-0.21	DOWN	GO:0009553,GO:0009555,GO:0042138,GO:0051026
TBIG000039	AT1G01695	6241450	Y	-	Phosphatidylinositol N-acetyglucosaminlytransferase subunit P-related [Source:TAIR;Acc:AT1G01695]	0.2	0.04	0.13	0.21	0.1	0.24	0.07	0.15	0.09	0.25	0.04	0.04	0	N	1	1	-1.08	DOWN	N	1	1	-0.39	DOWN	N	1	1	-0.31	DOWN	N	1	1	-0.99	DOWN	GO:0003674,GO:0008150,GO:0016740
TBIG000040	AT1G01710.L01	839254	Y	Acot8	Acyl-CoA thioesterase family protein [Source:TAIR;Acc:AT1G01710]	16.38	14.81	14.42	15.34	17.26	13.4	12.87	15.63	17.95	13.94	13.6	17.3	14.93	N	0.7889	0.9329	-0.04	DOWN	N	0.1946	0.4467	0.2	UP	N	0.0326	0.0988	0.31	UP	N	0.6299	0.8731	0.07	UP	GO:0005777,GO:0006637,GO:0047617
TBIG000041	AT1G01720	839265	Y	ATAF1	NAC (No Apical Meristem) domain transcriptional regulator superfamily protein [Source:TAIR;Acc:AT1G01720]	30.29	16.99	32.16	25.27	55.57	17.25	32.97	26.75	48.46	20.34	36.11	27.18	54.52	Y	0.0001	0.0006	0.88	UP	Y	0.0008	0.0082	0.53	UP	Y	0.0001	0.0004	0.67	UP	Y	0.0001	0.0009	1.02	UP	GO:0003677,GO:0003700,GO:0005634,GO:0006351,GO:0006355,GO:0009414,GO:0009611,GO:0009620,GO:0009695,GO:0009737,GO:0009753,GO:0009788,GO:0010200,GO:0042538
TBIG000042	AT1G01730	839260	Y	-	unknown protein; FUNCTIONS IN: molecular_function unknown; INVOLVED IN: biological_process unknown; LOCATED IN: chloroplast; EXPRESSED IN: 23 plant structures; EXPRESSED DURING: 13 growth stages; Has 42 Blast hits to 42 proteins in 17 species: Archa /.../ Bacteria - 2; Metazoa - 5; Fungi - 1; Plants - 34; Viruses - 0; Other Eukaryotes - 0 (source: NCBI BLink). [Source:TAIR;Acc:AT1G01730]	17.55	13.97	16.61	20.96	18.68	13.55	23.85	16.32	21.16	18.66	17.61	16.34	19.48	N	0.0313	0.1245	0.34	UP	N	0.1752	0.4191	0.24	UP	N	0.7496	0.875	0.05	UP	N	0.3166	0.6366	0.16	UP	GO:0008150
TBIG000043	AT1G01750	839281	Y	ADF11	actin depolymerizing factor 11 [Source:TAIR;Acc:AT1G01750]	25.02	14.39	15.11	21.31	5.71	19.64	17.22	14.23	14.16	31.03	10.03	10.68	8.6	N	0.1361	0.3598	-0.6	DOWN	N	0.2897	0.5637	-0.49	DOWN	N	0.2424	0.4337	-0.57	DOWN	N	0.2251	0.5318	-0.68	DOWN	GO:0003779,GO:0005622,GO:0008150,GO:0010054,GO:0015629,GO:0030042
TBIG000044	XLOC_000044	NA	Y	SF3	Pollen-specific protein SF3 [Source:SWISS;Acc:P29675]	28.1	18.47	14.41	27.13	25.13	17.62	15.52	25.24	24.31	16.84	15.2	25.47	25.25	N	0.264	0.546	-0.22	DOWN	Y	0.0067	0.0423	0.56	UP	Y	0.0001	0.0004	0.74	UP	N	0.8641	0.9656	-0.03	DOWN	GO:0008270
TBIG000045	AT1G01790.L01	837332	Y	KEA1	K+ efflux antiporter 1 [Source:TAIR;Acc:AT1G01790]	81.21	41.13	22.31	38.81	29.25	32.27	19.12	41.18	26.3	29.51	23.45	47.29	25.42	Y	0.0001	0.0006	-0.66	DOWN	N	0.0365	0.1461	0.31	UP	Y	0.011	0.0425	0.33	UP	Y	0.0001	0.0009	-0.63	DOWN	GO:0006810,GO:0006811,GO:0006812,GO:0006813,GO:0008324,GO:0009507,GO:0009536,GO:0009941,GO:0015297,GO:0015299,GO:0016020,GO:0016021,GO:0031969,GO:0055085
TBIG000046	AT1G01800	839259	Y	SDR1	NAD(P)-binding Rossmann-fold superfamily protein [Source:TAIR;Acc:AT1G01800]	50.88	45.7	61.17	58.09	56.29	47.12	65.48	45.44	61.16	51.23	63.99	51.94	58.86	Y	0.0024	0.016	0.41	UP	N	0.4456	0.7179	0.11	UP	N	0.4803	0.6793	-0.09	DOWN	N	0.1321	0.3932	0.21	UP	GO:0000038,GO:0008152,GO:0009409,GO:0009505,GO:0016491,GO:0042335,GO:0055114
TBIG000047	AT1G01810	839247	Y	-	unknown protein; Has 12 Blast hits to 12 proteins in 5 species: Archae - 0; Bacteria - 0; Metazoa - 5; Fungi - 0; Plants - 7; Viruses - 0; Other Eukaryotes - 0 (source: NCBI BLink). [Source:TAIR;Acc:AT1G01810]	0.64	1.3	2.57	1.12	1.3	1.64	4.37	1.26	1.51	2.33	3.15	0.39	1.33	Y	0.0029	0.019	0.96	UP	N	0.0269	0.1169	-0.92	DOWN	Y	0.0004	0.0027	-1.27	DOWN	N	0.1377	0.4032	0.61	UP	GO:0003674,GO:0008150
TBIG000048	AT1G01840	839291	Y	-	unknown protein; Has 23 Blast hits to 23 proteins in 9 species: Archae - 0; Bacteria - 0; Metazoa - 0; Fungi - 0; Plants - 23; Viruses - 0; Other Eukaryotes - 0 (source: NCBI BLink). [Source:TAIR;Acc:AT1G01840]	0.54	0.73	0.82	1.03	0.85	0.54	0.69	1	0.99	0.49	0.96	0.47	0.52	N	0.5893	0.829	0.49	UP	N	0.6319	0.8467	0.52	UP	N	0.9552	0.9815	-0.04	DOWN	N	0.9496	0.9881	-0.06	DOWN	GO:0008150
TBIG000049	AT1G01900	839318	Y	ATSBT1.1	subtilase family protein [Source:TAIR;Acc:AT1G01900]	5.92	6.16	7.68	4.02	8.06	5	5.92	4.89	5.96	4.24	8.22	4.47	6.13	N	0.1863	0.4422	0.5	UP	N	0.6431	0.8528	-0.2	DOWN	N	0.7556	0.8782	-0.1	DOWN	N	0.1285	0.3864	0.6	UP	GO:0004252,GO:0005618,GO:0006508,GO:0008233,GO:0008236,GO:0016787,GO:0031012,GO:0042802,GO:0043086
TBIG000050	AT1G01920.L01	839313	Y	SETD3	SET domain-containing protein [Source:TAIR;Acc:AT1G01920]	8.45	12.73	12.93	13.51	15.32	14.14	10.89	14.78	13.1	13.54	14.38	15.82	16.25	N	0.6331	0.8541	-0.07	DOWN	N	0.4056	0.6824	0.13	UP	N	0.0916	0.217	0.24	UP	N	0.7408	0.9241	0.05	UP	GO:0005515,GO:0009560
TBIG000051	AT1G01940	839309	Y	CYP10	Cyclophilin-like peptidyl-prolyl cis-trans isomerase family protein [Source:TAIR;Acc:AT1G01940]	10.93	19.14	14.07	21.9	11.95	19.51	20.23	16.12	17.14	22.85	15.64	16.23	15.43	N	0.0818	0.2533	-0.29	DOWN	N	0.3325	0.61	-0.18	DOWN	N	0.369	0.5745	-0.15	DOWN	N	0.1477	0.4198	-0.26	DOWN	GO:0000413,GO:0003755,GO:0006457,GO:0016853
TBIG000052	AT1G01950	839306	Y	ARK2	armadillo repeat kinesin 2 [Source:TAIR;Acc:AT1G01950]	16.34	13.4	13.32	13.59	16.65	14.31	13.26	13.58	13.29	11.58	12.95	15.36	16.91	N	0.9628	0.9892	0.02	UP	N	0.7922	0.9274	0.12	UP	N	0.5357	0.7257	0.26	UP	N	0.6972	0.9052	0.17	UP	GO:0000166,GO:0003777,GO:0005488,GO:0005515,GO:0005524,GO:0005737,GO:0005856,GO:0005871,GO:0005874,GO:0007018,GO:0008017,GO:0048364
TBIG000053	AT1G01970	839299	Y	PPR1_ARATH	Tetratricopeptide repeat (TPR)-like superfamily protein [Source:TAIR;Acc:AT1G01970]	16.56	18.64	12.98	14.85	14.4	15.34	13.87	16.36	11.97	15.78	16.44	15.97	14.33	N	0.1689	0.4146	-0.2	DOWN	N	0.6139	0.8367	-0.08	DOWN	N	0.6261	0.7958	-0.07	DOWN	N	0.219	0.5243	-0.19	DOWN	-
TBIG000054	AT1G02000.L01	839289	Y	GAE2	UDP-D-glucuronate 4-epimerase 2 [Source:TAIR;Acc:AT1G02000]	9.99	7.58	11.31	8.19	8.25	9.45	10.61	9.5	8.95	8.47	9.46	8.75	9.33	N	0.0562	0.193	0.29	UP	N	0.7675	0.9166	0.05	UP	N	0.126	0.274	-0.23	DOWN	N	0.9089	0.9771	0.02	UP	GO:0003824,GO:0005794,GO:0005975,GO:0016020,GO:0016021,GO:0016853,GO:0016857,GO:0032580,GO:0044237,GO:0050378,GO:0050662
TBIG000055	AT1G02010.L01	839288	Y	SEC1A	secretory 1A [Source:TAIR;Acc:AT1G02010]	7.83	5.02	5.03	4.12	5.73	4.76	5.24	4.54	5.18	3.63	4.59	4.68	5.24	N	0.3386	0.6272	0.16	UP	N	0.9596	0.9852	-0.01	DOWN	N	0.3854	0.5919	0.14	UP	N	0.0749	0.2753	0.31	UP	GO:0006810,GO:0006904,GO:0015031,GO:0016192
TBIG000056	AT1G02065	839275	Y	SPL8	squamosa promoter binding protein-like 8 [Source:TAIR;Acc:AT1G02065]	1.19	1.31	1.11	1.21	1.2	1.63	0.85	0.88	1.45	1.02	0.92	0.76	1.05	N	0.0752	0.2389	-0.48	DOWN	N	0.0931	0.2794	-0.49	DOWN	N	0.1538	0.316	0.38	UP	N	0.1645	0.4469	0.4	UP	GO:0003677,GO:0005634,GO:0005737,GO:0006351,GO:0006355,GO:0007275,GO:0009554,GO:0009556,GO:0009908,GO:0030154,GO:0046872,GO:0048653
TBIG000057	AT1G02074	6240588	Y	-	unknown protein; Has 30201 Blast hits to 17322 proteins in 780 species: Archae - 12; Bacteria - 1396; Metazoa - 17338; Fungi - 3422; Plants - 5037; Viruses - 0; Other Eukaryotes - 2996 (source: NCBI BLink). [Source:TAIR;Acc:AT1G02074]	0	0	0	0	0	0	0	0	0	0	0	0	0	N	1	1	0	-	N	1	1	0	-	N	1	1	0	-	N	1	1	0	-	GO:0003674,GO:0008150
TBIG000058	AT1G02080.L01	839244	Y	cnot1	transcription regulators [Source:TAIR;Acc:AT1G02080]	45.18	49.46	54.17	41.72	56.87	54.59	45.25	54.62	46.48	40.77	45.52	53.99	53.64	N	0.9477	0.9858	0.01	UP	N	0.7319	0.8999	0.05	UP	N	0.3367	0.5397	0.13	UP	N	0.5088	0.8013	0.1	UP	-
TBIG000059	XLOC_000059	NA	Y	Lcmt1	Leucine carboxyl methyltransferase 1 [Source:SWISS;Acc:Q6P4Z6]	86.26	59.96	66.2	66.33	77.55	63.48	65.11	71.43	76.83	61.29	67.38	79.31	71.95	N	0.4838	0.7592	0.1	UP	N	0.1411	0.3647	0.23	UP	N	0.1627	0.3293	0.21	UP	N	0.6008	0.8559	0.08	UP	GO:0008168
TBIG000060	XLOC_000060	NA	Y	T6A9.13	Pentatricopeptide repeat-containing protein At1g02150 [Source:SWISS;Acc:Q8LPS6]	60.04	74.71	54.38	71.09	71.42	67.23	60.71	80.03	67.01	60.83	63.26	72.93	70.54	N	0.1816	0.4348	-0.19	DOWN	N	0.3175	0.5943	0.15	UP	N	0.0673	0.1722	0.25	UP	N	0.5876	0.8486	-0.08	DOWN	GO:0009507
TBIG000061	AT1G02160	839554	Y	-	Cox19 family protein (CHCH motif) [Source:TAIR;Acc:AT1G02160]	20.96	22.02	22.13	45.9	25.64	21.32	38.07	28.24	37.12	36.03	25.74	23.4	26.72	N	0.5888	0.8288	0.1	UP	N	0.1411	0.3648	0.28	UP	N	0.6471	0.81	0.08	UP	N	0.6026	0.8572	-0.1	DOWN	GO:0006301,GO:0008150
TBIG000062	AT1G02170	839561	Y	LOL3	metacaspase 1 [Source:TAIR;Acc:AT1G02170]	24.79	23.66	24.49	27.93	26.57	22.94	23.67	22.05	27.04	22.56	23.51	26.6	25.69	N	0.7519	0.9149	0.05	UP	N	0.313	0.5902	0.16	UP	N	0.2537	0.448	0.16	UP	N	0.6773	0.8976	0.06	UP	GO:0004197,GO:0005515,GO:0006508,GO:0006612,GO:0006952,GO:0008233,GO:0008234,GO:0009697,GO:0009863,GO:0010363,GO:0016787,GO:0030968,GO:0031348,GO:0043068,GO:0043069,GO:0045087
TBIG000063	AT1G02190	839541	Y	CERL1_ARATH	Fatty acid hydroxylase superfamily [Source:TAIR;Acc:AT1G02190]	0.06	0.16	0.04	0.08	0.08	0.04	0.06	0.02	0.13	0.12	0.13	0.02	0.04	N	1	1	-0.51	DOWN	N	1	1	-1.34	DOWN	N	1	1	0.19	UP	N	1	1	1.03	UP	GO:0005506,GO:0006633,GO:0016020,GO:0016021,GO:0016491,GO:0055114
TBIG000064	AT1G02205.L01	837602	Y	CER1	Fatty acid hydroxylase superfamily [Source:TAIR;Acc:AT1G02205]	17.82	18.61	35.81	14.69	33.21	17.35	33.74	13.34	34.01	14.55	46.09	10.45	27.49	Y	0.0001	0.0006	1.19	UP	N	0.0101	0.0576	-0.39	DOWN	N	0.0401	0.116	-0.27	DOWN	Y	0.0001	0.0009	1.32	UP	GO:0005506,GO:0005783,GO:0005789,GO:0006633,GO:0016020,GO:0016021,GO:0016491,GO:0055114
TBIG000065	AT1G02300.L01	839576	Y	CTSB	Cysteine proteinases superfamily protein [Source:TAIR;Acc:AT1G02300]	6.65	11.29	11.59	12.64	13.69	6.82	11.82	9.94	13.23	7.48	13.63	11.78	12.15	Y	0.0008	0.0064	0.54	UP	N	0.0132	0.07	0.44	UP	N	0.5201	0.7128	0.1	UP	N	0.2208	0.5266	0.2	UP	GO:0004197,GO:0006508,GO:0008233,GO:0008234,GO:0050790
TBIG000066	AT1G02305.L01	839538	Y	CTSB	Cysteine proteinases superfamily protein [Source:TAIR;Acc:AT1G02305]	72.32	41.24	50.76	65.88	62.17	38.92	61.01	55.43	67.65	43.32	66.01	57.06	62.66	Y	0.0009	0.0071	0.54	UP	Y	0.0016	0.0134	0.52	UP	N	0.4328	0.636	0.12	UP	N	0.3285	0.6495	0.15	UP	GO:0004197,GO:0005773,GO:0006508,GO:0008233,GO:0008234,GO:0016787,GO:0050790
TBIG000067	AT1G02320	839425	Y	EXPA17	unknown protein; Has 0 Blast hits to 0 proteins in 0 species (source: NCBI BLink). [Source:TAIR;Acc:AT1G02320]	0	0	0	0	0	0	0	0	0	0	0	0	0	N	1	1	0	-	N	1	1	0	-	N	1	1	0	-	N	1	1	0	-	GO:0008150
TBIG000068	AT1G02350.L01	839490	Y	PPOX1	protoporphyrinogen oxidase-related [Source:TAIR;Acc:AT1G02350]	11.69	4.1	8.62	21.16	18.04	5.56	19.82	10.79	42.18	14.07	9.46	16.44	21.64	Y	0.0001	0.0006	0.68	UP	Y	0.0001	0.0007	1.03	UP	Y	0.0001	0.0004	1.12	UP	Y	0.0001	0.0009	0.77	UP	-
TBIG000069	AT1G02370	837735	Y	PPR4_ARATH	Tetratricopeptide repeat (TPR)-like superfamily protein [Source:TAIR;Acc:AT1G02370]	2.72	12.99	15.03	8.14	6.78	14.17	11.2	11.05	7.81	12.35	12	8.98	9.49	N	0.8095	0.9406	-0.03	DOWN	Y	0.0033	0.024	-0.49	DOWN	Y	0.0001	0.0004	-0.66	DOWN	N	0.2258	0.5328	-0.2	DOWN	GO:0003674,GO:0005739,GO:0006626,GO:0008150
TBIG000070	AT1G02380	837745	Y	-	unknown protein; BEST Arabidopsis thaliana protein match is: unknown protein (TAIR:AT4G01960.1); Has 66 Blast hits to 66 proteins in 11 species: Archae - 0; Bacteria - 0; Metazoa - 0; Fungi - 0; Plants - 66; Viruses - 0; Other Eukaryotes - 0 (source /.../ BLink). [Source:TAIR;Acc:AT1G02380]	2.33	1.25	2.41	4.59	5.51	1.69	3.85	3.41	6.24	2.2	2.56	2.95	5.59	Y	0.001	0.0081	0.8	UP	Y	0.0001	0.0007	1.08	UP	Y	0.0001	0.0004	0.98	UP	Y	0.0014	0.0156	0.7	UP	-
TBIG000071	AT1G02390	839558	Y	ATGPAT2	glycerol-3-phosphate acyltransferase 2 [Source:TAIR;Acc:AT1G02390]	1.34	1.06	2.8	1.21	1.45	1.89	2.18	1.74	2.36	2.04	1.37	1.11	1.6	N	0.1055	0.3032	0.36	UP	N	0.2599	0.5308	-0.29	DOWN	N	0.3039	0.5052	-0.22	DOWN	N	0.0864	0.3023	0.43	UP	GO:0004366,GO:0006629,GO:0006655,GO:0008152,GO:0008654,GO:0016020,GO:0016021,GO:0016024,GO:0016740,GO:0016746
TBIG000072	AT1G02400.L01	839508	Y	ATGA2OX4	gibberellin 2-oxidase 6 [Source:TAIR;Acc:AT1G02400]	5.51	8.79	11.52	12.99	7.31	10.21	10.53	7.64	6.89	11.95	8.65	11.76	6.63	N	0.9325	0.9816	-0.01	DOWN	N	0.7252	0.8976	0.06	UP	Y	0.0008	0.0046	-0.55	DOWN	Y	0.0006	0.0081	-0.62	DOWN	GO:0009639,GO:0009686,GO:0010286,GO:0016491,GO:0016706,GO:0045487,GO:0045543,GO:0046872,GO:0051213,GO:0052634,GO:0055114
TBIG000073	AT1G02410.L01	839364	Y	COX11	cytochrome c oxidase assembly protein CtaG / Cox11 family [Source:TAIR;Acc:AT1G02410]	16.77	16.86	16.76	15.47	18.62	18.1	18.12	18.24	19.95	17.62	18.74	17.9	17.15	N	0.7778	0.9274	0.04	UP	N	0.9353	0.9782	-0.01	DOWN	N	0.6151	0.788	0.07	UP	N	0.3856	0.7064	0.14	UP	GO:0005507,GO:0005739,GO:0005743,GO:0008150,GO:0016020,GO:0016021,GO:0019243
TBIG000074	AT1G02420.L01	837779	Y	PPR5_ARATH	Pentatricopeptide repeat (PPR) superfamily protein [Source:TAIR;Acc:AT1G02420]	2.8	4.73	5.13	3.05	4.13	4.77	4.32	4.58	3.1	4.09	5.03	3.83	3.82	N	0.624	0.8483	0.1	UP	N	0.2678	0.5391	-0.24	DOWN	N	0.0576	0.1534	-0.37	DOWN	N	0.8757	0.9688	-0.03	DOWN	GO:0003674
TBIG000075	AT1G02490	839518	Y	-	unknown protein; Has 0 Blast hits to 0 proteins in 0 species (source: NCBI BLink). [Source:TAIR;Acc:AT1G02490]	0	0	0	0	0	0	0	0	0	0	0	0	0	N	1	1	0	-	N	1	1	0	-	N	1	1	0	-	N	1	1	0	-	GO:0005575,GO:0008150
TBIG000076	AT1G02500	839501	Y	SAM1	S-adenosylmethionine synthetase 1 [Source:TAIR;Acc:AT1G02500]	368.69	325.32	402.01	350.61	394.49	353.64	364.64	276.92	338.67	379.51	343.03	392.23	356.56	N	0.5517	0.8072	0.09	UP	N	0.8484	0.9499	-0.03	DOWN	N	0.9778	0.9902	0	DOWN	N	0.4158	0.7313	0.12	UP	GO:0000166,GO:0004478,GO:0005524,GO:0005618,GO:0005737,GO:0005829,GO:0005886,GO:0006094,GO:0006096,GO:0006556,GO:0006598,GO:0006730,GO:0006833,GO:0006972,GO:0007030,GO:0007033,GO:0009266,GO:0009611,GO:0009651,GO:0009693,GO:0009698,GO:0009805,GO:0016020,GO:0016740,GO:0019344,GO:0042398,GO:0046686,GO:0046872,GO:0071281
TBIG000077	AT1G02520.L01	839353	Y	PGP11	P-glycoprotein 11 [Source:TAIR;Acc:AT1G02520]	7.42	5.47	10.06	7.5	14.12	8.91	7.18	10.47	12.48	8.39	7.98	18.75	14.49	N	0.2742	0.5577	0.15	UP	Y	0.0001	0.0007	0.7	UP	Y	0.0001	0.0004	0.72	UP	N	0.2276	0.5355	0.17	UP	GO:0000166,GO:0005524,GO:0005886,GO:0006200,GO:0006810,GO:0009506,GO:0016020,GO:0016021,GO:0016887,GO:0017111,GO:0042626,GO:0055085
TBIG000078	AT1G02530.L01	839282	Y	PGP12	P-glycoprotein 12 [Source:TAIR;Acc:AT1G02530]	0.13	0.17	0.15	0.13	0.19	0.21	0.13	0.15	0.17	0.25	0.14	0.13	0.11	N	1	1	-0.59	DOWN	N	1	1	-0.62	DOWN	N	1	1	0.2	UP	N	1	1	0.24	UP	GO:0000166,GO:0005524,GO:0006200,GO:0006810,GO:0016020,GO:0016021,GO:0016887,GO:0017111,GO:0042626,GO:0055085
TBIG000079	AT1G02550	837879	Y	-	Plant invertase/pectin methylesterase inhibitor superfamily protein [Source:TAIR;Acc:AT1G02550]	0	0	0	0	0	0	0	0	0	0	0	0	0	N	1	1	0	-	N	1	1	0	-	N	1	1	0	-	N	1	1	0	-	GO:0004857,GO:0030599,GO:0043086
TBIG000080	AT1G02560	839433	Y	CLPP5	nuclear encoded CLP protease 5 [Source:TAIR;Acc:AT1G02560]	149.77	155.72	126.96	184.88	190.09	130.26	148.02	169.66	163.83	142.43	163.99	162.29	162.92	N	0.7384	0.9097	0.05	UP	N	0.0617	0.2121	0.27	UP	N	0.058	0.154	0.25	UP	N	0.8206	0.9506	0.03	UP	GO:0000023,GO:0000166,GO:0004252,GO:0005524,GO:0006508,GO:0008233,GO:0008236,GO:0009507,GO:0009532,GO:0009534,GO:0009536,GO:0009570,GO:0009579,GO:0009840,GO:0009941,GO:0016787,GO:0019252
TBIG000081	AT1G02570	839485	Y	-	unknown protein; BEST Arabidopsis thaliana protein match is: unknown protein (TAIR:AT1G02575.1); Has 108 Blast hits to 55 proteins in 6 species: Archae - 0; Bacteria - 0; Metazoa - 0; Fungi - 0; Plants - 108; Viruses - 0; Other Eukaryotes - 0 (sourc /.../I BLink). [Source:TAIR;Acc:AT1G02570]	2.11	1.21	0.48	0.99	0.31	1.21	0.69	1.03	0.53	2.27	0.57	0.75	0.8	Y	0.0003	0.0032	-1.42	DOWN	N	0.035	0.1415	-0.73	DOWN	N	0.8536	0.9339	-0.08	DOWN	N	0.0597	0.2379	-0.76	DOWN	-
TBIG000082	AT1G02575	10723100	Y	-	unknown protein; BEST Arabidopsis thaliana protein match is: unknown protein (TAIR:AT1G02570.1). [Source:TAIR;Acc:AT1G02575]	0.32	0.22	0.1	0.27	0.05	0.32	0	0.22	0.07	0.06	0.06	0.06	0.17	N	1	1	-1.88	DOWN	N	1	1	-0.12	DOWN	N	1	1	0.86	UP	N	1	1	-0.88	DOWN	-
TBIG000083	AT1G02580	839422	Y	MEA	SET domain-containing protein [Source:TAIR;Acc:AT1G02580]	0.24	0.07	0	0.13	0.13	0.25	0.08	0.17	0.07	0.17	0.09	0.1	0.04	N	1	1	-1.57	DOWN	N	1	1	-0.32	DOWN	N	1	1	0.55	UP	N	1	1	-0.7	DOWN	GO:0003682,GO:0003700,GO:0005515,GO:0005634,GO:0006349,GO:0006351,GO:0006355,GO:0007275,GO:0008168,GO:0009646,GO:0010048,GO:0016571,GO:0016740,GO:0018024,GO:0031519,GO:0032259,GO:0034968,GO:0043565,GO:0045892,GO:0048317,GO:2000014
TBIG000084	AT1G02620	839269	Y	SAR1A	Ras-related small GTP-binding family protein [Source:TAIR;Acc:AT1G02620]	0.13	0	0	1.11	0.17	0	0	0.09	0.12	0	0	0.19	0.1	N	1	1	0	-	N	0.0943	0.2817	inf	UP	N	1	1	inf	UP	N	0.1427	0.4109	-1.83	DOWN	GO:0000166,GO:0005525,GO:0005622,GO:0006863,GO:0006886
TBIG000085	AT1G02640	837940	Y	BXL2	beta-xylosidase 2 [Source:TAIR;Acc:AT1G02640]	32.34	8.01	3.86	35.9	15.74	9.01	4.06	29.58	13.48	8.57	3.54	31.64	14.68	Y	0.0001	0.0006	-1.17	DOWN	Y	0.0001	0.0007	1.94	UP	Y	0.0001	0.0004	1.96	UP	Y	0.0001	0.0009	-1.13	DOWN	GO:0004553,GO:0005576,GO:0005578,GO:0005975,GO:0008152,GO:0009505,GO:0016787,GO:0016798,GO:0046685
TBIG000086	AT1G02650	837951	Y	-	Tetratricopeptide repeat (TPR)-like superfamily protein [Source:TAIR;Acc:AT1G02650]	1.37	1.06	0.85	0.91	0.94	0.79	0.43	1.09	0.4	0.78	0.77	1.21	0.72	N	0.2287	0.502	-0.36	DOWN	N	0.3379	0.6155	0.29	UP	N	0.9257	0.9695	0.02	UP	N	0.0492	0.208	-0.62	DOWN	GO:0006950
TBIG000087	AT1G02670.L01	839532	Y	rhp16	P-loop containing nucleoside triphosphate hydrolases superfamily protein [Source:TAIR;Acc:AT1G02670]	0.28	1.04	0.3	0.88	0.74	0.92	0.25	1.39	0.53	0.87	0.54	1.39	0.77	Y	0.0001	0.0006	-1.37	DOWN	N	0.1479	0.3757	0.36	UP	Y	0.0017	0.0092	0.92	UP	Y	0.0022	0.0213	-0.81	DOWN	GO:0003676,GO:0003677,GO:0004386,GO:0005524
TBIG000088	AT1G02680	837962	Y	TAF13	TBP-associated factor 13 [Source:TAIR;Acc:AT1G02680]	8.15	7.93	8.35	12.15	8.29	5.91	10.32	8.34	9.77	10.06	7.6	7.49	8.09	N	0.3608	0.6494	0.17	UP	N	0.2397	0.5046	0.23	UP	N	0.993	0.9966	0	DOWN	N	0.7498	0.9278	-0.06	DOWN	GO:0000394,GO:0005634,GO:0006366,GO:0009793,GO:0009960,GO:0046982,GO:0048316
TBIG000089	AT1G02690	839517	Y	IMPA-6	importin alpha isoform 6 [Source:TAIR;Acc:AT1G02690]	11.73	17.57	14.23	14.43	12.7	21.76	13.4	20.41	13.59	20.07	14.99	17.47	14.29	Y	0.0009	0.0071	-0.46	DOWN	N	0.244	0.5102	-0.17	DOWN	N	0.6681	0.824	-0.06	DOWN	N	0.0223	0.1209	-0.34	DOWN	GO:0000226,GO:0000911,GO:0005488,GO:0005515,GO:0005634,GO:0005737,GO:0006260,GO:0006306,GO:0006499,GO:0006606,GO:0006810,GO:0007067,GO:0007129,GO:0007131,GO:0008283,GO:0008565,GO:0010564,GO:0015031,GO:0051567
TBIG000090	AT1G02700	839492	Y	-	unknown protein; FUNCTIONS IN: molecular_function unknown; INVOLVED IN: biological_process unknown; LOCATED IN: mitochondrion; BEST Arabidopsis thaliana protein match is: unknown protein (TAIR:AT4G02140.1); Has 49 Blast hits to 49 proteins in 21 spe /.../Archae - 0; Bacteria - 0; Metazoa - 10; Fungi - 6; Plants - 29; Viruses - 0; Other Eukaryotes - 4 (source: NCBI BLink). [Source:TAIR;Acc:AT1G027…	0.74	0.81	1.2	1.15	0.91	0.99	1.21	0.75	0.61	0.67	1.22	0.72	1.36	N	0.0902	0.2714	0.54	UP	N	0.8868	0.9631	0.05	UP	N	0.32	0.522	-0.3	DOWN	N	0.579	0.8448	0.2	UP	GO:0006457,GO:0008150,GO:0009408,GO:0009644,GO:0016114,GO:0042542,GO:0045893
TBIG000091	AT1G02720	839475	Y	GATL5	galacturonosyltransferase 5 [Source:TAIR;Acc:AT1G02720]	8.25	10.51	12.85	9.68	12.54	13.38	12.89	12.03	12.66	9.12	11.95	8.93	12.19	N	0.2188	0.4884	0.19	UP	N	0.5073	0.7637	-0.11	DOWN	N	0.9768	0.99	0	DOWN	N	0.0625	0.2452	0.31	UP	GO:0000139,GO:0005794,GO:0016020,GO:0016021,GO:0016740,GO:0016757,GO:0045489,GO:0047262
TBIG000092	AT1G02750	839432	Y	DI19-2	Drought-responsive family protein [Source:TAIR;Acc:AT1G02750]	10.35	7.34	8.92	13.16	10.31	8.15	11.46	11.92	13.56	9.78	7.97	12.32	11.42	N	0.3122	0.6014	0.18	UP	Y	0.0024	0.0186	0.57	UP	N	0.0552	0.1484	0.33	UP	N	0.7372	0.9224	-0.06	DOWN	GO:0005634,GO:0005737,GO:0006914
TBIG000093	AT1G02810	838078	Y	PME7	Plant invertase/pectin methylesterase inhibitor superfamily [Source:TAIR;Acc:AT1G02810]	17.37	14.74	14.78	17.26	10.88	18.28	12.52	20.09	12.21	17.5	10.99	15.36	13.07	Y	0.0036	0.0226	-0.42	DOWN	N	0.6996	0.8856	0.06	UP	N	0.665	0.8216	-0.06	DOWN	Y	0.0006	0.0076	-0.53	DOWN	GO:0004857,GO:0005576,GO:0005618,GO:0016787,GO:0030599,GO:0042545,GO:0043086,GO:0045330,GO:0045490
TBIG000094	AT1G02813	839360	Y	-	Protein of unknown function, DUF538 [Source:TAIR;Acc:AT1G02813]	0.29	0.29	0.45	0.41	0.29	0.49	0.29	0.1	0.12	0.34	0.23	0.32	0.11	N	1	1	-0.2	DOWN	N	1	1	-0.47	DOWN	N	1	1	-0.9	DOWN	N	1	1	-0.62	DOWN	GO:0008150,GO:0010584
TBIG000095	AT1G02816.L01	839308	Y	Y5161_ARATH	Protein of unknown function, DUF538 [Source:TAIR;Acc:AT1G02816]	16.7	8.15	9.62	14.63	15.06	9.14	11.23	13.83	15.91	8.89	9.8	12.23	13.41	N	0.1883	0.4451	0.23	UP	Y	0.0008	0.0074	0.63	UP	Y	0.0011	0.0064	0.54	UP	N	0.3777	0.6987	0.15	UP	GO:0003674,GO:0005773,GO:0005774,GO:0008150
TBIG000096	AT1G02840.L01	839262	Y	SR1	RNA-binding (RRM/RBD/RNP motifs) family protein [Source:TAIR;Acc:AT1G02840]	113.51	104.76	106.82	162.93	110.87	122.47	134.74	132.5	136.73	137.62	97.89	122.34	124.09	N	0.5306	0.7938	-0.1	DOWN	N	0.1851	0.4336	0.22	UP	N	0.3167	0.519	0.15	UP	N	0.3141	0.6337	-0.16	DOWN	GO:0000166,GO:0000398,GO:0000956,GO:0003676,GO:0003723,GO:0005515,GO:0005634,GO:0006397,GO:0008380,GO:0016607,GO:0019013,GO:0030529,GO:0035061
TBIG000097	AT1G02850.L01	839435	Y	BGLU11	beta glucosidase 11 [Source:TAIR;Acc:AT1G02850]	61.83	47.05	149.18	36.56	106.1	47.98	127.44	43.48	108.82	44.77	135.66	52.19	134.78	Y	0.0001	0.0006	1.57	UP	N	0.6307	0.8463	-0.07	DOWN	N	0.1028	0.2367	-0.22	DOWN	Y	0.0001	0.0009	1.43	UP	GO:0003824,GO:0004553,GO:0005975,GO:0008152,GO:0008422,GO:0016787,GO:0016798
TBIG000098	AT1G02860	839559	Y	NLA	SPX (SYG1/Pho81/XPR1) domain-containing protein [Source:TAIR;Acc:AT1G02860]	11.78	8.41	6.62	11.1	8.87	7.4	6.23	7.96	7.13	6.58	7.29	9.86	8.4	N	0.6439	0.8603	-0.14	DOWN	N	0.222	0.4832	0.38	UP	N	0.2827	0.4814	0.29	UP	N	0.4424	0.7515	-0.22	DOWN	GO:0004842,GO:0005515,GO:0005634,GO:0006817,GO:0008270,GO:0009626,GO:0009627,GO:0009697,GO:0009751,GO:0010167,GO:0010337,GO:0016036,GO:0016567,GO:0016607,GO:0016874,GO:0042742,GO:0046872,GO:0080021
TBIG000099	AT1G02970	839453	Y	WEE1	WEE1 kinase homolog [Source:TAIR;Acc:AT1G02970]	2.09	4.29	1.67	4.15	2.85	4.33	2.66	4.12	3.02	4.76	2.51	3.95	2.38	Y	0.0001	0.0006	-0.96	DOWN	N	0.5077	0.7638	-0.13	DOWN	N	0.1422	0.2989	0.29	UP	N	0.0075	0.0545	-0.54	DOWN	GO:0000076,GO:0000166,GO:0000278,GO:0000280,GO:0000724,GO:0000911,GO:0004672,GO:0004674,GO:0004713,GO:0004715,GO:0005515,GO:0005524,GO:0005634,GO:0006260,GO:0006261,GO:0006270,GO:0006275,GO:0006306,GO:0006468,GO:0007049,GO:0007050,GO:0007067,GO:0008283,GO:0009555,GO:0010389,GO:0016301,GO:0016310,GO:0016444,GO:0016568,GO:0016740,GO:0016772,GO:0031047,GO:0042023,GO:0046872,GO:0051225,GO:0051301,GO:…
TBIG000100	AT1G02980.L01	839415	Y	CUL2	cullin 2 [Source:TAIR;Acc:AT1G02980]	0.06	0.22	0.17	0.04	0.07	0.1	0.23	0.04	0.05	0.19	0.17	0.14	0.14	N	1	1	0.16	UP	N	1	1	-1.28	DOWN	N	1	1	-1.14	DOWN	N	1	1	0.31	UP	GO:0005515,GO:0006511,GO:0009941,GO:0019005,GO:0031461,GO:0031625
TBIG000101	AT1G03010.L01	839556	Y	Y1301_ARATH	Phototropic-responsive NPH3 family protein [Source:TAIR;Acc:AT1G03010]	1.46	1.6	0.71	1.69	1.61	1.15	0.65	1.6	1.2	0.96	0.99	2.16	1.42	N	0.0104	0.0532	-0.65	DOWN	N	0.0265	0.1156	0.54	UP	Y	0.0006	0.0038	0.86	UP	N	0.1739	0.4615	-0.32	DOWN	GO:0005515,GO:0009860,GO:0016567
TBIG000102	AT1G03022	6241350	Y	-	unknown protein; Has 30201 Blast hits to 17322 proteins in 780 species: Archae - 12; Bacteria - 1396; Metazoa - 17338; Fungi - 3422; Plants - 5037; Viruses - 0; Other Eukaryotes - 2996 (source: NCBI BLink). [Source:TAIR;Acc:AT1G03022]	0	0	0	0	0	0	0	0	0	0	0	0	0	N	1	1	0	-	N	1	1	0	-	N	1	1	0	-	N	1	1	0	-	GO:0003674,GO:0008150
TBIG000103	AT1G03030.L01	839473	Y	YIDE_SCHPO	P-loop containing nucleoside triphosphate hydrolases superfamily protein [Source:TAIR;Acc:AT1G03030]	17.01	14.08	12.42	15.93	14.22	11.69	12.74	14.22	15.28	11.11	13.26	15.56	14.61	N	0.6988	0.8892	0.06	UP	N	0.0621	0.2128	0.31	UP	N	0.1505	0.3112	0.21	UP	N	0.8683	0.9667	-0.03	DOWN	GO:0000166,GO:0005524,GO:0008152,GO:0009507,GO:0016301,GO:0016310,GO:0016740,GO:0016787
TBIG000104	AT1G03050	839416	Y	CAP4_ARATH	ENTH/ANTH/VHS superfamily protein [Source:TAIR;Acc:AT1G03050]	0.03	0.02	0.09	0	0.02	0	0.08	0	0	0	0.05	0	0	N	1	1	3.44	UP	N	1	1	#NAME?	DOWN	N	1	1	-3.42	DOWN	N	1	1	inf	UP	GO:0005543,GO:0005545,GO:0005794,GO:0005905,GO:0006897,GO:0016020,GO:0030118,GO:0030136,GO:0030276,GO:0031410,GO:0048268
TBIG000105	AT1G03070	839581	Y	dl3775w	Bax inhibitor-1 family protein [Source:TAIR;Acc:AT1G03070]	1.29	1.12	1.44	1.52	1.24	1.29	1.81	1.45	1.47	1.11	1.56	1.06	1.3	N	0.1404	0.3679	0.44	UP	N	0.5909	0.8201	0.18	UP	N	0.3921	0.5983	-0.25	DOWN	N	0.9447	0.9866	0.02	UP	GO:0006457,GO:0009408,GO:0009644,GO:0016021,GO:0042542
TBIG000106	AT1G03090.L01	838362	Y	MCCA	methylcrotonyl-CoA carboxylase alpha chain, mitochondrial / 3-methylcrotonyl-CoA carboxylase 1 (MCCA) [Source:TAIR;Acc:AT1G03090]	19.73	10.96	7.37	42.78	30.56	8.46	7.31	28.88	23.24	9.46	8.07	36.04	26.16	N	0.0643	0.2133	-0.34	DOWN	Y	0.0001	0.0007	1.9	UP	Y	0.0001	0.0004	1.83	UP	Y	0.0065	0.0492	-0.41	DOWN	GO:0000166,GO:0003824,GO:0004075,GO:0004485,GO:0005524,GO:0005739,GO:0005759,GO:0006552,GO:0008152,GO:0009744,GO:0009750,GO:0016874,GO:0022626,GO:0046872,GO:0050897
TBIG000107	AT1G03103	2745739	Y	XYP11	Bifunctional inhibitor/lipid-transfer protein/seed storage 2S albumin superfamily protein [Source:TAIR;Acc:AT1G03103]	0	0	0	0	0	0	0	0	0	0	0	0	0	N	1	1	0	-	N	1	1	0	-	N	1	1	0	-	N	1	1	0	-	GO:0003674
TBIG000108	AT1G03110.L01	839572	Y	TRM82	Transducin/WD40 repeat-like superfamily protein [Source:TAIR;Acc:AT1G03110]	7.95	21.93	19.51	15.13	13.72	23.01	19.82	19.35	14.03	21.43	20.64	16.21	14.88	N	0.3287	0.6174	-0.14	DOWN	N	0.0103	0.0582	-0.39	DOWN	Y	0.0008	0.0046	-0.48	DOWN	N	0.1613	0.442	-0.22	DOWN	GO:0001510,GO:0005515,GO:0006400,GO:0008618
TBIG000109	AT1G03120	839571	Y	ATRAB28	responsive to abscisic acid 28 [Source:TAIR;Acc:AT1G03120]	0.74	0.24	0.22	0.4	0.73	0.12	0.75	0.37	0.3	0	0.61	0	0.79	N	0.0796	0.249	2.1	UP	N	1	1	1.06	UP	N	0.7413	0.8697	0.24	UP	N	0.2396	0.5497	1.29	UP	GO:0005634,GO:0005730,GO:0006873,GO:0009845,GO:0010226
TBIG000110	AT1G03150	839562	Y	nat5	Acyl-CoA N-acyltransferases (NAT) superfamily protein [Source:TAIR;Acc:AT1G03150]	12.22	17.57	15.64	21.67	13.5	17.33	22.96	17.45	15.42	22.79	15.34	12.99	14.93	N	0.9296	0.9809	-0.09	DOWN	N	0.8793	0.9613	-0.14	DOWN	N	0.8013	0.9056	-0.28	DOWN	N	0.8206	0.9506	-0.23	DOWN	GO:0001676,GO:0002213,GO:0005575,GO:0006633,GO:0008080,GO:0016740
TBIG000111	AT1G03160.L01	839566	Y	FZL	FZO-like [Source:TAIR;Acc:AT1G03160]	21.06	30.95	20.71	25.52	30.96	23.82	18.83	28.35	24.6	20.93	26.64	32.96	26.8	N	0.6696	0.8736	-0.19	DOWN	N	0.707	0.889	0.2	UP	N	0.498	0.6942	0.33	UP	N	0.9315	0.9826	-0.05	DOWN	GO:0003824,GO:0004789,GO:0005525,GO:0006364,GO:0009228,GO:0009507,GO:0009793,GO:0009902,GO:0010027,GO:0010207,GO:0010228,GO:0015979,GO:0016226,GO:0031969,GO:0034660,GO:0035304,GO:0042793,GO:0045893,GO:0048481
TBIG000112	AT1G03170	839563	Y	FAF2	Protein of unknown function (DUF3049) [Source:TAIR;Acc:AT1G03170]	0.83	0.62	0.94	0.28	0.2	0.37	0.86	0.34	0.26	0.47	0.84	0.45	0.36	N	0.5538	0.8085	0.88	UP	N	0.7628	0.9151	-0.43	DOWN	N	0.2814	0.48	-1.69	DOWN	N	1	1	-0.37	DOWN	GO:0003674,GO:0010075
TBIG000113	AT1G03180.L01	839560	Y	-	unknown protein; Has 36 Blast hits to 36 proteins in 15 species: Archae - 0; Bacteria - 0; Metazoa - 3; Fungi - 0; Plants - 33; Viruses - 0; Other Eukaryotes - 0 (source: NCBI BLink). [Source:TAIR;Acc:AT1G03180]	2.47	2.4	3.87	3.26	3.64	2.63	5.07	3.2	4.48	3.53	3.49	2.66	3.97	N	0.6078	0.8388	0.56	UP	N	0.9161	0.9724	0.1	UP	N	0.9792	0.9905	-0.02	DOWN	N	0.625	0.8714	0.43	UP	GO:0008150
TBIG000114	AT1G03190.L01	839557	Y	ATXPD	RAD3-like DNA-binding helicase protein [Source:TAIR;Acc:AT1G03190]	7.41	7.37	8.27	8.01	7.95	7.81	8.11	8.83	8.37	7.46	7.8	9	8.68	N	0.9054	0.9734	0.1	UP	N	0.842	0.9479	0.19	UP	N	0.931	0.9711	0.07	UP	N	0.9749	0.9947	-0.03	DOWN	GO:0000166,GO:0000394,GO:0000724,GO:0003676,GO:0003677,GO:0004003,GO:0004386,GO:0005515,GO:0005524,GO:0005634,GO:0006139,GO:0006281,GO:0006289,GO:0006351,GO:0006355,GO:0006366,GO:0006457,GO:0006974,GO:0008026,GO:0009408,GO:0009411,GO:0009644,GO:0010212,GO:0010286,GO:0016787,GO:0016817,GO:0016818,GO:0042542,GO:0043687,GO:0045893,GO:0046872,GO:0051536,GO:0051539
TBIG000115	XLOC_000115	NA	Y	Y283_BACHD	Uncharacterized isomerase BH0283 [Source:SWISS;Acc:Q9KG32]	37.01	27.41	25.22	32.83	28.09	24.7	26.25	26.49	32.56	26.05	22.55	27.02	27.06	N	0.9605	0.9888	-0.06	DOWN	N	0.8901	0.9644	0.16	UP	N	0.8487	0.9317	0.25	UP	N	0.9709	0.9938	0.04	UP	GO:0009058,GO:0016853
TBIG000116	AT1G03220	838517	Y	BG	Eukaryotic aspartyl protease family protein [Source:TAIR;Acc:AT1G03220]	85.36	90.48	113.22	240.67	211.08	122.68	115.17	256.67	264.44	149.75	76.38	204.51	245.21	N	0.3928	0.6793	-0.27	DOWN	Y	0.0019	0.0151	0.94	UP	Y	0.0001	0.0012	1.26	UP	N	0.8238	0.9523	0.05	UP	GO:0004190,GO:0005618,GO:0005794,GO:0005886,GO:0006508,GO:0008233,GO:0009505,GO:0009506,GO:0009651,GO:0016020
TBIG000117	AT1G03230	838532	Y	BG	Eukaryotic aspartyl protease family protein [Source:TAIR;Acc:AT1G03230]	24.5	31.93	25.36	48.17	30.76	38.04	27.97	51.64	37.84	41.53	26.12	44.61	30.3	Y	0.0003	0.0028	-0.5	DOWN	N	0.012	0.0654	0.37	UP	N	0.0159	0.0568	0.33	UP	Y	0.0001	0.0024	-0.54	DOWN	GO:0004190,GO:0005618,GO:0005794,GO:0005886,GO:0006508,GO:0008233,GO:0009505,GO:0009651
TBIG000118	AT1G03270.L01	838595	Y	CBSDUF4	CBS domain-containing protein with a domain of unknown function (DUF21) [Source:TAIR;Acc:AT1G03270]	2.65	2.98	3.08	2.3	3.11	3.64	3.33	3.51	3.11	2.52	3.17	2.78	2.64	N	0.7083	0.8944	0.08	UP	N	0.6758	0.8722	-0.09	DOWN	N	0.6152	0.788	-0.1	DOWN	N	0.7366	0.9219	0.08	UP	GO:0016020,GO:0016021
TBIG000119	AT1G03280.L01	838581	Y	gtf2e1-2	Transcription factor TFIIE, alpha subunit [Source:TAIR;Acc:AT1G03280]	22.31	20.73	22.03	22.34	22.86	21.64	18.51	25.47	24.08	21.93	19.98	23.67	24.31	N	0.6087	0.84	-0.07	DOWN	N	0.2793	0.5515	0.16	UP	N	0.0638	0.1656	0.24	UP	N	0.8679	0.9667	0.02	UP	GO:0000394,GO:0000956,GO:0003743,GO:0006366,GO:0006367,GO:0006413,GO:0006487,GO:0007346,GO:0010048,GO:0043565,GO:0048573
TBIG000120	AT1G03290.L01	838603	Y	-	unknown protein; BEST Arabidopsis thaliana protein match is: unknown protein (TAIR:AT4G02880.2); Has 13587 Blast hits to 10183 proteins in 1114 species: Archae - 257; Bacteria - 2402; Metazoa - 5637; Fungi - 960; Plants - 675; Viruses - 54; Other Eu /.../es - 3602 (source: NCBI BLink). [Source:TAIR;Acc:AT1G03290]	19.26	18.22	22.21	19.4	21.82	17.79	19.28	17.64	22.6	17.41	19.43	20.89	20.89	N	0.1368	0.3612	0.21	UP	N	0.4289	0.7035	0.12	UP	N	0.4041	0.6099	0.11	UP	N	0.1502	0.4242	0.21	UP	GO:0006499,GO:0008150
TBIG000121	AT1G03310	839531	Y	ATISA2	debranching enzyme 1 [Source:TAIR;Acc:AT1G03310]	22.33	46.24	59.87	20.14	40.59	33.63	51.16	22.97	34.08	29.03	70.84	25.39	37.17	Y	0.0001	0.0006	0.75	UP	Y	0.0001	0.0007	-0.67	DOWN	Y	0.0001	0.0004	-0.68	DOWN	Y	0.0001	0.0009	0.74	UP	GO:0000023,GO:0003824,GO:0004553,GO:0005975,GO:0009507,GO:0009536,GO:0010021,GO:0019156,GO:0019252,GO:0019761,GO:0043085,GO:0043169
TBIG000122	AT1G03320	839528	Y	-	unknown protein; Has 1038 Blast hits to 683 proteins in 112 species: Archae - 4; Bacteria - 14; Metazoa - 318; Fungi - 117; Plants - 86; Viruses - 8; Other Eukaryotes - 491 (source: NCBI BLink). [Source:TAIR;Acc:AT1G03320]	0.28	0.09	0	0	0	0.09	0.09	0.38	0.22	0.54	0	0.21	0	N	1	1	-2.9	DOWN	N	1	1	-0.3	DOWN	N	1	1	1.26	UP	N	1	1	-1.34	DOWN	GO:0008150
TBIG000123	AT1G03340	839525	Y	-	unknown protein; BEST Arabidopsis thaliana protein match is: unknown protein (TAIR:AT4G02920.1); Has 44 Blast hits to 41 proteins in 13 species: Archae - 0; Bacteria - 1; Metazoa - 0; Fungi - 0; Plants - 43; Viruses - 0; Other Eukaryotes - 0 (source /.../ BLink). [Source:TAIR;Acc:AT1G03340]	2.51	3.76	4.75	2.36	3.2	3.48	3.89	3.17	3.81	3.26	4.12	2.18	4.87	N	0.1502	0.3846	0.29	UP	N	0.0595	0.2069	-0.45	DOWN	N	0.6255	0.7953	-0.09	DOWN	Y	0.0047	0.0386	0.65	UP	GO:0008150
TBIG000124	AT1G03360.L01	839521	Y	ATRRP4	ribosomal RNA processing 4 [Source:TAIR;Acc:AT1G03360]	6.74	23.67	28.72	22.4	17.71	30.79	32.9	23.62	23.99	31.59	26.23	18.83	25.8	N	0.7405	0.9108	0.05	UP	N	0.0115	0.0632	-0.39	DOWN	Y	0.0069	0.0294	-0.37	DOWN	N	0.6152	0.8646	0.08	UP	GO:0000178,GO:0003723,GO:0003735,GO:0005622,GO:0005840,GO:0006412,GO:0009561
TBIG000125	AT1G03365.L01	10723112	Y	RF4	RING/U-box superfamily protein [Source:TAIR;Acc:AT1G03365]	10.8	11.94	10.89	10.84	12.05	10.88	10.2	12.29	11.62	10.37	11.78	13.41	10.92	N	0.9623	0.9889	-0.01	DOWN	N	0.3998	0.6773	0.12	UP	N	0.5356	0.7257	0.08	UP	N	0.7913	0.9404	-0.04	DOWN	GO:0005515,GO:0008270,GO:0016567,GO:0016874,GO:0046872
TBIG000126	AT1G03370.L01	839519	Y	C2GR1_ARATH	C2 calcium/lipid-binding and GRAM domain containing protein [Source:TAIR;Acc:AT1G03370]	17.09	22.25	22.51	20.41	21.1	23.12	15.65	20.69	18.93	21.24	16.8	25.08	20.9	N	0.0491	0.1746	-0.26	DOWN	N	0.9669	0.9868	-0.01	DOWN	N	0.221	0.4079	0.16	UP	N	0.5119	0.8037	-0.09	DOWN	GO:0005515,GO:0016020,GO:0016021
TBIG000127	AT1G03380	838702	Y	ATATG18G	homolog of yeast autophagy 18 (ATG18) G [Source:TAIR;Acc:AT1G03380]	29.31	19.53	18.91	25.51	26.72	17.74	14.3	26.81	24.93	14.91	16.41	27.65	25.43	N	0.6249	0.8486	-0.06	DOWN	Y	0.0001	0.0014	0.62	UP	Y	0.0001	0.0004	0.65	UP	N	0.8515	0.9618	-0.03	DOWN	GO:0003674,GO:0005515,GO:0005773,GO:0005774,GO:0006810,GO:0006914,GO:0015031,GO:0016020,GO:0034045,GO:0042594
TBIG000128	AT1G03430.L01	839506	Y	AHP5	histidine-containing phosphotransfer factor 5 [Source:TAIR;Acc:AT1G03430]	11.16	11.3	8.64	15.01	9.42	8.32	10.37	11.28	10.15	11.32	9.29	10.89	8.89	N	0.5139	0.7829	-0.11	DOWN	N	0.1271	0.3419	0.28	UP	N	0.8826	0.9476	0.02	UP	N	0.0468	0.2016	-0.36	DOWN	GO:0000160,GO:0000165,GO:0004871,GO:0005515,GO:0005634,GO:0005737,GO:0005829,GO:0006355,GO:0006612,GO:0009617,GO:0009736,GO:0009862,GO:0009863,GO:0009867,GO:0009927,GO:0010029,GO:0010310,GO:0010363,GO:0031348,GO:0031537,GO:0035304,GO:0043069,GO:0043424,GO:0048831,GO:0051707,GO:0080036
TBIG000129	AT1G03440	839504	Y	DRT100	Leucine-rich repeat (LRR) family protein [Source:TAIR;Acc:AT1G03440]	14.78	5.82	6.86	7.08	7.89	6.75	7.37	6.37	7.67	4.53	8.28	6.81	7.15	N	0.02	0.0886	0.39	UP	N	0.2047	0.4609	0.23	UP	N	0.9132	0.9626	0.02	UP	N	0.3029	0.6216	0.18	UP	GO:0005515,GO:0016301,GO:0016310
TBIG000130	AT1G03490	839487	Y	ANAC006	NAC domain containing protein 6 [Source:TAIR;Acc:AT1G03490]	0	0	0	0	0	0	0	0	0	0	0	0	0	N	1	1	0	-	N	1	1	0	-	N	1	1	0	-	N	1	1	0	-	GO:0003677,GO:0003700,GO:0005634,GO:0006351,GO:0006355
TBIG000131	AT1G03495.L01	3766646	Y	3AT2	HXXXD-type acyl-transferase family protein [Source:TAIR;Acc:AT1G03495]	5.05	14.46	33.64	8.09	10.89	16.74	22.37	10.89	13.08	13.68	32.27	10.96	16.17	Y	0.0001	0.0006	0.98	UP	Y	0.0005	0.0053	-0.59	DOWN	Y	0.0001	0.0004	-1.12	DOWN	N	0.0086	0.061	0.45	UP	GO:0016740,GO:0016746,GO:0016747
TBIG000132	AT1G03540	839466	Y	PCMP-E4	Pentatricopeptide repeat (PPR-like) superfamily protein [Source:TAIR;Acc:AT1G03540]	1.94	4.32	4.15	3.51	2.96	4.53	4.51	3.57	2.86	3.73	3.42	4.28	2.58	N	0.9122	0.9761	-0.06	DOWN	N	0.7925	0.9274	-0.13	DOWN	N	0.3214	0.5236	-0.5	DOWN	N	0.3875	0.7081	-0.42	DOWN	-
TBIG000133	AT1G03550.L01	839464	Y	SCAMP2	Secretory carrier membrane protein (SCAMP) family protein [Source:TAIR;Acc:AT1G03550]	10.32	5.4	4.6	5.87	6.47	5.69	3.73	8.38	6.97	5.33	4.29	7.6	6.74	N	0.0788	0.2471	-0.38	DOWN	N	0.1015	0.2955	0.38	UP	Y	0.0009	0.0057	0.68	UP	N	0.7254	0.9177	-0.08	DOWN	GO:0005886,GO:0006810,GO:0015031,GO:0016020,GO:0016021,GO:0016192,GO:0030658,GO:0031410
TBIG000134	XLOC_000134	NA	Y	-	-	10017	4278.24	4439.41	8371	5390.48	3583.26	4801.09	5020.66	4667.48	11954.2	12159.8	8531.68	5994.26	N	0.5984	0.8336	0.12	UP	N	0.989	0.995	0	DOWN	N	0.0387	0.1132	-0.46	DOWN	N	0.1599	0.4395	-0.34	DOWN	-
TBIG000135	AT1G03600	839449	Y	PSB27	photosystem II family protein [Source:TAIR;Acc:AT1G03600]	216.05	101.44	40.85	207.23	123.8	69.45	67.33	137.07	129.67	96.77	67.09	133.54	96.98	Y	0.0001	0.0006	-0.61	DOWN	Y	0.0001	0.0007	0.81	UP	Y	0.0001	0.0004	0.99	UP	Y	0.0034	0.0296	-0.42	DOWN	GO:0003674,GO:0006364,GO:0009507,GO:0009534,GO:0009535,GO:0009536,GO:0009543,GO:0009579,GO:0009657,GO:0010206,GO:0010207,GO:0019684,GO:0035304
TBIG000136	AT1G03610.L01	838961	Y	-	Protein of unknown function (DUF789) [Source:TAIR;Acc:AT1G03610]	26.76	10.59	12.13	49.44	67.66	10.42	15.1	44.41	74.64	12.61	12.45	69.28	68.12	N	0.1172	0.3257	0.25	UP	Y	0.0001	0.0007	2.28	UP	Y	0.0001	0.0004	2.41	UP	N	0.0083	0.0589	0.39	UP	GO:0008150
TBIG000137	AT1G03630	839009	Y	POR C	protochlorophyllide oxidoreductase C [Source:TAIR;Acc:AT1G03630]	50	74.12	50.74	63.23	71.65	62.57	54.85	76.43	60.89	61.61	76.66	66.77	60.64	N	0.3945	0.6806	-0.11	DOWN	N	0.6749	0.8718	0.06	UP	N	0.4218	0.6265	0.1	UP	N	0.6472	0.8831	-0.06	DOWN	GO:0000023,GO:0000272,GO:0003959,GO:0005982,GO:0006098,GO:0006364,GO:0006636,GO:0006655,GO:0008152,GO:0009073,GO:0009507,GO:0009534,GO:0009535,GO:0009536,GO:0009637,GO:0009657,GO:0009664,GO:0009902,GO:0009941,GO:0009965,GO:0010027,GO:0010114,GO:0010207,GO:0010218,GO:0015979,GO:0015995,GO:0016020,GO:0016117,GO:0016491,GO:0016630,GO:0019252,GO:0019288,GO:0019344,GO:0019760,GO:0019761,GO:0030154,GO:…
TBIG000138	AT1G03687.L01	839052	Y	-	DTW domain-containing protein [Source:TAIR;Acc:AT1G03687]	12.59	13.31	15.3	17.25	15.23	14.65	18.05	13.99	15.73	17.04	14.45	13.04	15.59	N	0.6666	0.872	0.07	UP	N	0.8865	0.9631	-0.03	DOWN	N	0.907	0.9589	-0.02	DOWN	N	0.6411	0.8797	0.09	UP	GO:0008150
TBIG000139	AT1G03700	839428	Y	CSPLE_ARALL	Uncharacterised protein family (UPF0497) [Source:TAIR;Acc:AT1G03700]	0.85	0.65	2.47	0.89	1.29	0.74	1.86	1.25	1.31	1.45	2.05	0.21	1.82	Y	0.0035	0.0221	1.18	UP	N	0.5468	0.7925	-0.28	DOWN	N	0.1301	0.2802	-0.51	DOWN	N	0.0352	0.1662	0.95	UP	GO:0003674,GO:0005886,GO:0008150,GO:0016020,GO:0016021
TBIG000140	AT1G03710	839427	Y	-	Cystatin/monellin superfamily protein [Source:TAIR;Acc:AT1G03710]	0.57	0.3	0.13	0.31	0.07	0.07	0.16	0.39	0.28	0.19	0	0.42	0.08	N	1	1	-1	DOWN	N	1	1	0.98	UP	N	1	1	0.59	UP	N	1	1	-1.37	DOWN	GO:0004869
TBIG000141	AT1G03740.L01	839423	Y	Y1461_ARATH	Protein kinase superfamily protein [Source:TAIR;Acc:AT1G03740]	20.19	33.6	30	34.19	26.9	32.78	21.78	27.76	25.16	32.94	23.42	42.75	27.59	Y	0.0034	0.0215	-0.39	DOWN	N	0.6079	0.8328	0.08	UP	N	0.4747	0.674	0.09	UP	N	0.0088	0.0616	-0.37	DOWN	GO:0000166,GO:0002237,GO:0004672,GO:0004674,GO:0005524,GO:0006468,GO:0016301,GO:0016310,GO:0016772
TBIG000142	AT1G03750.L01	839417	Y	CHR9	switch 2 [Source:TAIR;Acc:AT1G03750]	4.82	3.65	4.42	4	5.57	4.1	3.99	4.19	4.42	3.61	4.23	4.63	5.11	N	0.4647	0.7455	0.17	UP	N	0.4626	0.7317	0.18	UP	N	0.2135	0.3979	0.27	UP	N	0.2545	0.5678	0.27	UP	GO:0003676,GO:0003677,GO:0004386,GO:0005524,GO:0016020
TBIG000143	AT1G03770.L01	839413	Y	RING1B	RING 1B [Source:TAIR;Acc:AT1G03770]	6.35	6.63	9	8.11	7.57	8.87	7.88	8.54	7.05	9.11	7.13	8.23	9.14	N	0.9745	0.9921	-0.01	DOWN	N	0.9265	0.9758	0.03	UP	N	0.9602	0.9836	-0.01	DOWN	N	0.8838	0.9712	-0.04	DOWN	GO:0001709,GO:0005515,GO:0005634,GO:0006351,GO:0006355,GO:0008270,GO:0010076,GO:0010077,GO:0010492,GO:0016567,GO:0016568,GO:0016874,GO:0035102,GO:0045892,GO:0046872
TBIG000144	AT1G03790	839408	Y	SOM	Zinc finger C-x8-C-x5-C-x3-H type family protein [Source:TAIR;Acc:AT1G03790]	1.05	0.93	1.79	0.98	2.15	1.3	2.39	1.04	2.25	0.99	3.72	1.16	1.65	Y	0.0001	0.0006	1.31	UP	N	0.9823	0.9923	-0.01	DOWN	N	0.0829	0.2016	-0.38	DOWN	Y	0.001	0.0115	0.95	UP	GO:0003677,GO:0003700,GO:0005634,GO:0006351,GO:0006355,GO:0010187,GO:0046872
TBIG000145	AT1G03810	839403	Y	Y4844_ARATH	Nucleic acid-binding, OB-fold-like protein [Source:TAIR;Acc:AT1G03810]	0	0	0	0	0	0	0	0	0	0	0	0	0	N	1	1	0	-	N	1	1	0	-	N	1	1	0	-	N	1	1	0	-	GO:0008150
TBIG000146	AT1G03880	839383	Y	CRU2	cruciferin 2 [Source:TAIR;Acc:AT1G03880]	0.12	0.03	0.02	0.03	0.08	1.31	0.03	4.1	1.82	2.47	0.07	0.06	11.16	N	0.0457	0.1653	-4.99	DOWN	N	0.6586	0.8625	0.14	UP	N	0.0362	0.1075	6.81	UP	Y	0.0001	0.0009	1.67	UP	GO:0000326,GO:0005773,GO:0009640,GO:0009686,GO:0009737,GO:0009793,GO:0009845,GO:0009909,GO:0009933,GO:0010162,GO:0010182,GO:0010228,GO:0010431,GO:0016567,GO:0019915,GO:0045735,GO:0050826,GO:0071215
TBIG000147	AT1G03890	839379	Y	CRU2	RmlC-like cupins superfamily protein [Source:TAIR;Acc:AT1G03890]	0	0.03	0	0	0	0.05	0	0.28	0.14	0	0	0	0.83	N	1	1	#NAME?	DOWN	N	1	1	1.75	UP	N	1	1	inf	UP	N	1	1	1.83	UP	GO:0000326,GO:0005773,GO:0008150,GO:0010431,GO:0045735
TBIG000148	AT1G03900.L01	839378	Y	ATNAP4	non-intrinsic ABC protein 4 [Source:TAIR;Acc:AT1G03900]	81.56	62.95	64.25	85.69	82.44	60.56	73.69	65.58	84.3	69.6	73.92	75.2	87.35	N	0.3003	0.5897	0.15	UP	N	0.1377	0.3598	0.24	UP	N	0.0576	0.1535	0.27	UP	N	0.219	0.5243	0.19	UP	GO:0000902,GO:0006858,GO:0006897,GO:0016020,GO:0016049,GO:0042626,GO:0048193
TBIG000149	AT1G03905.L01	839376	Y	ABCI19	P-loop containing nucleoside triphosphate hydrolases superfamily protein [Source:TAIR;Acc:AT1G03905]	5.85	5.99	5.88	5.58	4.08	6.86	7.44	5.03	5.24	7.85	6.11	5.86	4.81	N	0.6806	0.8789	-0.08	DOWN	N	0.113	0.3172	-0.32	DOWN	N	0.0162	0.0574	-0.45	DOWN	N	0.3286	0.6497	-0.2	DOWN	GO:0000166,GO:0005524,GO:0005737,GO:0006200,GO:0006810,GO:0016887,GO:0017111
TBIG000150	AT1G03910.L01	839371	Y	CACTIN	EXPRESSED IN: 25 plant structures; EXPRESSED DURING: 13 growth stages; CONTAINS InterPro DOMAIN/s: Cactin protein, cactus-binding domain, C-terminal (InterPro:IPR019134), Cactin, central region (InterPro:IPR018816); BEST Arabidopsis thaliana protein /.../ is: unknown protein (TAIR:AT2G36815.2); Has 11711 Blast hits to 7382 proteins in 452 species: Archae - 31; Bacteria - 352; Metazoa - 6006; Fung…	39.84	45.02	53.91	51.51	59.04	51.48	51.76	56.45	61.98	52.14	45.6	53.79	59.39	N	0.7632	0.9205	0.05	UP	N	0.3864	0.6642	0.14	UP	N	0.0803	0.1966	0.27	UP	N	0.2376	0.5477	0.18	UP	GO:0005515
TBIG000151	AT1G03920.L01	839369	Y	STK38L	Protein kinase family protein [Source:TAIR;Acc:AT1G03920]	2.33	2.18	1.96	1.82	1.73	2.53	1.43	2.13	1.61	2.01	1.55	1.94	1.69	N	0.0355	0.1371	-0.43	DOWN	N	0.3735	0.6527	-0.19	DOWN	N	0.8534	0.9339	0.04	UP	N	0.3797	0.7008	-0.2	DOWN	GO:0000166,GO:0004672,GO:0004674,GO:0005524,GO:0005829,GO:0005886,GO:0006468,GO:0016301,GO:0016310,GO:0016740,GO:0016772
TBIG000152	AT1G03930	839368	Y	ADK1	dual specificity kinase 1 [Source:TAIR;Acc:AT1G03930]	23.02	18.89	16.29	17.51	15.97	16.13	14.19	17.67	14.79	15.82	15.4	16.68	16.07	N	0.3269	0.6161	-0.14	DOWN	N	0.8478	0.9498	0.03	UP	N	0.7557	0.8782	0.04	UP	N	0.4321	0.7433	-0.11	DOWN	GO:0000166,GO:0004672,GO:0004674,GO:0004712,GO:0005524,GO:0005634,GO:0005737,GO:0006468,GO:0007165,GO:0016301,GO:0016310,GO:0016772
TBIG000153	AT1G03960.L01	839361	Y	F21M11.11	Calcium-binding EF hand family protein [Source:TAIR;Acc:AT1G03960]	4.27	9.79	10.68	6.84	9.78	9.25	8.68	8.38	8.03	8.3	11.34	8.02	8.88	N	0.2451	0.5234	0.17	UP	N	0.1446	0.3704	-0.24	DOWN	N	0.1951	0.3741	-0.19	DOWN	N	0.1553	0.4332	0.23	UP	GO:0005509,GO:0008150,GO:0046872
TBIG000154	AT1G03970	839356	Y	GBF4	G-box binding factor 4 [Source:TAIR;Acc:AT1G03970]	8.29	7.18	10.09	10	15.12	5.23	13.08	7.88	14.94	6.65	13.02	7.43	12	Y	0.0001	0.0006	0.94	UP	N	0.0747	0.2419	0.42	UP	N	0.2026	0.3834	0.23	UP	Y	0.0005	0.0066	0.75	UP	GO:0003677,GO:0003700,GO:0005634,GO:0006351,GO:0006355,GO:0043565
TBIG000155	AT1G03990.L01	839342	Y	FAO1	Long-chain fatty alcohol dehydrogenase family protein [Source:TAIR;Acc:AT1G03990]	1.25	1.08	0.74	0.73	0.67	0.8	0.56	0.94	0.7	0.77	0.63	0.65	0.63	N	0.2172	0.4864	-0.45	DOWN	N	0.617	0.8381	-0.19	DOWN	N	0.8666	0.94	0.06	UP	N	0.6131	0.8634	-0.2	DOWN	GO:0016020,GO:0016021,GO:0016491,GO:0016614,GO:0046577,GO:0050660,GO:0055114
TBIG000156	AT1G04020.L01	839329	Y	ATBARD1	breast cancer associated RING 1 [Source:TAIR;Acc:AT1G04020]	5.85	16.55	9.87	11.65	9.92	16.24	8.64	14.08	9.91	14	11.67	14.05	8.91	Y	0.0001	0.0006	-0.62	DOWN	N	0.1129	0.317	-0.24	DOWN	N	0.6936	0.8399	-0.06	DOWN	Y	0.004	0.0339	-0.43	DOWN	GO:0000278,GO:0000724,GO:0003677,GO:0004842,GO:0005515,GO:0005634,GO:0006260,GO:0006261,GO:0006275,GO:0006281,GO:0006306,GO:0008270,GO:0008283,GO:0009555,GO:0009934,GO:0009965,GO:0016444,GO:0016567,GO:0016568,GO:0031047,GO:0046872,GO:0048366,GO:0051567,GO:0051726
TBIG000157	AT1G04030	839326	Y	APS1	unknown protein; BEST Arabidopsis thaliana protein match is: unknown protein (TAIR:AT5G44040.1); Has 1835 Blast hits to 1511 proteins in 238 species: Archae - 7; Bacteria - 164; Metazoa - 377; Fungi - 135; Plants - 187; Viruses - 22; Other Eukaryote /.../3 (source: NCBI BLink). [Source:TAIR;Acc:AT1G04030]	3.16	3.04	2.56	3.4	3.74	3.67	2.18	3.96	2.96	3.1	2.6	4.3	3.38	N	0.6223	0.8473	-0.41	DOWN	N	0.7966	0.9287	0.24	UP	N	0.5394	0.7288	0.47	UP	N	0.8432	0.9585	-0.17	DOWN	-
TBIG000158	AT1G04080.L01	839314	Y	PRP39	Tetratricopeptide repeat (TPR)-like superfamily protein [Source:TAIR;Acc:AT1G04080]	57.26	74.76	80.45	71.72	80.52	83.44	71.05	89	77.25	73.43	75.63	91.37	87.33	N	0.864	0.9604	-0.02	DOWN	N	0.4074	0.684	0.12	UP	N	0.3545	0.5582	0.13	UP	N	0.918	0.9783	-0.02	DOWN	GO:0005622,GO:0005634,GO:0006396
TBIG000159	XLOC_000159	NA	Y	IAA10	Auxin-responsive protein IAA10 [Source:SWISS;Acc:Q38828]	3.18	3.16	3.11	3.37	2.79	3.23	2.3	3.31	2.36	3.28	3.38	4.56	2.95	N	0.5949	0.832	-0.12	DOWN	N	0.3336	0.6114	0.23	UP	N	0.6543	0.8154	-0.11	DOWN	N	0.0714	0.2678	-0.45	DOWN	GO:0003700,GO:0005634,GO:0006351,GO:0009733,GO:0009734,GO:0010200
TBIG000160	AT1G04130	839276	Y	TPR2	Tetratricopeptide repeat (TPR)-like superfamily protein [Source:TAIR;Acc:AT1G04130]	6.55	8.82	8.67	7.6	7.41	9.23	9.54	8.57	9.59	8	10.09	8.4	9.25	N	0.8395	0.953	0.13	UP	N	0.9122	0.9709	-0.08	DOWN	N	0.8883	0.9501	-0.09	DOWN	N	0.8531	0.9621	0.12	UP	GO:0005515,GO:0051879
TBIG000161	AT1G04160.L01	839246	Y	XIB	myosin XI B [Source:TAIR;Acc:AT1G04160]	10.34	8.52	8.12	5.78	7.29	8.86	7.8	7.44	7.15	8.7	7.27	6.84	6.39	N	0.2532	0.5341	-0.16	DOWN	N	0.01	0.0575	-0.39	DOWN	N	0.3084	0.5105	-0.14	DOWN	N	0.5273	0.8132	0.09	UP	GO:0000166,GO:0003774,GO:0003779,GO:0005515,GO:0005516,GO:0005524,GO:0005737,GO:0016459,GO:0030048,GO:0048767,GO:0051645,GO:0051646,GO:0060151
TBIG000162	AT1G04170.L01	839238	Y	EIF2 GAMMA	eukaryotic translation initiation factor 2 gamma subunit [Source:TAIR;Acc:AT1G04170]	63.99	127.38	130.22	91.54	96.31	138.26	112.86	116.09	92.45	126.16	129.6	105.32	112.36	N	0.6771	0.8773	-0.06	DOWN	N	0.0299	0.1261	-0.32	DOWN	N	0.0271	0.0851	-0.29	DOWN	N	0.8454	0.9594	-0.03	DOWN	GO:0000166,GO:0003743,GO:0003924,GO:0005525,GO:0005829,GO:0006184,GO:0006413,GO:0009220
TBIG000163	AT1G04180	837024	Y	YUC9	YUCCA 9 [Source:TAIR;Acc:AT1G04180]	1.84	2.28	3.53	1.88	2.83	2.46	2.68	3.1	3.84	2.27	2.46	2.22	3.97	N	0.1671	0.4121	0.31	UP	N	0.8647	0.9567	0.04	UP	N	0.1415	0.298	0.31	UP	N	0.0143	0.0873	0.58	UP	GO:0004497,GO:0004499,GO:0009851,GO:0016491,GO:0050660,GO:0050661,GO:0055114
TBIG000164	AT1G04200.L01	839439	Y	DYM_DROME	FUNCTIONS IN: molecular_function unknown; INVOLVED IN: N-terminal protein myristoylation; LOCATED IN: cellular_component unknown; EXPRESSED IN: 22 plant structures; EXPRESSED DURING: 13 growth stages; CONTAINS InterPro DOMAIN/s: Dymeclin (InterPro:I /.../42); Has 395 Blast hits to 389 proteins in 117 species: Archae - 0; Bacteria - 0; Metazoa - 262; Fungi - 21; Plants - 68; Viruses - 0; Other Euk…	23.32	23.79	24.13	21.6	25.53	25.68	21.05	25.19	22.55	21.62	23.93	27.58	24.9	N	0.8142	0.9426	-0.03	DOWN	N	0.6201	0.84	0.07	UP	N	0.4608	0.6613	0.1	UP	N	0.9966	0.9988	0	DOWN	GO:0008284
TBIG000165	AT1G04210	839441	Y	Pak6	Leucine-rich repeat protein kinase family protein [Source:TAIR;Acc:AT1G04210]	23.49	36.45	45.37	26.82	35.22	42.99	37.23	38.04	29.38	33.34	41.13	33.77	35.02	N	0.353	0.6405	0.14	UP	N	0.1921	0.4428	-0.2	DOWN	N	0.0536	0.145	-0.3	DOWN	N	0.7722	0.9347	0.04	UP	GO:0004672,GO:0004674,GO:0005515,GO:0005524,GO:0006468,GO:0016301,GO:0016310,GO:0016772
TBIG000166	AT1G04230.L01	839575	Y	efg1	Protein of unknown function (DUF2361) [Source:TAIR;Acc:AT1G04230]	12.89	10.62	15.39	16.06	14.59	13.04	18.62	12.41	17.25	12.69	13.79	11.96	14.01	N	0.0263	0.1095	0.41	UP	N	0.4446	0.7173	0.16	UP	N	0.7858	0.8966	-0.05	DOWN	N	0.2792	0.596	0.21	UP	GO:0008150
TBIG000167	AT1G04250.L01	839568	Y	AXR3	AUX/IAA transcriptional regulator family protein [Source:TAIR;Acc:AT1G04250]	82.66	47.7	39.7	43.67	28.57	49.48	38.06	49.12	42.07	56.63	34.13	39.65	35.22	Y	0.0015	0.0109	-0.44	DOWN	N	0.1773	0.4223	-0.2	DOWN	N	0.5916	0.7714	-0.08	DOWN	N	0.0372	0.1734	-0.31	DOWN	GO:0003700,GO:0005515,GO:0005634,GO:0006351,GO:0006355,GO:0009733,GO:0009734,GO:0042802,GO:0046983
TBIG000168	AT1G04350.L01	839542	Y	ACCH6_ARATH	2-oxoglutarate (2OG) and Fe(II)-dependent oxygenase superfamily protein [Source:TAIR;Acc:AT1G04350]	46.7	7.12	7.96	7.62	12.67	6.09	7.36	8.46	11.7	6.45	8.94	9.04	10.98	N	0.308	0.597	0.31	UP	N	0.2502	0.5181	0.35	UP	N	0.0364	0.108	0.56	UP	N	0.0429	0.1899	0.52	UP	GO:0015996,GO:0016491,GO:0016706,GO:0046872,GO:0055114
TBIG000169	AT1G04370	839539	Y	ATERF14	Ethylene-responsive element binding factor 14 [Source:TAIR;Acc:AT1G04370]	0.43	0.81	0.5	0.32	0.55	1.63	1.14	0.55	0.33	1.38	0	0.32	0.3	N	0.2457	0.524	-1.25	DOWN	N	0.0933	0.2797	-1.67	DOWN	N	1	1	-0.4	DOWN	N	1	1	0.03	UP	GO:0003677,GO:0003700,GO:0005634,GO:0006351,GO:0006355,GO:0006952,GO:0009873
TBIG000170	AT1G04420.L01	839524	Y	tas	NAD(P)-linked oxidoreductase superfamily protein [Source:TAIR;Acc:AT1G04420]	66.88	54.24	34.68	65.02	63.84	43.57	45.25	60.5	57.63	48.85	52.36	57.96	55.35	N	0.2492	0.5293	-0.16	DOWN	N	0.0197	0.0946	0.33	UP	Y	0.0003	0.0024	0.45	UP	N	0.8058	0.9467	-0.03	DOWN	GO:0009507,GO:0009570,GO:0009941,GO:0019288
TBIG000171	AT1G04430.L01	839522	Y	PMT8_ARATH	S-adenosyl-L-methionine-dependent methyltransferases superfamily protein [Source:TAIR;Acc:AT1G04430]	89.4	100.34	119.69	93.73	113.27	110.89	108.27	100.48	100.23	96.71	123.96	92.36	108.03	N	0.148	0.3815	0.2	UP	N	0.4991	0.7572	-0.1	DOWN	N	0.4062	0.6119	-0.11	DOWN	N	0.1633	0.4453	0.2	UP	GO:0000139,GO:0000271,GO:0005768,GO:0005774,GO:0005794,GO:0005802,GO:0008168,GO:0009825,GO:0009932,GO:0010817,GO:0016020,GO:0016021,GO:0016740,GO:0032259,GO:0043481,GO:0048767,GO:0071555
TBIG000172	XLOC_000172	NA	Y	CKI-delta	Casein kinase I isoform delta-like [Source:SWISS;Acc:P42158]	53.65	45.95	44.59	53.97	55.8	45.92	41.4	58.77	53.46	43.03	47.76	59.18	57.32	N	0.9931	0.9969	0	DOWN	N	0.0168	0.0837	0.35	UP	Y	0.0121	0.0459	0.33	UP	N	0.9239	0.9804	-0.01	DOWN	GO:0004674,GO:0005524,GO:0005737,GO:0009506
TBIG000173	AT1G04450	839513	Y	RIC3	ROP-interactive CRIB motif-containing protein 3 [Source:TAIR;Acc:AT1G04450]	0	0	0	0	0	0	0	0	0	0	0	0	0	N	1	1	0	-	N	1	1	0	-	N	1	1	0	-	N	1	1	0	-	GO:0005515,GO:0005737,GO:0007204,GO:0009860,GO:0017157,GO:0030834,GO:0040008,GO:0050848,GO:0050850,GO:0051650
TBIG000174	AT1G04480	839511	Y	RPL23C	Ribosomal protein L14p/L23e family protein [Source:TAIR;Acc:AT1G04480]	176.76	331.77	304.35	451.94	252.55	358.8	519.12	321.19	361.11	564.29	300.3	252.01	294.15	N	0.2457	0.5241	-0.16	DOWN	N	0.0566	0.1998	-0.28	DOWN	N	0.0357	0.1063	-0.28	DOWN	N	0.2843	0.6027	-0.15	DOWN	GO:0001510,GO:0003735,GO:0005730,GO:0005840,GO:0006412,GO:0022625,GO:0030529
TBIG000175	AT1G04501	6240795	Y	-	unknown protein; Has 30201 Blast hits to 17322 proteins in 780 species: Archae - 12; Bacteria - 1396; Metazoa - 17338; Fungi - 3422; Plants - 5037; Viruses - 0; Other Eukaryotes - 2996 (source: NCBI BLink). [Source:TAIR;Acc:AT1G04501]	0	0	0	0	0	0	0	0	0	0	0	0	0	N	1	1	0	-	N	1	1	0	-	N	1	1	0	-	N	1	1	0	-	GO:0003674,GO:0008150
TBIG000176	AT1G04510.L01	839503	Y	MAC3A	MOS4-associated complex 3A [Source:TAIR;Acc:AT1G04510]	36.11	51.94	52.53	47	49.41	59.53	55.17	52.52	49.11	52.97	52.7	50.46	52.1	N	0.8082	0.9403	-0.03	DOWN	N	0.3475	0.6255	-0.13	DOWN	N	0.5862	0.7676	-0.07	DOWN	N	0.8149	0.9485	0.03	UP	GO:0000151,GO:0001510,GO:0004842,GO:0005515,GO:0005634,GO:0005681,GO:0005730,GO:0006094,GO:0006096,GO:0006397,GO:0006626,GO:0006952,GO:0008380,GO:0009640,GO:0009651,GO:0010388,GO:0016567,GO:0016874,GO:0042742,GO:0045087,GO:0046686
TBIG000177	AT1G04520	839502	Y	PDLP2	plasmodesmata-located protein 2 [Source:TAIR;Acc:AT1G04520]	20.87	18.21	19.49	15	13.37	20.95	18.55	19.03	15.73	22.1	18.93	16.36	14.14	N	0.5104	0.7804	-0.1	DOWN	N	0.0634	0.2157	-0.29	DOWN	Y	0.0072	0.0303	-0.39	DOWN	N	0.2232	0.5296	-0.19	DOWN	GO:0005576,GO:0009506,GO:0010497,GO:0046739
TBIG000178	AT1G04540	839498	Y	-	Calcium-dependent lipid-binding (CaLB domain) family protein [Source:TAIR;Acc:AT1G04540]	5.28	2.19	2.61	2.55	3.37	2.48	2.92	2.87	2.65	2.16	2.08	3.05	2.88	N	0.7111	0.8956	0.15	UP	N	0.5168	0.7705	0.31	UP	N	0.5302	0.7213	0.25	UP	N	0.8164	0.9493	0.1	UP	GO:0005515,GO:0016020
TBIG000179	AT1G04550.L01	839495	Y	IAA12	AUX/IAA transcriptional regulator family protein [Source:TAIR;Acc:AT1G04550]	29.94	17.77	11.85	15.11	9.36	15.36	15.42	14.39	13.61	16.02	12.99	12.72	11.27	N	0.1575	0.3972	-0.26	DOWN	N	0.3164	0.5933	-0.19	DOWN	N	0.1963	0.3758	-0.24	DOWN	N	0.1192	0.3688	-0.3	DOWN	GO:0003700,GO:0005515,GO:0005634,GO:0006351,GO:0006355,GO:0009733,GO:0009734,GO:0009880,GO:0010051,GO:0045892,GO:0046983,GO:0048364
TBIG000180	AT1G04555	5007662	Y	-	unknown protein; FUNCTIONS IN: molecular_function unknown; INVOLVED IN: biological_process unknown; LOCATED IN: cellular_component unknown; BEST Arabidopsis thaliana protein match is: unknown protein (TAIR:AT4G33380.1); Has 84 Blast hits to 83 prote /.../ 15 species: Archae - 0; Bacteria - 0; Metazoa - 9; Fungi - 0; Plants - 75; Viruses - 0; Other Eukaryotes - 0 (source: NCBI BLink). [Source:TAIR…	4.61	4.03	4.19	5.11	4.63	3.45	4.78	3.73	5.65	4.96	3.33	4.32	3.91	N	0.9712	0.9914	-0.01	DOWN	N	0.784	0.9245	0.06	UP	N	0.3362	0.5393	0.21	UP	N	0.5333	0.8169	0.14	UP	GO:0003674,GO:0008150
TBIG000181	AT1G04560	839491	Y	-	AWPM-19-like family protein [Source:TAIR;Acc:AT1G04560]	0	0	0.12	0	0.13	0	0.21	0.33	0.17	0	0.24	0	0.55	N	1	1	inf	UP	N	1	1	inf	UP	N	1	1	0.59	UP	N	1	1	1.42	UP	GO:0008150
TBIG000182	AT1G04600.L01	839480	Y	XIA	myosin XI A [Source:TAIR;Acc:AT1G04600]	0.36	0.35	0.34	0.29	0.37	0.47	0.47	0.48	0.37	0.31	0.31	0.46	0.43	N	1	1	0.02	UP	N	0.65	0.857	0.12	UP	N	1	1	0.06	UP	N	1	1	-0.03	DOWN	GO:0000166,GO:0003774,GO:0003779,GO:0005515,GO:0005516,GO:0005524,GO:0016459,GO:0030036,GO:0030048,GO:0051645,GO:0051646,GO:0060151
TBIG000183	AT1G04610	839474	Y	YUC3	YUCCA 3 [Source:TAIR;Acc:AT1G04610]	2.32	2.83	2.19	5.63	2.34	3.94	2.75	7.21	3.43	3.95	2.24	4.48	2.65	Y	0.003	0.0195	-0.58	DOWN	Y	0.0004	0.0044	0.68	UP	N	0.2349	0.425	0.24	UP	Y	0.0001	0.0009	-1.02	DOWN	GO:0004497,GO:0004499,GO:0009851,GO:0016491,GO:0050660,GO:0050661,GO:0055114
TBIG000184	AT1G04635	839460	Y	EMB1687	ribonuclease P family protein / Rpp14 family protein [Source:TAIR;Acc:AT1G04635]	2.85	5.18	6.48	5.14	3.15	6.32	8.26	3.71	4.39	6.8	6.44	3.51	3.61	N	0.291	0.5782	0.23	UP	N	0.0287	0.1224	-0.56	DOWN	Y	0.0002	0.0015	-0.91	DOWN	N	0.6697	0.8942	-0.11	DOWN	GO:0004526,GO:0004540,GO:0005634,GO:0005730,GO:0005773,GO:0008033,GO:0016787
TBIG000185	AT1G04640	839462	Y	LIP2	lipoyltransferase 2 [Source:TAIR;Acc:AT1G04640]	19.42	22.9	12.85	34.15	19.87	19.29	21.53	19.82	25.56	25.92	20.46	20.58	18.16	N	0.0467	0.1678	-0.31	DOWN	N	0.3654	0.6439	0.15	UP	N	0.1321	0.2832	0.23	UP	N	0.1884	0.4815	-0.22	DOWN	GO:0000096,GO:0003824,GO:0005737,GO:0005739,GO:0006098,GO:0006364,GO:0006464,GO:0006546,GO:0006636,GO:0006733,GO:0006766,GO:0008652,GO:0009072,GO:0009106,GO:0009107,GO:0009108,GO:0009117,GO:0009249,GO:0009695,GO:0015995,GO:0016415,GO:0016740,GO:0016746,GO:0017118,GO:0019243,GO:0019288,GO:0019748,GO:0033819,GO:0044272
TBIG000186	AT1G04670	839451	Y	-	unknown protein; Has 40 Blast hits to 40 proteins in 14 species: Archae - 2; Bacteria - 5; Metazoa - 1; Fungi - 2; Plants - 30; Viruses - 0; Other Eukaryotes - 0 (source: NCBI BLink). [Source:TAIR;Acc:AT1G04670]	0	0	0	0.07	0	0	0	0	0	0	0	0	0	N	1	1	0	-	N	1	1	inf	UP	N	1	1	0	-	N	1	1	#NAME?	DOWN	GO:0008150
TBIG000187	AT1G04690	839450	Y	KAB1	potassium channel beta subunit 1 [Source:TAIR;Acc:AT1G04690]	49.62	75.48	83.62	73.17	81.57	80.2	87.07	74	73.72	75.04	86.64	68.14	77.56	N	0.2078	0.4737	0.17	UP	N	0.5183	0.7715	-0.09	DOWN	N	0.3442	0.5478	-0.12	DOWN	N	0.3004	0.6194	0.14	UP	GO:0005244,GO:0005886,GO:0006810,GO:0006811,GO:0006813,GO:0009506,GO:0016020,GO:0034765
TBIG000188	AT1G04700.L01	839437	Y	EDR1	PB1 domain-containing protein tyrosine kinase [Source:TAIR;Acc:AT1G04700]	3.66	2.64	2.04	2.02	2.04	3.61	1.64	2.06	1.96	3.24	1.69	2.24	1.83	Y	0.0001	0.0006	-0.82	DOWN	Y	0.0007	0.007	-0.59	DOWN	N	0.4512	0.6533	0.13	UP	N	0.6464	0.8826	-0.08	DOWN	GO:0004672,GO:0004674,GO:0004712,GO:0005515,GO:0005524,GO:0005829,GO:0006468,GO:0016301,GO:0016310,GO:0016772
TBIG000189	AT1G04710	839434	Y	KAT1	peroxisomal 3-ketoacyl-CoA thiolase 4 [Source:TAIR;Acc:AT1G04710]	12.02	18.88	20.52	16.36	18.01	16.21	21.17	15.53	18.08	17.58	22.8	16.09	19.95	N	0.0327	0.1286	0.3	UP	N	0.4402	0.7137	-0.12	DOWN	N	0.1774	0.3495	-0.18	DOWN	N	0.0999	0.332	0.24	UP	GO:0003824,GO:0003988,GO:0005773,GO:0005777,GO:0006629,GO:0006631,GO:0006633,GO:0008152,GO:0016740,GO:0016746,GO:0016747,GO:0031408
TBIG000190	AT1G04760	839424	Y	ATVAMP726	vesicle-associated membrane protein 726 [Source:TAIR;Acc:AT1G04760]	2.09	1.56	1.22	1.85	2.3	2.03	0.86	2.38	0.94	1.9	2.45	1.85	1.61	N	0.4053	0.6911	-0.28	DOWN	N	0.6901	0.8799	0.14	UP	N	0.7305	0.8634	0.12	UP	N	0.3996	0.7192	-0.29	DOWN	GO:0005768,GO:0005886,GO:0006810,GO:0009507,GO:0015031,GO:0016020,GO:0016021,GO:0016192,GO:0048451,GO:0048453
TBIG000191	AT1G04778	5007663	Y	-	unknown protein; FUNCTIONS IN: molecular_function unknown; INVOLVED IN: biological_process unknown; LOCATED IN: cellular_component unknown; Has 0 Blast hits to 0 proteins in 0 species (source: NCBI BLink). [Source:TAIR;Acc:AT1G04778]	1.85	0	0.6	0	1.8	0.63	0	1.24	0.75	0.87	0	0	1.36	N	1	1	-1.33	DOWN	N	1	1	-0.32	DOWN	N	0.1331	0.2848	2.74	UP	N	0.2792	0.596	1.73	UP	GO:0003674,GO:0008150
TBIG000192	AT1G04790.L01	839412	Y	SDIR1	RING/U-box superfamily protein [Source:TAIR;Acc:AT1G04790]	15.22	14.94	16.52	18.65	18.34	15.89	16.93	17.34	17.39	15.51	16.63	18.59	17.52	N	0.7198	0.8994	0.11	UP	N	0.485	0.7469	0.23	UP	N	0.7109	0.8514	0.1	UP	N	0.9863	0.9962	-0.01	DOWN	GO:0005515,GO:0006635,GO:0008270,GO:0016558,GO:0046872
TBIG000193	AT1G04810.L01	839409	Y	F13M7.20	26S proteasome regulatory complex, non-ATPase subcomplex, Rpn2/Psmd1 subunit [Source:TAIR;Acc:AT1G04810]	43.17	47.48	46.2	45.25	54.27	50.63	41.04	52.58	51.28	45.89	44.88	53.77	56.72	N	0.401	0.6868	-0.11	DOWN	N	0.5554	0.7981	0.08	UP	N	0.0171	0.0599	0.32	UP	N	0.378	0.6992	0.12	UP	GO:0000502,GO:0005488,GO:0005634,GO:0005829,GO:0005886,GO:0006094,GO:0006302,GO:0006635,GO:0007010,GO:0009407,GO:0010332,GO:0010498,GO:0030163,GO:0030234,GO:0042176,GO:0043161,GO:0043248,GO:0050790,GO:0051788,GO:0080129
TBIG000194	AT1G04900.L01	839386	Y	SPAC25A8.03c	Protein of unknown function (DUF185) [Source:TAIR;Acc:AT1G04900]	7.11	20.18	20.83	16.98	19.13	19.41	21.11	19.28	17.09	19.93	21.89	18.77	18.96	N	0.6638	0.8701	0.1	UP	N	0.6715	0.8695	-0.11	DOWN	N	0.441	0.6433	-0.19	DOWN	N	0.915	0.9777	0.03	UP	GO:0008150
TBIG000195	XLOC_000195	NA	Y	TIC20-I	Protein TIC 20-I, chloroplastic [Source:SWISS;Acc:Q8GZ79]	38.11	74.45	54.14	72	58.03	69.08	60.9	68.34	62.95	70.59	64.41	66.51	57.5	N	0.1333	0.3552	-0.25	DOWN	N	0.82	0.9386	-0.04	DOWN	N	0.9496	0.9796	0.01	UP	N	0.2756	0.592	-0.19	DOWN	GO:0008565,GO:0009706,GO:0016021,GO:0045037
TBIG000196	AT1G04970.L01	839357	Y	Y1049_ARATH	lipid-binding serum glycoprotein family protein [Source:TAIR;Acc:AT1G04970]	24.57	17.12	14.36	22.45	22.82	17.64	15.57	22.89	20.06	17.04	16.1	24	20.08	N	0.2667	0.5497	-0.16	DOWN	Y	0.0059	0.038	0.42	UP	Y	0.001	0.0061	0.46	UP	N	0.4437	0.7525	-0.11	DOWN	GO:0005773,GO:0005774,GO:0008150,GO:0008289
TBIG000197	AT1G05000.L01	839348	Y	Y1500_ARATH	Phosphotyrosine protein phosphatases superfamily protein [Source:TAIR;Acc:AT1G05000]	43.01	25.29	34.15	31.23	19.18	28.41	34.25	26.21	23.86	32.64	23.84	31.58	23.38	N	0.5339	0.7955	0.09	UP	N	0.8623	0.9561	0.03	UP	Y	0.0013	0.0071	-0.46	DOWN	N	0.0111	0.0725	-0.39	DOWN	GO:0004721,GO:0004725,GO:0007243,GO:0016311,GO:0016787,GO:0016791,GO:0035335,GO:0043407
TBIG000198	AT1G05080	839328	Y	FBD34_ARATH	F-box/RNI-like/FBD-like domains-containing protein [Source:TAIR;Acc:AT1G05080]	0	0	0	0	0.04	0.04	0	0	0	0.05	0	0	0	N	1	1	#NAME?	DOWN	N	1	1	#NAME?	DOWN	N	1	1	inf	UP	N	1	1	inf	UP	GO:0005515
TBIG000199	AT1G05085	2745742	Y	CALS1	unknown protein; Has 35333 Blast hits to 34131 proteins in 2444 species: Archae - 798; Bacteria - 22429; Metazoa - 974; Fungi - 991; Plants - 531; Viruses - 0; Other Eukaryotes - 9610 (source: NCBI BLink). [Source:TAIR;Acc:AT1G05085]	0	0	0	0	0	0	0	0	0	0	0	0	0	N	1	1	0	-	N	1	1	0	-	N	1	1	0	-	N	1	1	0	-	GO:0003674,GO:0008150
TBIG000200	AT1G05090	839327	Y	-	dentin sialophosphoprotein-related [Source:TAIR;Acc:AT1G05090]	0.4	0.35	0.5	0.49	0.72	0.56	0.53	0.64	0.57	0.43	0.34	0.67	0.52	N	0.8741	0.9638	0.05	UP	N	0.1855	0.4339	0.42	UP	N	0.1623	0.3288	0.41	UP	N	0.8901	0.973	0.04	UP	GO:0008150
TBIG000201	AT1G05100	839324	Y	MAPKKK18	mitogen-activated protein kinase kinase kinase 18 [Source:TAIR;Acc:AT1G05100]	0.44	0.72	1.86	0.34	1.02	0.52	1.6	0.77	1.23	1.02	1.41	0.44	1.43	Y	0.0007	0.0057	1.1	UP	N	0.1417	0.3658	-0.53	DOWN	N	0.1318	0.2827	-0.38	DOWN	Y	0.0009	0.0106	1.25	UP	GO:0000166,GO:0004672,GO:0004674,GO:0005524,GO:0006468,GO:0016301,GO:0016310,GO:0016772
TBIG000202	AT1G05136	6240520	Y	-	unknown protein; Has 30201 Blast hits to 17322 proteins in 780 species: Archae - 12; Bacteria - 1396; Metazoa - 17338; Fungi - 3422; Plants - 5037; Viruses - 0; Other Eukaryotes - 2996 (source: NCBI BLink). [Source:TAIR;Acc:AT1G05136]	0	0	0	0	0	0	0	0	0	0	0	0	0	N	1	1	0	-	N	1	1	0	-	N	1	1	0	-	N	1	1	0	-	GO:0003674,GO:0005575,GO:0008150
TBIG000203	AT1G05140	839307	Y	Y1821_SYNY3	Peptidase M50 family protein [Source:TAIR;Acc:AT1G05140]	27.17	20.27	13.53	21.64	20.06	15.53	14.87	23.01	18.72	15.07	17.31	18.39	17.04	N	0.3225	0.6116	-0.14	DOWN	N	0.0479	0.1775	0.31	UP	N	0.0401	0.1161	0.29	UP	N	0.3157	0.6354	-0.15	DOWN	GO:0004222,GO:0005515,GO:0006508,GO:0009507,GO:0010207
TBIG000204	AT1G05200.L01	839268	Y	ATGLR3.4	glutamate receptor 3.4 [Source:TAIR;Acc:AT1G05200]	20.51	25.53	19.39	15.14	18.9	22.31	15.65	17.77	16.09	18.29	18.07	19.2	18.22	N	0.0516	0.1815	-0.31	DOWN	N	0.0478	0.1773	-0.34	DOWN	N	0.9145	0.9633	0.02	UP	N	0.7482	0.9269	0.05	UP	GO:0004965,GO:0004970,GO:0005215,GO:0005234,GO:0005262,GO:0005515,GO:0005886,GO:0006810,GO:0006811,GO:0006816,GO:0006950,GO:0007186,GO:0008066,GO:0009507,GO:0009536,GO:0009611,GO:0015276,GO:0016020,GO:0016021,GO:0019722,GO:0030003,GO:0035235,GO:0070417,GO:0070588,GO:0071230,GO:0071260,GO:0071311
TBIG000205	AT1G05210	839261	Y	tmem97	Transmembrane protein 97, predicted [Source:TAIR;Acc:AT1G05210]	4.83	7.72	6.99	9.16	7.1	9.16	6.99	7.87	6.68	11.3	6.46	6.65	5.97	N	0.0271	0.1119	-0.46	DOWN	N	0.2661	0.5373	-0.24	DOWN	N	0.8619	0.9376	-0.04	DOWN	N	0.2867	0.6047	-0.24	DOWN	GO:0008150,GO:0016021
TBIG000206	AT1G05220	839258	Y	HDG2	Transmembrane protein 97, predicted [Source:TAIR;Acc:AT1G05220]	0.83	0.95	1.62	1.42	1.77	1.27	1.34	1.64	2.15	2.11	0.99	0.84	1.57	N	0.9438	0.9854	-0.12	DOWN	N	0.9284	0.9762	-0.15	DOWN	N	0.7345	0.8659	0.49	UP	N	0.7381	0.9228	0.52	UP	GO:0008150,GO:0016021
TBIG000207	AT1G05240	839237	Y	PER1	Peroxidase superfamily protein [Source:TAIR;Acc:AT1G05240]	0	0	0	0	0	0	0	0	0	0	0	0	0	N	1	1	0	-	N	1	1	0	-	N	1	1	0	-	N	1	1	0	-	GO:0004601,GO:0005576,GO:0006979,GO:0009505,GO:0009506,GO:0009664,GO:0009808,GO:0016491,GO:0020037,GO:0042744,GO:0046872,GO:0055114
TBIG000208	AT1G05260.L01	837028	Y	RCI3	Peroxidase superfamily protein [Source:TAIR;Acc:AT1G05260]	68.53	59.98	51.08	54.95	39.07	74.41	43.16	63.13	54.43	76.28	40.33	45.85	44.08	Y	0.0001	0.0006	-0.64	DOWN	N	0.0132	0.07	-0.36	DOWN	N	0.7646	0.8839	0.04	UP	N	0.096	0.3237	-0.24	DOWN	GO:0004601,GO:0005576,GO:0005783,GO:0006826,GO:0006979,GO:0009269,GO:0009409,GO:0010054,GO:0010106,GO:0010167,GO:0015706,GO:0016132,GO:0016491,GO:0020037,GO:0042538,GO:0042744,GO:0046872,GO:0055114
TBIG000209	AT1G05320.L01	837031	Y	-	FUNCTIONS IN: molecular_function unknown; INVOLVED IN: biological_process unknown; LOCATED IN: cellular_component unknown; EXPRESSED IN: fruit, egg cell; CONTAINS InterPro DOMAIN/s: Prefoldin (InterPro:IPR009053); BEST Arabidopsis thaliana protein m /.../s: unknown protein (TAIR:AT2G32240.1); Has 267650 Blast hits to 119772 proteins in 3899 species: Archae - 3706; Bacteria - 62589; Metazoa - 1065…	16.66	16.62	13.29	13.07	13.64	16.4	11.45	14.42	12.86	14.72	12.05	14.74	12.57	Y	0.0095	0.0493	-0.36	DOWN	N	0.1817	0.4288	-0.2	DOWN	N	0.4844	0.6825	0.09	UP	N	0.6638	0.8912	-0.06	DOWN	GO:0003674,GO:0008150
TBIG000210	AT1G05330	837032	Y	-	unknown protein; Has 6 Blast hits to 6 proteins in 2 species: Archae - 0; Bacteria - 0; Metazoa - 0; Fungi - 0; Plants - 6; Viruses - 0; Other Eukaryotes - 0 (source: NCBI BLink). [Source:TAIR;Acc:AT1G05330]	0	0	0	0.4	0	0.19	0.37	0	0	0	0	0	0	N	1	1	0.92	UP	N	1	1	0.97	UP	N	1	1	#NAME?	DOWN	N	1	1	#NAME?	DOWN	GO:0008150
TBIG000211	AT1G05360.L01	837035	Y	vmp1	BEST Arabidopsis thaliana protein match is: SNARE associated Golgi protein family (TAIR:AT4G14950.1); Has 332 Blast hits to 326 proteins in 115 species: Archae - 0; Bacteria - 11; Metazoa - 174; Fungi - 0; Plants - 74; Viruses - 0; Other Eukaryotes /.../source: NCBI BLink). [Source:TAIR;Acc:AT1G05360]	7.84	9.26	10.4	8.48	8.16	10.37	9.33	11.64	7.56	10.06	12.24	8.68	8.47	N	0.4637	0.7445	0.11	UP	N	0.7605	0.9138	-0.05	DOWN	N	0.0141	0.0516	-0.39	DOWN	N	0.1988	0.4976	-0.22	DOWN	GO:0005783,GO:0008150
TBIG000212	AT1G05380	837039	Y	-	Acyl-CoA N-acyltransferase with RING/FYVE/PHD-type zinc finger protein [Source:TAIR;Acc:AT1G05380]	25.12	24.03	27.39	25.3	28.05	25.38	26.33	27.13	26.94	24.73	25.6	26.35	27	N	0.4314	0.7151	0.11	UP	N	0.5147	0.7693	0.09	UP	N	0.6383	0.8039	0.06	UP	N	0.5654	0.8366	0.08	UP	GO:0005515,GO:0008270,GO:0016740,GO:0016746,GO:0046872
TBIG000213	AT1G05400	837041	Y	-	unknown protein; BEST Arabidopsis thaliana protein match is: unknown protein (TAIR:AT1G06810.1); Has 31 Blast hits to 31 proteins in 2 species: Archae - 0; Bacteria - 0; Metazoa - 0; Fungi - 0; Plants - 31; Viruses - 0; Other Eukaryotes - 0 (source: /.../BLink). [Source:TAIR;Acc:AT1G05400]	0.41	0.27	0.78	1.1	0.69	0.75	1.57	0.45	1.1	0.5	0.98	0.48	0.81	N	0.3592	0.6478	1.14	UP	N	0.8035	0.9317	0.42	UP	N	0.7198	0.857	-0.34	DOWN	N	0.7681	0.9338	0.39	UP	GO:0005777,GO:0008150
TBIG000214	AT1G05420	837043	Y	ATOFP12	ovate family protein 12 [Source:TAIR;Acc:AT1G05420]	0.13	0.75	1.05	0.92	0.66	0.98	0.41	1.19	1.25	0.9	0.88	0.46	0.79	N	0.6037	0.8371	-0.22	DOWN	N	0.8253	0.9402	-0.1	DOWN	N	0.5847	0.7665	0.23	UP	N	0.7892	0.9393	0.12	UP	GO:0045892
TBIG000215	AT1G05450	837046	Y	-	Bifunctional inhibitor/lipid-transfer protein/seed storage 2S albumin superfamily protein [Source:TAIR;Acc:AT1G05450]	0.59	0.13	1.62	0.51	0.71	0.58	3.37	0.33	1.31	1.3	2.12	0.58	0.97	N	0.2313	0.5055	1.8	UP	N	0.792	0.9274	-0.54	DOWN	N	0.1496	0.3099	-1.24	DOWN	N	0.5629	0.8349	1.1	UP	GO:0006508,GO:0008233,GO:0031225
TBIG000216	AT1G05500	837052	Y	SYTE	Calcium-dependent lipid-binding (CaLB domain) family protein [Source:TAIR;Acc:AT1G05500]	29.46	33.07	30.05	29.65	33.89	32.39	29.51	31.06	33.17	29.37	31.38	32.85	32.71	N	0.7063	0.8931	-0.05	DOWN	N	0.913	0.9711	-0.02	DOWN	N	0.2404	0.4315	0.15	UP	N	0.3765	0.6977	0.12	UP	GO:0005515,GO:0005783,GO:0005886,GO:0008150,GO:0008289,GO:0009506,GO:0012505,GO:0016020,GO:0016021,GO:0016126,GO:0019745,GO:0046872
TBIG000217	AT1G05510	837053	Y	-	Protein of unknown function (DUF1264) [Source:TAIR;Acc:AT1G05510]	0	0	0	0.05	0.05	0.1	0.05	0.1	0.18	0.06	0	0	0.11	N	1	1	-1.62	DOWN	N	1	1	-0.07	DOWN	N	1	1	2.76	UP	N	1	1	1.2	UP	GO:0005575,GO:0009737
TBIG000218	AT1G05540.L01	837056	Y	-	Protein of unknown function (DUF295) [Source:TAIR;Acc:AT1G05540]	0.84	1.02	0.88	0.51	0.64	0.79	0.69	0.71	0.64	0.73	1	1.12	0.58	N	0.9202	0.9788	0.03	UP	N	0.7634	0.9153	-0.1	DOWN	N	0.1643	0.3315	-0.45	DOWN	N	0.3775	0.6986	-0.31	DOWN	-
TBIG000219	XLOC_000219	NA	Y	PPR11_ARATH	Pentatricopeptide repeat-containing protein At1g05600 [Source:SWISS;Acc:Q9SYK1]	11.14	13.49	9.33	8.58	8.18	12.82	7.8	13.14	7.72	10.18	9.43	12.7	8.16	Y	0.0069	0.0381	-0.45	DOWN	N	0.6766	0.8724	-0.07	DOWN	N	0.4803	0.6793	-0.13	DOWN	N	0.0106	0.0701	-0.5	DOWN	-
TBIG000220	AT1G05620	837068	Y	URH2	uridine-ribohydrolase 2 [Source:TAIR;Acc:AT1G05620]	21.41	21.67	23.38	22.44	16.98	26.44	21.78	24.22	21.67	26.24	20.29	19.29	20.78	N	0.1933	0.4525	-0.18	DOWN	N	0.2414	0.5067	-0.18	DOWN	N	0.3886	0.5953	-0.12	DOWN	N	0.4237	0.7363	-0.12	DOWN	GO:0005737,GO:0005829,GO:0006148,GO:0008152,GO:0010150,GO:0016787,GO:0016798,GO:0035251,GO:0045437,GO:0047724
TBIG000221	AT1G05630	837069	Y	AT5PTASE13	Endonuclease/exonuclease/phosphatase family protein [Source:TAIR;Acc:AT1G05630]	9.96	8.68	11.18	7.1	8.26	9.28	10.56	7.24	7.7	8.5	9.29	6.83	7.51	N	0.0948	0.281	0.23	UP	N	0.0396	0.155	-0.31	DOWN	Y	0.0052	0.0232	-0.38	DOWN	N	0.2589	0.5732	0.17	UP	GO:0004445,GO:0005515,GO:0005634,GO:0007584,GO:0009611,GO:0009637,GO:0009737,GO:0009743,GO:0009827,GO:0009860,GO:0010087,GO:0010182,GO:0010252,GO:0016787,GO:0046855,GO:0046856,GO:0046872,GO:0048364,GO:0052658,GO:0052659
TBIG000222	AT1G05690	837076	Y	BT3	BTB and TAZ domain protein 3 [Source:TAIR;Acc:AT1G05690]	3.2	0.92	0.75	1.1	1.27	0.56	0.67	0.86	1.36	0.78	0.78	0.73	2.01	N	0.9271	0.9805	-0.02	DOWN	N	0.4088	0.6852	0.26	UP	Y	0.0003	0.0024	1.09	UP	Y	0.0049	0.0396	0.82	UP	GO:0003712,GO:0004402,GO:0005515,GO:0005516,GO:0005634,GO:0006355,GO:0008270,GO:0009409,GO:0009553,GO:0009555,GO:0009651,GO:0009723,GO:0009751,GO:0009954,GO:0010227,GO:0016567,GO:0016573,GO:0042542,GO:0046872,GO:0048439,GO:0048573
TBIG000223	AT1G05700.L01	837077	Y	Y1570_ARATH	Leucine-rich repeat transmembrane protein kinase protein [Source:TAIR;Acc:AT1G05700]	6.07	9.45	12.79	5.46	7.56	13.05	6.33	4.35	7.28	14.09	6.17	9.25	9.49	Y	0.0004	0.0039	-0.53	DOWN	Y	0.0001	0.0007	-0.93	DOWN	N	0.7804	0.8932	-0.04	DOWN	N	0.0201	0.1118	0.38	UP	GO:0000166,GO:0004672,GO:0004674,GO:0005524,GO:0006468,GO:0016020,GO:0016021,GO:0016301,GO:0016310,GO:0016740,GO:0016772
TBIG000224	AT1G05710.L01	837078	Y	BHLH113	basic helix-loop-helix (bHLH) DNA-binding superfamily protein [Source:TAIR;Acc:AT1G05710]	11.75	7.73	9.05	9.64	5.62	6.7	8.46	8.56	7.05	7.93	7.75	5.22	7.94	N	0.2821	0.5681	0.19	UP	N	0.7009	0.8862	0.08	UP	N	0.1056	0.2414	-0.29	DOWN	N	0.408	0.7256	-0.16	DOWN	GO:0003700,GO:0006355,GO:0046983
TBIG000225	AT1G05730	837080	Y	fam136a	Eukaryotic protein of unknown function (DUF842) [Source:TAIR;Acc:AT1G05730]	0.59	2.79	3.03	2.12	1.32	3.14	5.07	2.22	2.66	3.67	3.04	1.61	2.35	N	0.4669	0.747	0.22	UP	N	0.0614	0.2113	-0.72	DOWN	N	0.0379	0.1113	-0.82	DOWN	N	0.7769	0.9365	0.12	UP	GO:0008150
TBIG000226	AT1G05740	837081	Y	fam136a	Eukaryotic protein of unknown function (DUF842) [Source:TAIR;Acc:AT1G05740]	0	0	0	0.39	0.18	0	0.19	0	0	0	0	0	0.2	N	1	1	inf	UP	N	1	1	inf	UP	N	1	1	1.09	UP	N	1	1	0.01	UP	GO:0008150
TBIG000227	AT1G05750.L01	837083	Y	PDE247	Tetratricopeptide repeat (TPR)-like superfamily protein [Source:TAIR;Acc:AT1G05750]	1.76	4.86	5.41	4.7	4.68	5.35	5.09	5.22	4.73	4.63	4.29	4.25	4.87	N	0.9787	0.9934	0	DOWN	N	0.7103	0.8902	-0.07	DOWN	N	0.8465	0.9306	-0.03	DOWN	N	0.8408	0.9583	0.04	UP	GO:0009451,GO:0009507,GO:0009536
TBIG000228	AT1G05780.L01	837086	Y	-	Vacuolar ATPase assembly integral membrane protein VMA21-like domain [Source:TAIR;Acc:AT1G05780]	5.8	6.48	8.42	10.31	8.32	7.71	8.48	7.94	12.5	7.28	6.37	7.63	8.25	N	0.6426	0.8599	0.12	UP	N	0.3609	0.639	0.26	UP	N	0.1488	0.3088	0.33	UP	N	0.4481	0.7568	0.2	UP	GO:0008150
TBIG000229	XLOC_000229	NA	Y	Golt1a	Vesicle transport protein GOT1A [Source:SWISS;Acc:Q9DCQ3]	17.95	11.49	13.08	13.64	17.29	11.48	12.72	13.61	14.74	11.25	12.66	13.95	16.71	N	0.3407	0.6294	0.16	UP	N	0.1109	0.3132	0.27	UP	N	0.022	0.0727	0.37	UP	N	0.0955	0.3224	0.26	UP	GO:0000139,GO:0015031,GO:0016021,GO:0016192
TBIG000230	AT1G05800	837089	Y	DGL	alpha/beta-Hydrolases superfamily protein [Source:TAIR;Acc:AT1G05800]	0	0	0.03	0	0.06	0	0	0	0	0	0.04	0	0.03	N	1	1	inf	UP	N	1	1	0	-	N	1	1	0.56	UP	N	1	1	inf	UP	GO:0004806,GO:0005811,GO:0006629,GO:0008970,GO:0009507,GO:0009536,GO:0009611,GO:0009695,GO:0016042,GO:0016787,GO:0030308,GO:0047714,GO:0050832,GO:0052739,GO:0052740
TBIG000231	AT1G05805.L01	837090	Y	BHLH128	basic helix-loop-helix (bHLH) DNA-binding superfamily protein [Source:TAIR;Acc:AT1G05805]	9.24	18.65	9.94	27.62	15.25	16.38	12.17	24.67	16.64	20.15	12.22	23.16	13.61	Y	0.0001	0.0006	-0.68	DOWN	Y	0.0034	0.0246	0.45	UP	Y	0.0053	0.0235	0.42	UP	Y	0.0001	0.0009	-0.71	DOWN	GO:0003677,GO:0003700,GO:0005634,GO:0005829,GO:0006351,GO:0006355,GO:0046983
TBIG000232	AT1G05810	837091	Y	ARA	RAB GTPase homolog A5E [Source:TAIR;Acc:AT1G05810]	22.52	9.82	7.88	15.73	9.58	11.22	9.46	10.96	12.84	15.37	7.78	11.05	11.54	Y	0.0041	0.0252	-0.51	DOWN	N	0.6755	0.8722	0.07	UP	Y	0.0126	0.047	0.44	UP	N	0.4296	0.7405	-0.14	DOWN	GO:0000166,GO:0005525,GO:0005886,GO:0006810,GO:0007264,GO:0015031,GO:0016020
TBIG000233	AT1G05820	837092	Y	SPPL5	SIGNAL PEPTIDE PEPTIDASE-LIKE 5 [Source:TAIR;Acc:AT1G05820]	2.27	1.8	1.27	2.18	1.47	1.88	1.21	2.3	1.4	2.48	1.41	2.83	1.42	Y	0.0053	0.0312	-0.67	DOWN	N	0.2897	0.5637	0.25	UP	N	0.5172	0.7105	0.16	UP	Y	0.0027	0.0251	-0.75	DOWN	GO:0004190,GO:0005768,GO:0006508,GO:0008233,GO:0010008,GO:0016020,GO:0016021,GO:0016787
TBIG000234	XLOC_000234	NA	Y	ATX2	Histone-lysine N-methyltransferase ATX2 [Source:SWISS;Acc:P0CB22]	31.57	23.02	21.41	35.78	32.63	22.54	27	30.98	30.2	22.47	19.92	32.52	28.5	N	0.9524	0.9868	0.01	UP	N	0.0318	0.1323	0.55	UP	N	0.1297	0.2795	0.43	UP	N	0.7358	0.9217	-0.09	DOWN	GO:0005634,GO:0006355,GO:0008270,GO:0042800
TBIG000235	AT1G05860.L01	837096	Y	-	unknown protein; FUNCTIONS IN: molecular_function unknown; INVOLVED IN: biological_process unknown; LOCATED IN: chloroplast; EXPRESSED IN: 20 plant structures; EXPRESSED DURING: 11 growth stages; BEST Arabidopsis thaliana protein match is: unknown p /.../ (TAIR:AT2G31600.1); Has 101 Blast hits to 100 proteins in 32 species: Archae - 0; Bacteria - 0; Metazoa - 28; Fungi - 2; Plants - 66; Viruses -…	10.29	8.16	9.46	8.93	8.87	7.67	8.59	7.71	8.58	8.42	8.18	7.92	9.85	N	0.5359	0.7968	0.11	UP	N	0.9805	0.9914	0	UP	N	0.7117	0.8521	0.07	UP	N	0.3647	0.6873	0.18	UP	GO:0008150
TBIG000236	AT1G05880	837098	Y	ATARI12	RING/U-box superfamily protein [Source:TAIR;Acc:AT1G05880]	0.08	0.54	0.23	0.26	0.03	0.65	0.25	0.16	0.27	0.65	0.28	0.17	0.14	Y	0.0016	0.0118	-1.25	DOWN	Y	0.0009	0.009	-1.63	DOWN	N	1	1	-0.83	DOWN	N	1	1	-0.45	DOWN	GO:0003676,GO:0005515,GO:0008270,GO:0016567,GO:0016874,GO:0046872
TBIG000237	XLOC_000237	NA	Y	ARI5	Probable E3 ubiquitin-protein ligase ARI5 [Source:SWISS;Acc:Q8L829]	49.23	29.9	37.3	41.7	50.32	30.26	35.97	40.26	47.46	32.59	33.59	41.56	49.9	N	0.126	0.3417	0.21	UP	Y	0.0029	0.0219	0.42	UP	Y	0.0001	0.0012	0.48	UP	N	0.0508	0.2123	0.28	UP	GO:0003676,GO:0008270,GO:0016567,GO:0016874
TBIG000238	AT1G05900.L01	837100	Y	ATNTH2	endonuclease III 2 [Source:TAIR;Acc:AT1G05900]	11.13	7.83	6.28	6.93	4.71	6.14	5.97	6.56	4.95	7.12	7.79	5.42	5.35	N	0.7048	0.8924	-0.07	DOWN	N	0.3975	0.6752	-0.16	DOWN	N	0.0213	0.0708	-0.4	DOWN	N	0.1182	0.3669	-0.3	DOWN	GO:0003677,GO:0003824,GO:0004519,GO:0006281,GO:0006284,GO:0019104,GO:0042644,GO:0051539
TBIG000239	AT1G05910	837101	Y	Y1591_ARATH	cell division cycle protein 48-related / CDC48-related [Source:TAIR;Acc:AT1G05910]	16.18	25.13	27.22	17.42	19.92	28.61	23.25	22.65	19.92	24.54	23.92	19.56	19.82	N	0.627	0.8501	-0.06	DOWN	Y	0.0068	0.0425	-0.39	DOWN	N	0.0174	0.0608	-0.31	DOWN	N	0.8413	0.9585	0.03	UP	GO:0000166,GO:0005515,GO:0005524,GO:0017111
TBIG000240	AT1G05920	837102	Y	Y1592_ARATH	Domain of unknown function (DUF313) [Source:TAIR;Acc:AT1G05920]	0	0	0	0	0	0	0	0	0	0	0	0	0	N	1	1	0	-	N	1	1	0	-	N	1	1	0	-	N	1	1	0	-	GO:0003677,GO:0005634,GO:0006351,GO:0006355
TBIG000241	AT1G05930	837103	Y	Y1593_ARATH	Domain of unknown function (DUF313) [Source:TAIR;Acc:AT1G05930]	0	0	0	0	0	0	0	0	0	0	0	0	0	N	1	1	0	-	N	1	1	0	-	N	1	1	0	-	N	1	1	0	-	GO:0003677,GO:0005634,GO:0006351,GO:0006355
TBIG000242	AT1G05990	837108	Y	RHS1	EF hand calcium-binding protein family [Source:TAIR;Acc:AT1G05990]	2.41	1.04	0.62	0.3	0	1.15	0.48	0.59	0.35	2.04	0.48	0.33	0	N	0.0107	0.0545	-1.4	DOWN	Y	0.0057	0.0375	-1.79	DOWN	N	0.0213	0.0709	-2.18	DOWN	N	1	1	-1.77	DOWN	GO:0005509,GO:0005575,GO:0046872
TBIG000243	AT1G06010.L01	837110	Y	-	unknown protein; Has 25 Blast hits to 25 proteins in 9 species: Archae - 0; Bacteria - 0; Metazoa - 0; Fungi - 0; Plants - 25; Viruses - 0; Other Eukaryotes - 0 (source: NCBI BLink). [Source:TAIR;Acc:AT1G06010]	11.87	14.44	9.84	22.05	11.96	13.33	18.59	14.23	19.55	21.94	13.1	15.64	16.1	N	0.1844	0.4391	-0.25	DOWN	N	0.7502	0.9088	0.06	UP	N	0.245	0.4368	0.21	UP	N	0.6265	0.8721	-0.09	DOWN	GO:0005575,GO:0008150
TBIG000244	AT1G06020	837111	Y	SCRK3_ARATH	pfkB-like carbohydrate kinase family protein [Source:TAIR;Acc:AT1G06020]	0.07	0.18	0.12	0.05	0	0.13	0.27	0.05	0.17	0.05	0.17	0.1	0.05	N	1	1	0.62	UP	N	1	1	-0.9	DOWN	N	1	1	-1.39	DOWN	N	1	1	0.14	UP	GO:0000166,GO:0004747,GO:0005524,GO:0005975,GO:0006014,GO:0008865,GO:0016301,GO:0016310,GO:0016740,GO:0016773,GO:0019252
TBIG000245	AT1G06030	837112	Y	SCRK2_ARATH	pfkB-like carbohydrate kinase family protein [Source:TAIR;Acc:AT1G06030]	0.07	0.28	0.13	0.05	0.09	0.05	0.33	0.19	0.35	0.27	0.17	0.26	0.05	N	1	1	0.09	UP	N	1	1	-0.24	DOWN	N	1	1	-0.35	DOWN	N	1	1	-0.01	DOWN	GO:0000166,GO:0004747,GO:0005524,GO:0005975,GO:0006014,GO:0008865,GO:0009506,GO:0016301,GO:0016310,GO:0016740,GO:0016773,GO:0019252
TBIG000246	AT1G06060	837115	Y	GID8	LisH and RanBPM domains containing protein [Source:TAIR;Acc:AT1G06060]	21.06	14.68	14.03	21.03	18.28	12.7	18.34	15.07	22.09	16.08	14.4	17.05	16.22	N	0.6421	0.8598	0.12	UP	N	0.2727	0.5444	0.3	UP	N	0.2218	0.4089	0.29	UP	N	0.6219	0.8693	0.12	UP	GO:0005515,GO:0008150
TBIG000247	AT1G06080.L01	837117	Y	ADS1	delta 9 desaturase 1 [Source:TAIR;Acc:AT1G06080]	10.22	11.92	14.38	21.9	26.33	12.01	18.46	14.73	17.16	11.49	15.66	20.61	16.08	Y	0.0042	0.0254	0.45	UP	Y	0.0001	0.0007	0.7	UP	N	0.0326	0.0987	0.32	UP	N	0.6282	0.8723	0.08	UP	GO:0001676,GO:0002213,GO:0005783,GO:0005789,GO:0006629,GO:0006631,GO:0006633,GO:0006636,GO:0016020,GO:0016021,GO:0016491,GO:0016717,GO:0042761,GO:0055114
TBIG000248	AT1G06090.L01	837118	Y	T21E18.14	Fatty acid desaturase family protein [Source:TAIR;Acc:AT1G06090]	15.98	15.23	11.96	11.8	9.44	22.71	18.14	18.15	11.68	17.29	10.38	11.86	10.05	Y	0.0056	0.0326	-0.44	DOWN	N	0.0253	0.1122	-0.38	DOWN	N	0.0282	0.0879	-0.36	DOWN	N	0.0208	0.1146	-0.41	DOWN	GO:0005575,GO:0005783,GO:0005789,GO:0006629,GO:0006631,GO:0006633,GO:0006636,GO:0016020,GO:0016021,GO:0016491,GO:0016717,GO:0055114
TBIG000249	AT1G06100	837119	Y	T21E18.15	Fatty acid desaturase family protein [Source:TAIR;Acc:AT1G06100]	1.98	2.93	2.84	1.09	1.82	2.3	1.6	1.84	2.16	1.26	2.71	0.67	1.6	N	0.8366	0.9518	0.14	UP	N	0.3554	0.6332	-0.85	DOWN	N	0.6372	0.803	-0.34	DOWN	N	0.4703	0.7739	0.66	UP	GO:0001676,GO:0002213,GO:0005783,GO:0005789,GO:0006629,GO:0006631,GO:0006633,GO:0006636,GO:0016020,GO:0016021,GO:0016491,GO:0016717,GO:0055114
TBIG000250	AT1G06120	837121	Y	T21E18.17	Fatty acid desaturase family protein [Source:TAIR;Acc:AT1G06120]	2.33	0.6	0.12	0.76	0	1.36	0.15	0.85	0.18	0.71	0.11	0.85	0.1	N	0.0991	0.2896	-2.79	DOWN	N	0.9425	0.9802	-0.1	DOWN	N	1	1	-0.49	DOWN	N	0.1426	0.4106	-3.17	DOWN	GO:0005783,GO:0005789,GO:0006629,GO:0006631,GO:0006633,GO:0006636,GO:0016020,GO:0016021,GO:0016491,GO:0016717,GO:0055114
TBIG000251	AT1G06135	2745743	Y	-	unknown protein; FUNCTIONS IN: molecular_function unknown; INVOLVED IN: biological_process unknown; LOCATED IN: endomembrane system; BEST Arabidopsis thaliana protein match is: unknown protein (TAIR:AT2G31345.1); Has 35333 Blast hits to 34131 protei /.../2444 species: Archae - 798; Bacteria - 22429; Metazoa - 974; Fungi - 991; Plants - 531; Viruses - 0; Other Eukaryotes - 9610 (source: NCBI BLink…	0	0	0	0	0.38	0	0.55	0.13	0	0.16	0.16	0.87	0	N	1	1	2.19	UP	N	1	1	2.69	UP	N	1	1	-0.83	DOWN	N	1	1	-1.34	DOWN	GO:0003674,GO:0008150
TBIG000252	AT1G06140	837123	Y	PCMP-E61	Pentatricopeptide repeat (PPR) superfamily protein [Source:TAIR;Acc:AT1G06140]	0.86	2.28	2.97	2.57	1.92	2.41	2.41	2.29	1.23	2.42	2.17	2.04	2.34	N	0.9586	0.9882	0.09	UP	N	0.9842	0.9931	-0.03	DOWN	N	0.8146	0.9137	-0.44	DOWN	N	0.8625	0.9649	-0.3	DOWN	GO:0003674,GO:0005739,GO:0080156
TBIG000253	AT1G06160	837125	Y	ORA59	octadecanoid-responsive Arabidopsis AP2/ERF 59 [Source:TAIR;Acc:AT1G06160]	4.39	14.65	9.41	12.9	5.06	15.2	7.97	9.44	6.41	15.75	10.88	12.81	6.01	N	0.6746	0.8762	-0.68	DOWN	N	0.7746	0.92	-0.38	DOWN	N	0.773	0.8896	-0.69	DOWN	N	0.6869	0.9011	-0.98	DOWN	GO:0003677,GO:0003700,GO:0005634,GO:0006351,GO:0006355,GO:0009723,GO:0009753,GO:0009861,GO:0009873
TBIG000254	AT1G06180	837127	Y	ATMYB13	myb domain protein 13 [Source:TAIR;Acc:AT1G06180]	10.97	13.12	18.03	13.93	16.1	11.91	18.23	12	17.52	15.22	16.71	14.23	17.13	N	0.8315	0.9501	0.41	UP	N	0.9281	0.976	-0.01	DOWN	N	0.9562	0.982	-0.05	DOWN	N	0.8169	0.9495	0.37	UP	GO:0003677,GO:0003682,GO:0003700,GO:0006355,GO:0009651,GO:0009739,GO:0009751,GO:0009753
TBIG000255	AT1G06210.L01	837130	Y	VPS27	ENTH/VHS/GAT family protein [Source:TAIR;Acc:AT1G06210]	15.75	21.95	22.76	19.17	20.22	20.37	23.22	21.2	21.33	22.01	24.5	20.18	18.59	N	0.869	0.9622	0.15	UP	N	0.9232	0.9744	-0.1	DOWN	N	0.7789	0.8924	-0.22	DOWN	N	0.9721	0.9939	0.03	UP	GO:0005622,GO:0006886
TBIG000256	AT1G06220.L01	837131	Y	MEE5	Ribosomal protein S5/Elongation factor G/III/V family protein [Source:TAIR;Acc:AT1G06220]	37.73	73.53	72.29	56.58	58.32	82	66.27	69.9	58.91	71.47	67.88	65.31	63.87	N	0.6633	0.87	-0.13	DOWN	N	0.433	0.7071	-0.24	DOWN	N	0.5306	0.7214	-0.17	DOWN	N	0.8497	0.9611	-0.06	DOWN	GO:0000166,GO:0003746,GO:0003924,GO:0005525,GO:0005618,GO:0005886,GO:0006184,GO:0006414,GO:0009793,GO:0016607,GO:0019013,GO:0030529,GO:0045694
TBIG000257	AT1G06225	837132	Y	CLE3	CLAVATA3/ESR-RELATED 3 [Source:TAIR;Acc:AT1G06225]	0	0	0	0	0	0	0	0	0	0	0	0	0	N	1	1	0	-	N	1	1	0	-	N	1	1	0	-	N	1	1	0	-	GO:0005576,GO:0005615,GO:0007275,GO:0030154,GO:0033612,GO:0045168,GO:0048046
TBIG000258	XLOC_000258	NA	Y	GTE4	Transcription factor GTE4 [Source:SWISS;Acc:Q9LNC4]	28.55	28.17	30.86	26.52	29.61	32.85	27.34	32.39	28.3	28.64	27.78	33.13	29.03	N	0.9163	0.9773	-0.05	DOWN	N	0.9377	0.979	0.04	UP	N	0.9479	0.9788	0.03	UP	N	0.9018	0.9753	-0.05	DOWN	GO:0005634,GO:0006351,GO:0006355,GO:0009294,GO:0045931,GO:0048364
TBIG000259	AT1G06260	837137	Y	SH-EP	Cysteine proteinases superfamily protein [Source:TAIR;Acc:AT1G06260]	2.1	1.42	0.96	0.96	1.75	1	1.28	1.78	1.45	1.08	1.03	1.8	1.62	N	0.9468	0.9856	-0.1	DOWN	N	0.7955	0.9282	0.38	UP	N	0.6921	0.8385	0.58	UP	N	0.9383	0.9849	0.12	UP	GO:0006508,GO:0008233,GO:0008234,GO:0016787,GO:0048046
TBIG000260	AT1G06290	837140	Y	ACX3	acyl-CoA oxidase 3 [Source:TAIR;Acc:AT1G06290]	55.7	52.17	47.45	56.5	54.69	48.4	45.42	54.04	51.2	47.54	49.97	62.33	54.52	N	0.9266	0.9805	-0.04	DOWN	N	0.5901	0.8199	0.23	UP	N	0.6319	0.7997	0.18	UP	N	0.8297	0.9551	-0.08	DOWN	GO:0003995,GO:0003997,GO:0005777,GO:0006629,GO:0006631,GO:0006635,GO:0008152,GO:0016491,GO:0016627,GO:0033540,GO:0050660,GO:0051791,GO:0055114
TBIG000261	XLOC_000261	NA	Y	ACX3.2	Putative acyl-coenzyme A oxidase 3.2, peroxisomal [Source:SWISS;Acc:Q9LMI7]	1.15	0.87	1.13	1.96	0.72	2.06	1.75	1.33	2.25	2.28	1.23	1.02	1.44	N	0.7486	0.9134	-0.32	DOWN	N	0.7978	0.9294	-0.25	DOWN	N	0.9121	0.9618	0.11	UP	N	0.9567	0.9905	0.06	UP	GO:0003995,GO:0003997,GO:0005777,GO:0006635,GO:0050660
TBIG000262	XLOC_000262	NA	Y	ASK9	Shaggy-related protein kinase iota [Source:SWISS;Acc:Q39012]	78.94	60.59	69.39	72.27	84.9	59.61	70.65	68.55	80.01	61.48	69.38	72.99	80.77	N	0.1869	0.4431	0.21	UP	N	0.1732	0.4164	0.24	UP	N	0.108	0.2455	0.25	UP	N	0.1659	0.4487	0.23	UP	GO:0004674,GO:0005524,GO:0005829,GO:0005886,GO:0009742,GO:0032880,GO:0042538,GO:0046777
TBIG000263	AT1G06410.L01	837152	Y	ATTPS7	trehalose-phosphatase/synthase 7 [Source:TAIR;Acc:AT1G06410]	83.65	71.29	65.61	83.97	74.09	71.37	75.86	86.85	72.52	72.94	71.68	82.37	73.74	N	0.9244	0.98	-0.01	DOWN	N	0.1035	0.2991	0.24	UP	N	0.6183	0.7905	0.07	UP	N	0.1968	0.4941	-0.18	DOWN	GO:0003824,GO:0005829,GO:0005992,GO:0006007,GO:0008152,GO:0016740,GO:0016757
TBIG000264	AT1G06420	837153	Y	-	unknown protein; Has 1017 Blast hits to 654 proteins in 124 species: Archae - 0; Bacteria - 39; Metazoa - 232; Fungi - 69; Plants - 40; Viruses - 0; Other Eukaryotes - 637 (source: NCBI BLink). [Source:TAIR;Acc:AT1G06420]	1.58	1	1.17	1.51	0.99	0.97	1.39	1.6	1.36	1.19	1.21	1.41	0.86	N	0.3199	0.6093	0.29	UP	N	0.0814	0.2562	0.54	UP	N	0.4788	0.678	-0.21	DOWN	N	0.1417	0.4094	-0.45	DOWN	GO:0005575,GO:0008150,GO:0048451,GO:0048453
TBIG000265	AT1G06450	837157	Y	CAF1-1	Polynucleotidyl transferase, ribonuclease H-like superfamily protein [Source:TAIR;Acc:AT1G06450]	4.46	6.36	11.04	5.59	8.68	6.53	12.02	5.43	7.72	6.67	11.4	4.99	8.07	N	0.0946	0.281	0.82	UP	N	0.637	0.8499	-0.28	DOWN	N	0.3115	0.5136	-0.47	DOWN	N	0.2767	0.5929	0.63	UP	GO:0003676,GO:0003723,GO:0004518,GO:0004527,GO:0004535,GO:0005634,GO:0005737,GO:0006351,GO:0006355,GO:0016787,GO:0046872,GO:0090305
TBIG000266	AT1G06470.L01	837159	Y	PT106_ARATH	Nucleotide/sugar transporter family protein [Source:TAIR;Acc:AT1G06470]	17.31	23.59	26.26	17.06	22.44	22.64	24.27	19.87	21.08	22.74	25.48	19.6	22.36	N	0.3018	0.5911	0.15	UP	N	0.0649	0.2193	-0.28	DOWN	N	0.1895	0.3664	-0.19	DOWN	N	0.0922	0.3153	0.25	UP	GO:0006810,GO:0006863,GO:0008643,GO:0016020,GO:0016021
TBIG000267	XLOC_000267	NA	Y	CALS7	Callose synthase 7 [Source:SWISS;Acc:Q9SHJ3]	10	10.33	9.86	14.5	8.92	9.78	11.53	11.83	11.54	11.95	9.32	9.95	9.57	N	0.8429	0.9537	-0.05	DOWN	N	0.5374	0.7852	0.19	UP	N	0.9477	0.9788	-0.02	DOWN	N	0.4198	0.7346	-0.26	DOWN	GO:0000148,GO:0003843,GO:0006075,GO:0008360,GO:0016021
TBIG000268	AT1G06510	837162	Y	-	unknown protein; FUNCTIONS IN: molecular_function unknown; INVOLVED IN: biological_process unknown; LOCATED IN: chloroplast; EXPRESSED IN: 21 plant structures; EXPRESSED DURING: 13 growth stages; Has 376 Blast hits to 369 proteins in 152 species: Ar /.../ 5; Bacteria - 113; Metazoa - 105; Fungi - 46; Plants - 27; Viruses - 2; Other Eukaryotes - 78 (source: NCBI BLink). [Source:TAIR;Acc:AT1G06510]	12.75	13.08	9.66	19.17	15.71	11.57	14.01	17.15	16.14	14.32	12.98	14.94	14.64	N	0.6041	0.8372	-0.08	DOWN	N	0.0195	0.0939	0.39	UP	N	0.018	0.0625	0.36	UP	N	0.5099	0.8021	-0.11	DOWN	GO:0008150,GO:0009507
TBIG000269	AT1G06530.L01	837164	Y	-	Tropomyosin-related [Source:TAIR;Acc:AT1G06530]	36.18	55.38	63.06	52.29	47.45	58.03	73.17	49.51	52.53	62.02	65.38	46.07	51.46	N	0.1143	0.3204	0.22	UP	N	0.1419	0.3661	-0.22	DOWN	Y	0.0032	0.0154	-0.4	DOWN	N	0.7908	0.9403	0.04	UP	GO:0005739,GO:0005774,GO:0007005,GO:0009536,GO:0031307
TBIG000270	AT1G06560.L01	837167	Y	Nsun6	NOL1/NOP2/sun family protein [Source:TAIR;Acc:AT1G06560]	8.1	18.29	18.94	15.95	16.56	20.59	18.87	19.15	17.9	19.17	17.72	16.11	18.52	N	0.7345	0.9078	-0.06	DOWN	N	0.3705	0.6493	-0.17	DOWN	N	0.801	0.9054	-0.05	DOWN	N	0.7507	0.928	0.07	UP	GO:0003723,GO:0008168,GO:0032259
TBIG000271	AT1G06620.L01	837171	Y	F12K11.24	2-oxoglutarate (2OG) and Fe(II)-dependent oxygenase superfamily protein [Source:TAIR;Acc:AT1G06620]	13.43	23.55	25.13	23.41	20.24	24.2	21.96	21.3	24.87	25.7	21.85	20.09	30.02	N	0.4945	0.7675	-0.1	DOWN	N	0.2188	0.4793	-0.19	DOWN	N	0.3174	0.5194	0.14	UP	N	0.1163	0.3633	0.24	UP	GO:0009414,GO:0009611,GO:0009867,GO:0016491,GO:0016706,GO:0042538,GO:0046872,GO:0055114
TBIG000272	XLOC_000272	NA	Y	F12K11.27	1-aminocyclopropane-1-carboxylate oxidase homolog 2 [Source:SWISS;Acc:Q9C5K7]	96.71	105.11	124.34	101.73	95.06	101.76	136.62	107.84	139.68	105.39	111.89	82.16	131.65	N	0.0786	0.2469	0.25	UP	N	0.5079	0.7639	-0.1	DOWN	N	0.927	0.9697	-0.01	DOWN	N	0.0233	0.1249	0.35	UP	GO:0016706,GO:0046872
TBIG000273	AT1G06645	3766668	Y	F12K11.26	2-oxoglutarate (2OG) and Fe(II)-dependent oxygenase superfamily protein [Source:TAIR;Acc:AT1G06645]	9.95	3.55	1.81	5.71	4.69	2.56	2.87	4.47	3.78	2.73	3.21	4.39	4.72	N	0.4665	0.7468	-0.16	DOWN	Y	0.0018	0.0144	0.72	UP	Y	0.0001	0.0012	0.76	UP	N	0.583	0.846	-0.11	DOWN	GO:0016491,GO:0016706,GO:0055114
TBIG000274	AT1G06650	837175	Y	F12K11.26	2-oxoglutarate (2OG) and Fe(II)-dependent oxygenase superfamily protein [Source:TAIR;Acc:AT1G06650]	27.17	20.87	15.5	28.95	25.65	19.07	17.2	24.41	24.42	21.07	22.99	27.95	21.89	N	0.4329	0.7165	-0.13	DOWN	N	0.0137	0.0719	0.41	UP	Y	0.0089	0.036	0.38	UP	N	0.3505	0.6729	-0.15	DOWN	GO:0016491,GO:0016706,GO:0046872,GO:0055114
TBIG000275	AT1G06670.L01	837177	Y	NIH	nuclear DEIH-boxhelicase [Source:TAIR;Acc:AT1G06670]	23.57	37.52	42.57	26.92	31.69	45.59	39.26	35.25	31.83	37.52	38.01	33.19	34.61	N	0.997	0.9984	0	DOWN	N	0.0176	0.0866	-0.35	DOWN	N	0.0374	0.1102	-0.28	DOWN	N	0.6018	0.8566	0.07	UP	GO:0000166,GO:0003676,GO:0003677,GO:0003678,GO:0004386,GO:0005515,GO:0005524,GO:0005634,GO:0006259,GO:0008026,GO:0016787,GO:0032508
TBIG000276	AT1G06680	837178	Y	PSBP-1	photosystem II subunit P-1 [Source:TAIR;Acc:AT1G06680]	1288.75	1030.24	488.55	1422.5	1239.46	659.45	559.83	1075	1107.01	774.12	783.08	1109.18	945.6	Y	0.0069	0.0384	-0.42	DOWN	Y	0.0005	0.0053	0.57	UP	Y	0.0001	0.0004	0.88	UP	N	0.5298	0.8147	-0.1	DOWN	GO:0000165,GO:0005509,GO:0006364,GO:0006612,GO:0008266,GO:0009409,GO:0009507,GO:0009523,GO:0009534,GO:0009535,GO:0009536,GO:0009543,GO:0009570,GO:0009579,GO:0009595,GO:0009637,GO:0009644,GO:0009654,GO:0009657,GO:0009697,GO:0009744,GO:0009773,GO:0009814,GO:0009862,GO:0009867,GO:0009941,GO:0010114,GO:0010155,GO:0010200,GO:0010207,GO:0010218,GO:0010310,GO:0010363,GO:0015979,GO:0019344,GO:0019684,GO:…
TBIG000277	AT1G06730.L01	837184	Y	iolC	pfkB-like carbohydrate kinase family protein [Source:TAIR;Acc:AT1G06730]	9.16	10.94	10.25	9.52	10.64	12.17	8.78	12.26	10.25	11.43	10.03	9.81	10.09	N	0.1059	0.3039	-0.24	DOWN	N	0.4335	0.7075	-0.12	DOWN	N	0.4793	0.6783	0.1	UP	N	0.973	0.9943	-0.01	DOWN	GO:0005634,GO:0005737,GO:0016301,GO:0016310
TBIG000278	AT1G06750.L01	837186	Y	-	P-loop containing nucleoside triphosphate hydrolases superfamily protein [Source:TAIR;Acc:AT1G06750]	0.13	0.15	0.22	0.16	0.14	0.21	0.27	0.28	0.12	0.17	0.33	0.2	0.28	N	1	1	0.64	UP	N	1	1	0.29	UP	N	1	1	-0.61	DOWN	N	1	1	-0.25	DOWN	GO:0005524,GO:0016301,GO:0016310
TBIG000279	AT1G06780	837189	Y	GAUT6	galacturonosyltransferase 6 [Source:TAIR;Acc:AT1G06780]	18.35	17.55	20.86	15	15.89	19.77	21.97	16.35	15.69	18.47	19.49	13.59	15.97	N	0.2177	0.4869	0.17	UP	N	0.0309	0.1294	-0.32	DOWN	Y	0.0046	0.0212	-0.38	DOWN	N	0.449	0.7575	0.11	UP	GO:0000139,GO:0005794,GO:0016020,GO:0016021,GO:0016740,GO:0016757,GO:0045489
TBIG000280	AT1G06790	837190	Y	F4H5.11	RNA polymerase Rpb7 N-terminal domain-containing protein [Source:TAIR;Acc:AT1G06790]	7.18	15.99	14.58	15.63	10.67	16.9	17.31	12.27	13.15	19.67	13.83	9.84	13.26	N	0.3755	0.6626	-0.2	DOWN	N	0.0746	0.2413	-0.47	DOWN	N	0.2222	0.4095	-0.28	DOWN	N	0.999	0.9994	0	UP	GO:0003899,GO:0006351,GO:0009062
TBIG000281	AT1G06830	837195	Y	GRXS11	Glutaredoxin family protein [Source:TAIR;Acc:AT1G06830]	32.59	14.78	6.96	21.78	1.72	13.85	9.53	10.74	6.22	27.35	7.1	10.05	3.5	Y	0.0001	0.0006	-1.25	DOWN	N	0.0711	0.2336	-0.4	DOWN	Y	0.0003	0.0024	-1.04	DOWN	Y	0.0001	0.0009	-1.88	DOWN	GO:0005737,GO:0009055,GO:0015035,GO:0045454,GO:0046872,GO:0048653,GO:0051536,GO:0051537
TBIG000282	AT1G06850	837197	Y	AtbZIP52	basic leucine-zipper 52 [Source:TAIR;Acc:AT1G06850]	16.99	11.13	11.92	11.87	11.19	12.09	11.6	14.44	12.6	12.34	12.08	11.03	11.66	N	0.9832	0.9945	0	UP	N	0.7782	0.9219	0.05	UP	N	0.9863	0.9935	0	DOWN	N	0.8071	0.947	-0.04	DOWN	GO:0003700,GO:0006355,GO:0043565
TBIG000283	AT1G06870	837198	Y	TPP2	Peptidase S24/S26A/S26B/S26C family protein [Source:TAIR;Acc:AT1G06870]	12.06	18.62	20.92	14.7	13.9	19.14	18.09	18.58	13.45	17.58	18.7	16.94	15.45	N	0.6422	0.8598	0.06	UP	N	0.3761	0.6543	-0.13	DOWN	Y	0.0029	0.0145	-0.42	DOWN	N	0.1599	0.4395	-0.21	DOWN	GO:0006508,GO:0008233,GO:0008236,GO:0009507,GO:0009535,GO:0009536,GO:0009579,GO:0016020,GO:0016021,GO:0016787
TBIG000284	AT1G06910	837201	Y	TRFL7	TRF-like 7 [Source:TAIR;Acc:AT1G06910]	3.35	4.35	3.43	3.74	3.57	4.13	3.54	4.31	3.23	4.13	3.9	4.33	2.62	N	0.807	0.9399	-0.2	DOWN	N	0.9716	0.9887	-0.03	DOWN	N	0.8242	0.9192	-0.19	DOWN	N	0.6912	0.9025	-0.35	DOWN	GO:0003677,GO:0003682,GO:0009751,GO:0009753
TBIG000285	AT1G06923	3766672	Y	-	BEST Arabidopsis thaliana protein match is: ovate family protein 17 (TAIR:AT2G30395.1); Has 35333 Blast hits to 34131 proteins in 2444 species: Archae - 798; Bacteria - 22429; Metazoa - 974; Fungi - 991; Plants - 531; Viruses - 0; Other Eukaryotes - /.../(source: NCBI BLink). [Source:TAIR;Acc:AT1G06923]	1.58	1.21	0.23	0.91	0.35	0.63	0.4	0.66	0.81	1.48	0.21	0.54	0.69	Y	0.0001	0.0011	-1.97	DOWN	N	0.0522	0.1882	-0.65	DOWN	Y	0.0095	0.0378	1.14	UP	N	0.6369	0.8773	-0.17	DOWN	-
TBIG000286	AT1G06930	837204	Y	-	unknown protein; Has 4478 Blast hits to 355 proteins in 82 species: Archae - 0; Bacteria - 29; Metazoa - 379; Fungi - 125; Plants - 120; Viruses - 25; Other Eukaryotes - 3800 (source: NCBI BLink). [Source:TAIR;Acc:AT1G06930]	0.75	0.66	0.65	0.5	0.15	1.3	0.72	0.74	0.38	0.8	0.47	0.77	0.54	N	0.113	0.3181	-0.59	DOWN	N	0.2002	0.455	-0.48	DOWN	N	0.089	0.2124	-0.77	DOWN	N	0.0644	0.2496	-0.87	DOWN	GO:0008150
TBIG000287	AT1G06960	837206	Y	U2 snRNP B'' 2	RNA-binding (RRM/RBD/RNP motifs) family protein [Source:TAIR;Acc:AT1G06960]	11.04	10.52	7.87	11.85	7.78	9.71	9.63	9.56	10.17	11.93	9.21	10.12	7.83	N	0.1401	0.3673	-0.26	DOWN	N	0.8867	0.9631	-0.03	DOWN	N	0.8494	0.932	-0.03	DOWN	N	0.1822	0.473	-0.26	DOWN	GO:0000166,GO:0000398,GO:0003676,GO:0003723,GO:0005634,GO:0005654,GO:0005681,GO:0005686,GO:0005737,GO:0006397,GO:0008380,GO:0015030,GO:0017069,GO:0030529
TBIG000288	AT1G06970	837207	Y	CHX14	cation/hydrogen exchanger 14 [Source:TAIR;Acc:AT1G06970]	0.11	0.06	0.15	0.02	0.07	0.07	0.12	0.06	0.05	0.09	0	0.06	0.14	N	1	1	0.29	UP	N	1	1	-0.64	DOWN	N	1	1	0.01	UP	N	1	1	0.93	UP	GO:0006810,GO:0006811,GO:0006812,GO:0006813,GO:0006814,GO:0010351,GO:0015297,GO:0015299,GO:0016020,GO:0016021,GO:0055085
TBIG000289	AT1G06990	837209	Y	GDL1_ARATH	GDSL-like Lipase/Acylhydrolase superfamily protein [Source:TAIR;Acc:AT1G06990]	0	0.04	0.03	0.04	0	0	0	0	0	0	0	0	0	N	1	1	-0.15	DOWN	N	1	1	-0.06	DOWN	N	1	1	#NAME?	DOWN	N	1	1	#NAME?	DOWN	GO:0005576,GO:0006629,GO:0016042,GO:0016787,GO:0016788
TBIG000290	AT1G07010.L01	837211	Y	F15H18.29	Calcineurin-like metallo-phosphoesterase superfamily protein [Source:TAIR;Acc:AT1G07010]	54.31	9.43	9.75	6.93	13.92	7.41	9.84	7.42	13	6.73	14.97	7.97	12.2	N	0.0301	0.1207	0.55	UP	N	0.7976	0.9293	-0.07	DOWN	N	0.3151	0.5174	0.2	UP	Y	0.0014	0.0156	0.83	UP	GO:0005777,GO:0010264,GO:0016787
TBIG000291	AT1G07070	837218	Y	RPL35AA	Ribosomal protein L35Ae family protein [Source:TAIR;Acc:AT1G07070]	24.35	52.82	38.26	61.65	24.08	55.89	68.69	44.8	47.22	75.71	48.91	30.18	33.83	N	0.1349	0.3577	-0.22	DOWN	N	0.0114	0.0631	-0.41	DOWN	Y	0.0003	0.0021	-0.56	DOWN	N	0.0311	0.1528	-0.36	DOWN	GO:0003735,GO:0005622,GO:0005829,GO:0005840,GO:0006412,GO:0022625,GO:0030529
TBIG000292	AT1G07080.L01	837219	Y	Ifi30	Thioredoxin superfamily protein [Source:TAIR;Acc:AT1G07080]	81.48	63.08	56.69	95.43	85.06	50.1	79.21	63.5	105.53	64.59	65.78	65.64	79.03	N	0.3361	0.6248	0.2	UP	N	0.1308	0.3481	0.33	UP	N	0.0374	0.1102	0.42	UP	N	0.1641	0.4463	0.3	UP	GO:0005773
TBIG000293	AT1G07130.L01	837223	Y	STN1	Nucleic acid-binding, OB-fold-like protein [Source:TAIR;Acc:AT1G07130]	4.45	6.47	6.4	7.14	5.07	6.93	7.37	5.37	6.26	8.19	4.97	5.83	5.54	N	0.3031	0.5924	-0.21	DOWN	N	0.2869	0.5602	-0.23	DOWN	N	0.5279	0.7197	-0.13	DOWN	N	0.635	0.8763	-0.1	DOWN	GO:0000781,GO:0000784,GO:0003676,GO:0003677,GO:0005515,GO:0005634,GO:0005694,GO:0006355,GO:0016233,GO:0043687,GO:0045893
TBIG000294	AT1G07170	837228	Y	PHF5B_ARATH	PHF5-like protein [Source:TAIR;Acc:AT1G07170]	21.04	17.47	20.39	48.45	24.19	18.56	33.71	22.02	36.68	31.32	22.45	23.42	27.09	N	0.3047	0.5937	0.17	UP	N	0.0088	0.052	0.48	UP	N	0.182	0.3561	0.22	UP	N	0.6564	0.8883	-0.08	DOWN	-
TBIG000295	AT1G07175.L01	6241425	Y	PSY3	unknown protein; FUNCTIONS IN: molecular_function unknown; INVOLVED IN: biological_process unknown; LOCATED IN: endomembrane system; BEST Arabidopsis thaliana protein match is: unknown protein (TAIR:AT2G29995.1); Has 30201 Blast hits to 17322 protei /.../780 species: Archae - 12; Bacteria - 1396; Metazoa - 17338; Fungi - 3422; Plants - 5037; Viruses - 0; Other Eukaryotes - 2996 (source: NCBI BLin…	4.13	2.63	7.5	26.55	9.62	5.81	26.66	15.42	25.87	23.74	6.17	23.47	16.6	N	0.2891	0.576	0.53	UP	N	0.025	0.1112	1.18	UP	N	0.3876	0.5946	0.36	UP	N	0.4752	0.7777	-0.29	DOWN	GO:0003674,GO:0008150
TBIG000296	AT1G07180	837229	Y	ATNDI1	alternative NAD(P)H dehydrogenase 1 [Source:TAIR;Acc:AT1G07180]	41.56	3.35	4.12	2.89	3.63	3.19	5.09	3.12	4.39	4.48	4.39	4.49	4.24	N	0.0776	0.2445	0.32	UP	N	0.822	0.939	-0.05	DOWN	N	0.4361	0.6389	-0.13	DOWN	N	0.2255	0.5324	0.24	UP	GO:0003954,GO:0003959,GO:0005739,GO:0005743,GO:0005759,GO:0005777,GO:0010264,GO:0016020,GO:0016491,GO:0031304,GO:0050660,GO:0055114,GO:0071482
TBIG000297	AT1G07190	837230	Y	LON4	BEST Arabidopsis thaliana protein match is: lon protease 1 (TAIR:AT5G26860.1); Has 106 Blast hits to 106 proteins in 47 species: Archae - 0; Bacteria - 34; Metazoa - 0; Fungi - 11; Plants - 56; Viruses - 0; Other Eukaryotes - 5 (source: NCBI BLink). [Source:TAIR;Acc:AT1G07190]	0	0	0	0	0	0	0	0	0	0	0	0	0	N	1	1	0	-	N	1	1	0	-	N	1	1	0	-	N	1	1	0	-	GO:0001666,GO:0003674,GO:0003697,GO:0003727,GO:0004176,GO:0004252,GO:0005524,GO:0006200,GO:0006508,GO:0006515,GO:0007005,GO:0030163,GO:0034599,GO:0042645,GO:0051131,GO:0051260,GO:0070361,GO:0070407
TBIG000298	AT1G07210	837232	Y	rpsR	Ribosomal protein S18 [Source:TAIR;Acc:AT1G07210]	22.46	35.11	37.98	32.91	34.03	37.43	47.06	36.56	33.81	42.3	42.44	32.24	35.71	N	0.3205	0.6093	0.16	UP	N	0.2792	0.5514	-0.18	DOWN	N	0.0675	0.1727	-0.29	DOWN	N	0.7436	0.9254	0.05	UP	GO:0003735,GO:0005622,GO:0005840,GO:0006412,GO:0030529
TBIG000299	AT1G07240	837235	Y	UGT71C5	UDP-glucosyl transferase 71C5 [Source:TAIR;Acc:AT1G07240]	24.67	20.67	18.48	23.23	15.71	17.83	18.44	16.39	18.62	19.57	16.29	22.89	17.34	N	0.3688	0.6568	-0.13	DOWN	N	0.4545	0.7251	0.11	UP	N	0.8296	0.9215	-0.03	DOWN	N	0.0746	0.2746	-0.26	DOWN	GO:0005575,GO:0008152,GO:0016740,GO:0016757,GO:0016758,GO:0080043
TBIG000300	AT1G07250	837236	Y	UGT71C4	UDP-glucosyl transferase 71C4 [Source:TAIR;Acc:AT1G07250]	21.08	15.72	16.75	16.27	18.26	12.61	16.68	15.39	16.88	12.16	16.14	14.91	15.63	N	0.0463	0.1667	0.29	UP	N	0.2006	0.4554	0.2	UP	N	0.7687	0.8868	0.04	UP	N	0.3765	0.6977	0.13	UP	GO:0005575,GO:0008152,GO:0016740,GO:0016757,GO:0016758,GO:0035251,GO:0047893,GO:0080043,GO:0080044
TBIG000301	AT1G07280.L01	837239	Y	-	Tetratricopeptide repeat (TPR)-like superfamily protein [Source:TAIR;Acc:AT1G07280]	16.69	44.68	50.32	36.72	43.38	36.74	37.4	36.59	38.64	29.44	48.55	37.94	38.21	N	0.0253	0.1063	0.3	UP	N	0.9968	0.998	0	DOWN	N	0.1754	0.3464	-0.17	DOWN	N	0.3226	0.6438	0.14	UP	GO:0000023,GO:0005515,GO:0008150,GO:0019252
TBIG000302	AT1G07320	837243	Y	RPL4	ribosomal protein L4 [Source:TAIR;Acc:AT1G07320]	180.86	156.49	68.23	186.78	135.19	130.5	85.87	178.16	117.15	135.28	95.88	160.89	118.26	Y	0.0001	0.0006	-0.76	DOWN	N	0.0257	0.1134	0.33	UP	Y	0.0001	0.0004	0.59	UP	Y	0.0008	0.0091	-0.5	DOWN	GO:0000311,GO:0003723,GO:0003735,GO:0005634,GO:0005840,GO:0006412,GO:0008266,GO:0009507,GO:0009535,GO:0009536,GO:0009547,GO:0009570,GO:0009579,GO:0016020,GO:0019288,GO:0019344,GO:0019843,GO:0022626,GO:0030529
TBIG000303	AT1G07330	837244	Y	-	unknown protein; BEST Arabidopsis thaliana protein match is: unknown protein (TAIR:AT2G29620.1); Has 597 Blast hits to 536 proteins in 121 species: Archae - 2; Bacteria - 47; Metazoa - 170; Fungi - 43; Plants - 98; Viruses - 0; Other Eukaryotes - 23 /.../rce: NCBI BLink). [Source:TAIR;Acc:AT1G07330]	0.11	0.06	0.03	0	0.02	0.02	0.08	0.06	0.1	0	0.02	0	0.04	N	1	1	0.82	UP	N	1	1	-0.41	DOWN	N	1	1	0.2	UP	N	1	1	1.43	UP	GO:0008150
TBIG000304	AT1G07340	837245	Y	ATSTP2	sugar transporter 2 [Source:TAIR;Acc:AT1G07340]	0	0	0	0	0	0	0	0	0	0	0	0	0	N	1	1	0	-	N	1	1	0	-	N	1	1	0	-	N	1	1	0	-	GO:0005215,GO:0005887,GO:0006810,GO:0008643,GO:0009555,GO:0010584,GO:0015145,GO:0015293,GO:0015749,GO:0016020,GO:0016021,GO:0022857,GO:0022891,GO:0055085
TBIG000305	AT1G07370	837249	Y	PCNA1	proliferating cellular nuclear antigen 1 [Source:TAIR;Acc:AT1G07370]	11.72	26.31	17.87	20.18	14.94	28.47	20.3	24.88	16.92	31.64	18.91	19.28	16.19	Y	0.0001	0.0006	-0.58	DOWN	N	0.0105	0.0592	-0.41	DOWN	N	0.1304	0.2805	-0.23	DOWN	N	0.0152	0.0912	-0.4	DOWN	GO:0003677,GO:0005515,GO:0005634,GO:0005730,GO:0005737,GO:0006260,GO:0006261,GO:0006275,GO:0006306,GO:0008283,GO:0009165,GO:0030337,GO:0043626,GO:0051567,GO:0051726
TBIG000306	XLOC_000306	NA	Y	HSP17.8	17.8 kDa class I heat shock protein [Source:SWISS;Acc:Q9LNW0]	2.81	9.16	16.61	4.75	7.36	9.59	11.38	6.41	8.15	7.49	15.73	9.92	10.76	Y	0.0001	0.0006	0.74	UP	N	0.1578	0.3917	-0.32	DOWN	Y	0.0004	0.0027	-0.77	DOWN	N	0.2591	0.5734	0.31	UP	GO:0005737,GO:0006979
TBIG000307	AT1G07410.L01	837253	Y	ATRABA2B	RAB GTPase homolog A2B [Source:TAIR;Acc:AT1G07410]	6.11	4.11	5.3	5.37	5.73	5.46	6.89	4.25	5.22	4.56	6.18	2.92	5.14	N	0.066	0.2171	0.39	UP	N	0.4828	0.7455	-0.18	DOWN	N	0.3878	0.5948	-0.18	DOWN	N	0.1022	0.3363	0.4	UP	GO:0000166,GO:0005525,GO:0005768,GO:0005794,GO:0005886,GO:0006457,GO:0006810,GO:0007264,GO:0009408,GO:0009504,GO:0009644,GO:0010008,GO:0015031,GO:0016020,GO:0016192,GO:0042542
TBIG000308	AT1G07420.L01	837254	Y	ATSMO2	sterol 4-alpha-methyl-oxidase 2-1 [Source:TAIR;Acc:AT1G07420]	12.41	24.88	23.97	30.33	27.69	26.58	29.59	29.1	28.88	27.98	28.65	25.79	23.06	N	0.6647	0.8707	0.06	UP	N	0.4585	0.7284	0.11	UP	N	0.8505	0.9323	-0.03	DOWN	N	0.63	0.8731	-0.07	DOWN	GO:0000254,GO:0004497,GO:0005506,GO:0005783,GO:0005789,GO:0006333,GO:0006629,GO:0006633,GO:0006694,GO:0008202,GO:0009941,GO:0016020,GO:0016021,GO:0016126,GO:0016491,GO:0046520,GO:0055114,GO:0080065
TBIG000309	AT1G07460	837258	Y	LECRK31	Concanavalin A-like lectin family protein [Source:TAIR;Acc:AT1G07460]	0	0	0	0	0	0	0	0	0	0	0	0	0	N	1	1	0	-	N	1	1	0	-	N	1	1	0	-	N	1	1	0	-	GO:0008150,GO:0030246,GO:0031225
TBIG000310	AT1G07470.L01	837259	Y	gtf2a1	Transcription factor IIA, alpha/beta subunit [Source:TAIR;Acc:AT1G07470]	18.6	18.31	20.5	26	24.64	18.27	27.37	21.71	28.01	22.18	19.49	18.66	20.54	N	0.834	0.9513	0.19	UP	N	0.87	0.9585	0.17	UP	N	0.8794	0.9463	0.13	UP	N	0.872	0.9674	0.16	UP	GO:0005672,GO:0006367
TBIG000311	AT1G07476	837261	Y	-	unknown protein; FUNCTIONS IN: molecular_function unknown; INVOLVED IN: biological_process unknown; LOCATED IN: chloroplast; BEST Arabidopsis thaliana protein match is: unknown protein (TAIR:AT1G07473.1); Has 23 Blast hits to 23 proteins in 6 specie /.../hae - 0; Bacteria - 0; Metazoa - 0; Fungi - 0; Plants - 23; Viruses - 0; Other Eukaryotes - 0 (source: NCBI BLink). [Source:TAIR;Acc:AT1G07476]	0	0	0	0	0	0	0	0	0	0	0	0	0	N	1	1	0	-	N	1	1	0	-	N	1	1	0	-	N	1	1	0	-	GO:0008150
TBIG000312	AT1G07485	5007669	Y	-	unknown protein; FUNCTIONS IN: molecular_function unknown; INVOLVED IN: biological_process unknown; LOCATED IN: cellular_component unknown; EXPRESSED IN: shoot apex, embryo, leaf whorl, pedicel; EXPRESSED DURING: 4 anthesis, D bilateral stage; Has 5 /.../ hits to 5 proteins in 3 species: Archae - 0; Bacteria - 0; Metazoa - 0; Fungi - 0; Plants - 5; Viruses - 0; Other Eukaryotes - 0 (source: NCBI …	0	0	0	0	0	0	0	0	0	0	0	0	0	N	1	1	0	-	N	1	1	0	-	N	1	1	0	-	N	1	1	0	-	GO:0003674,GO:0005575,GO:0008150
TBIG000313	AT1G07510	837265	Y	ftsh10	FTSH protease 10 [Source:TAIR;Acc:AT1G07510]	18.42	20.25	23.18	18.19	20.78	21.45	20.47	21.22	19.8	19.68	23.44	21.45	20.09	N	0.8374	0.9521	0.13	UP	N	0.9898	0.995	-0.01	DOWN	N	0.8345	0.9244	-0.13	DOWN	N	0.9829	0.996	0.01	UP	GO:0000166,GO:0004222,GO:0005524,GO:0005739,GO:0005743,GO:0006508,GO:0008233,GO:0008237,GO:0008270,GO:0009535,GO:0009536,GO:0016020,GO:0016021,GO:0016787,GO:0017111,GO:0030163,GO:0046872
TBIG000314	AT1G07560.L01	837270	Y	Y1756_ARATH	Leucine-rich repeat protein kinase family protein [Source:TAIR;Acc:AT1G07560]	3.94	3.01	2.59	3.47	2.85	4.12	1.99	3.07	3.02	3.62	1.51	3.42	3.02	N	0.4642	0.7451	-0.82	DOWN	N	0.9008	0.9677	-0.12	DOWN	N	0.6259	0.7956	0.56	UP	N	0.8959	0.9744	-0.13	DOWN	GO:0000166,GO:0004672,GO:0004674,GO:0005524,GO:0006468,GO:0016020,GO:0016021,GO:0016301,GO:0016310,GO:0016740,GO:0016772
TBIG000315	AT1G07610	837274	Y	MT1C	metallothionein 1C [Source:TAIR;Acc:AT1G07610]	542.03	237.18	225.19	749.6	207.18	277.67	456.46	402.6	498.87	600.13	203.4	240.89	264.47	N	0.0554	0.1909	-0.27	DOWN	N	0.0173	0.0853	0.37	UP	N	0.3066	0.5084	0.14	UP	Y	0.0003	0.0049	-0.49	DOWN	GO:0005507,GO:0010167,GO:0015706,GO:0022626,GO:0046688,GO:0046872
TBIG000316	AT1G07630.L01	837276	Y	PLL5	pol-like 5 [Source:TAIR;Acc:AT1G07630]	18.16	23.53	28.89	17.96	20.87	25.61	21.56	16.75	19.74	22.57	23.03	24.05	20.82	N	0.7627	0.9204	0.04	UP	N	0.049	0.1799	-0.29	DOWN	N	0.0568	0.1518	-0.25	DOWN	N	0.5576	0.8319	0.08	UP	GO:0000165,GO:0003824,GO:0004721,GO:0005634,GO:0005886,GO:0006499,GO:0006612,GO:0007154,GO:0007275,GO:0009409,GO:0009738,GO:0009862,GO:0009867,GO:0010363,GO:0016787,GO:0030968,GO:0031348,GO:0043069,GO:0046872,GO:0048193,GO:0048366,GO:0048527,GO:0050832
TBIG000317	AT1G07660	837297	Y	H4_SOYBN	Histone superfamily protein [Source:TAIR;Acc:AT1G07660]	21.44	27.17	21.18	34.19	18.94	25.7	36.95	26.06	25.34	36.42	28.09	25.68	20.74	N	0.7306	0.9056	-0.03	DOWN	N	0.7917	0.9274	-0.02	DOWN	N	0.7829	0.8945	-0.38	DOWN	N	0.7077	0.9096	-0.39	DOWN	GO:0000786,GO:0003677,GO:0005515,GO:0005634,GO:0005694,GO:0005730,GO:0005773,GO:0005774,GO:0005829,GO:0005886,GO:0006334,GO:0009414,GO:0009506,GO:0009507,GO:0009579,GO:0046982
TBIG000318	AT1G07680	837281	Y	-	unknown protein; FUNCTIONS IN: molecular_function unknown; INVOLVED IN: biological_process unknown; LOCATED IN: endomembrane system; BEST Arabidopsis thaliana protein match is: unknown protein (TAIR:AT5G23903.1); Has 7 Blast hits to 7 proteins in 2 /.../s: Archae - 0; Bacteria - 0; Metazoa - 0; Fungi - 0; Plants - 7; Viruses - 0; Other Eukaryotes - 0 (source: NCBI BLink). [Source:TAIR;Acc:AT1G076…	0.59	0	0	0.26	0	0.08	0	0	0	0.29	0	0.09	0	N	1	1	#NAME?	DOWN	N	1	1	-0.02	DOWN	N	1	1	0	-	N	1	1	#NAME?	DOWN	GO:0003674,GO:0008150
TBIG000319	AT1G07690	837282	Y	-	FUNCTIONS IN: molecular_function unknown; INVOLVED IN: biological_process unknown; LOCATED IN: endomembrane system; EXPRESSED IN: root; CONTAINS InterPro DOMAIN/s: Orthoreovirus membrane fusion p10 (InterPro:IPR009854); BEST Arabidopsis thaliana pro /.../atch is: unknown protein (TAIR:AT1G54950.1); Has 11 Blast hits to 11 proteins in 4 species: Archae - 0; Bacteria - 2; Metazoa - 0; Fungi - 0; Pl…	0.17	0	0.11	0	0	0	0	0	0	0	0	0	0	N	1	1	inf	UP	N	1	1	0	-	N	1	1	#NAME?	DOWN	N	1	1	0	-	GO:0008150
TBIG000320	AT1G07700.L01	837283	Y	TRL4_ARATH	Thioredoxin superfamily protein [Source:TAIR;Acc:AT1G07700]	34.93	17.47	19.11	16.43	19.61	14.89	20.68	15.17	23.62	13.64	21.49	16.33	17.69	N	0.7795	0.9286	0.43	UP	N	0.9682	0.9872	0.06	UP	N	0.9975	0.9988	0	UP	N	0.7832	0.9381	0.38	UP	GO:0006662,GO:0009055,GO:0009507,GO:0009536,GO:0009570,GO:0010264,GO:0015035,GO:0045454,GO:0055114
TBIG000321	AT1G07705	837284	Y	VIP2	NOT2 / NOT3 / NOT5 family [Source:TAIR;Acc:AT1G07705]	17.65	27.48	25.57	23.15	21.93	28.03	24.26	25.37	21.19	26.39	27.27	25.05	23.3	N	0.9025	0.9728	-0.08	DOWN	N	0.814	0.9363	-0.16	DOWN	N	0.7382	0.8675	-0.2	DOWN	N	0.8432	0.9585	-0.12	DOWN	GO:0005634,GO:0006355
TBIG000322	AT1G07747	5007672	Y	LTP	Bifunctional inhibitor/lipid-transfer protein/seed storage 2S albumin superfamily protein [Source:TAIR;Acc:AT1G07747]	0	0	0	0	0	0	0	0	0	0	0	0	0	N	1	1	0	-	N	1	1	0	-	N	1	1	0	-	N	1	1	0	-	-
TBIG000323	AT1G07790	837293	Y	HTB1	Histone superfamily protein [Source:TAIR;Acc:AT1G07790]	49.56	64.05	44.55	64.01	32.59	67.63	71.73	50.67	41.74	87.99	55.79	42.7	28.7	N	0.6883	0.8836	-0.34	DOWN	N	0.5647	0.8043	-0.49	DOWN	N	0.4475	0.6497	-0.73	DOWN	N	0.5452	0.8239	-0.57	DOWN	GO:0000786,GO:0003677,GO:0005634,GO:0005694,GO:0006334,GO:0009507,GO:0046982
TBIG000324	AT1G07795	837294	Y	-	unknown protein; BEST Arabidopsis thaliana protein match is: unknown protein (TAIR:AT2G28725.1); Has 38 Blast hits to 38 proteins in 11 species: Archae - 0; Bacteria - 0; Metazoa - 0; Fungi - 0; Plants - 38; Viruses - 0; Other Eukaryotes - 0 (source /.../ BLink). [Source:TAIR;Acc:AT1G07795]	0.49	0.08	0.07	0.73	0.32	0.64	0.33	0.41	0.3	1.19	0.19	0.18	0.17	N	0.3749	0.6621	-1.71	DOWN	N	0.7529	0.91	-0.58	DOWN	N	1	1	0.42	UP	N	0.6532	0.8869	-0.7	DOWN	GO:0005575,GO:0008150
TBIG000325	AT1G07810	837296	Y	ECA1	ER-type Ca2+-ATPase 1 [Source:TAIR;Acc:AT1G07810]	37.83	34.58	45.19	35	51.77	37.53	41.73	41.08	46.52	34.6	41.35	39.55	50.32	N	0.5029	0.7746	0.28	UP	N	0.7681	0.917	0.13	UP	N	0.5185	0.7117	0.23	UP	N	0.2907	0.6092	0.39	UP	GO:0000166,GO:0005388,GO:0005524,GO:0005774,GO:0005783,GO:0005789,GO:0005886,GO:0006810,GO:0006811,GO:0006812,GO:0006816,GO:0006828,GO:0010042,GO:0016020,GO:0016021,GO:0016787,GO:0019829,GO:0030026,GO:0030176,GO:0046686,GO:0046872
TBIG000326	AT1G07830	837298	Y	Mrpl47	ribosomal protein L29 family protein [Source:TAIR;Acc:AT1G07830]	16.23	20.54	23.96	28.64	21.7	23.79	32.31	27.03	29.08	28.42	26.26	21.64	28.16	N	0.1732	0.4212	0.21	UP	N	0.5275	0.778	0.1	UP	N	0.7302	0.8633	-0.05	DOWN	N	0.7022	0.9074	0.06	UP	GO:0003735,GO:0005622,GO:0005761,GO:0005840,GO:0006354,GO:0006412
TBIG000327	AT1G07840	837299	Y	NGDN	Sas10/Utp3/C1D family [Source:TAIR;Acc:AT1G07840]	12.07	22.42	25.12	22.38	20.03	25.27	26.28	19.59	23.49	30.28	26.66	18.27	20.12	N	0.8957	0.9707	0.02	UP	N	0.0171	0.0849	-0.36	DOWN	N	0.0406	0.1171	-0.28	DOWN	N	0.4888	0.7873	0.1	UP	GO:0003674,GO:0006606,GO:0008150
TBIG000328	AT1G07850	837300	Y	-	Protein of unknown function (DUF604) [Source:TAIR;Acc:AT1G07850]	0.04	0	0.02	0	0	0.05	0.03	0.06	0.07	0.03	0.1	0.03	0.09	N	1	1	0.85	UP	N	1	1	0.02	UP	N	1	1	0.02	UP	N	1	1	0.85	UP	-
TBIG000329	AT1G07890.L01	837304	Y	APX1	ascorbate peroxidase 1 [Source:TAIR;Acc:AT1G07890]	502.73	772.54	796.29	533.91	435.19	819.58	809.15	458.45	476.78	871.68	837.24	520.36	488.12	N	0.9548	0.9873	0.01	UP	Y	0.0001	0.0014	-0.67	DOWN	Y	0.0001	0.0004	-0.78	DOWN	N	0.5161	0.8072	-0.1	DOWN	GO:0000302,GO:0004601,GO:0005618,GO:0005737,GO:0005794,GO:0005829,GO:0005886,GO:0006094,GO:0006096,GO:0006457,GO:0006499,GO:0006511,GO:0006598,GO:0006833,GO:0006972,GO:0006979,GO:0007030,GO:0009266,GO:0009408,GO:0009506,GO:0009507,GO:0009570,GO:0009644,GO:0009651,GO:0009698,GO:0009793,GO:0009853,GO:0016491,GO:0016688,GO:0020037,GO:0034976,GO:0042398,GO:0042542,GO:0042744,GO:0046686,GO:0046872,GO:…
TBIG000330	AT1G07900.L01	837305	Y	LBD1	LOB domain-containing protein 1 [Source:TAIR;Acc:AT1G07900]	0.45	1	2.98	1.51	0.81	1.04	2.09	0.68	0.94	1.96	1.25	0.99	0.76	N	0.0277	0.1135	0.65	UP	N	0.2386	0.5034	-0.35	DOWN	Y	0.0001	0.0004	-1.32	DOWN	N	0.3192	0.6395	-0.31	DOWN	GO:0005739,GO:0008150
TBIG000331	AT1G07910.L01	837306	Y	ATRNL	RNAligase [Source:TAIR;Acc:AT1G07910]	9.44	16.34	16.56	10.68	17.88	16.18	14.03	12.98	14.95	13.55	17.21	14.33	16.74	N	0.6613	0.8693	0.06	UP	N	0.0581	0.2036	-0.28	DOWN	N	0.6035	0.7798	0.07	UP	Y	0.0047	0.0384	0.41	UP	GO:0003746,GO:0003972,GO:0004113,GO:0005524,GO:0006388,GO:0006414,GO:0016874,GO:0051731
TBIG000332	XLOC_000332	NA	Y	A4	Elongation factor 1-alpha 4 [Source:SWISS;Acc:Q8GTY0]	641.12	1950.38	2050.53	1409.84	1181.67	2258.43	2130.8	1538.72	1294.34	1878.38	1871.86	1447.97	1427.72	N	0.9225	0.9798	0.02	UP	N	0.1011	0.295	-0.42	DOWN	Y	0.0111	0.0427	-0.61	DOWN	N	0.5109	0.8028	-0.16	DOWN	GO:0003746,GO:0003924,GO:0005525,GO:0005634,GO:0005739,GO:0005773,GO:0005886,GO:0006184,GO:0009506
TBIG000333	AT1G07960.L01	837311	Y	ATPDIL5-1	PDI-like 5-1 [Source:TAIR;Acc:AT1G07960]	22.09	24.73	24.9	39.22	23.84	24.03	35.23	24.79	29.35	36.42	26.53	22.18	25.56	N	0.7563	0.9172	0.05	UP	N	0.7415	0.9045	0.05	UP	N	0.4163	0.6216	-0.12	DOWN	N	0.4682	0.7718	-0.12	DOWN	GO:0000280,GO:0007000,GO:0030244,GO:0045454,GO:0048193
TBIG000334	AT1G07985	2745747	Y	-	Expressed protein [Source:TAIR;Acc:AT1G07985]	0.83	0.64	3.31	5	4.85	0.86	4.74	2.36	3.9	1.38	3.31	3.61	3.85	Y	0.0001	0.0006	2.04	UP	Y	0.0001	0.0007	2.02	UP	N	0.4284	0.6324	0.18	UP	N	0.398	0.7175	0.21	UP	GO:0003674,GO:0008150
TBIG000335	AT1G07990.L01	837314	Y	Ppp6r3	SIT4 phosphatase-associated family protein [Source:TAIR;Acc:AT1G07990]	23.22	23.45	23.23	25.48	26.03	22.38	21.72	26.21	25.3	20.89	23.29	27.11	24.82	N	0.7689	0.9232	0.04	UP	N	0.098	0.2887	0.24	UP	N	0.1927	0.3709	0.17	UP	N	0.8694	0.967	-0.02	DOWN	GO:0000956,GO:0005488,GO:0006487,GO:0008150
TBIG000336	AT1G08005	5007673	Y	-	BEST Arabidopsis thaliana protein match is: SIT4 phosphatase-associated family protein (TAIR:AT1G07990.1); Has 17 Blast hits to 17 proteins in 3 species: Archae - 0; Bacteria - 0; Metazoa - 0; Fungi - 0; Plants - 17; Viruses - 0; Other Eukaryotes - /.../rce: NCBI BLink). [Source:TAIR;Acc:AT1G08005]	0	0	0	0	0	0	0	0	0	0	0	0	0	N	1	1	0	-	N	1	1	0	-	N	1	1	0	-	N	1	1	0	-	GO:0003674,GO:0005575,GO:0008150
TBIG000337	AT1G08032	7922518	Y	-	unknown protein; FUNCTIONS IN: molecular_function unknown; INVOLVED IN: biological_process unknown; LOCATED IN: cellular_component unknown; Has 0 Blast hits to 0 proteins in 0 species (source: NCBI BLink). [Source:TAIR;Acc:AT1G08032]	0	0	0	0	0	0	0	0	0	0	0	0	0	N	1	1	0	-	N	1	1	0	-	N	1	1	0	-	N	1	1	0	-	GO:0003674,GO:0008150
TBIG000338	AT1G08035	837319	Y	-	unknown protein; BEST Arabidopsis thaliana protein match is: unknown protein (TAIR:AT2G28330.1); Has 10 Blast hits to 10 proteins in 3 species: Archae - 0; Bacteria - 0; Metazoa - 0; Fungi - 0; Plants - 10; Viruses - 0; Other Eukaryotes - 0 (source: /.../BLink). [Source:TAIR;Acc:AT1G08035]	0	0.11	0.1	0	0.11	0	0.22	0.45	0.27	0.12	0.13	0.23	0.23	N	1	1	0.96	UP	N	1	1	1.55	UP	N	1	1	0.46	UP	N	1	1	-0.13	DOWN	-
TBIG000339	AT1G08090.L01	837327	Y	ATNRT2:1	nitrate transporter 2:1 [Source:TAIR;Acc:AT1G08090]	1.46	18.15	141.2	4.05	57.75	41.32	122.81	7.14	84.79	65.35	86.04	4.18	101.3	Y	0.0001	0.0006	1.47	UP	Y	0.0001	0.0007	-3.07	DOWN	N	0.0476	0.1322	-0.5	DOWN	Y	0.0001	0.0009	4.04	UP	GO:0005886,GO:0010167,GO:0015112,GO:0015706,GO:0016020,GO:0016021,GO:0042128,GO:0048527,GO:0055085
TBIG000340	AT1G08110.L01	837330	Y	Glx I	lactoylglutathione lyase family protein / glyoxalase I family protein [Source:TAIR;Acc:AT1G08110]	62.32	52.45	51.52	73.54	67.18	45.63	67.87	54.3	78.73	53.37	57.78	51.22	72.24	N	0.0944	0.2804	0.23	UP	N	0.0813	0.2559	0.26	UP	N	0.0157	0.056	0.32	UP	N	0.0396	0.1804	0.3	UP	GO:0004462,GO:0005829,GO:0006094,GO:0006096,GO:0009507,GO:0009651,GO:0016829,GO:0046686,GO:0046872
TBIG000341	AT1G08120	837331	Y	BUD32_SCHPO	BEST Arabidopsis thaliana protein match is: Protein kinase superfamily protein (TAIR:AT5G26110.1); Has 235 Blast hits to 235 proteins in 96 species: Archae - 21; Bacteria - 0; Metazoa - 117; Fungi - 8; Plants - 47; Viruses - 0; Other Eukaryotes - 42 /.../ce: NCBI BLink). [Source:TAIR;Acc:AT1G08120]	0	0.05	0.04	0.05	0.05	0.09	0.05	0.1	0	0.17	0	0.1	0	N	1	1	-1.7	DOWN	N	1	1	-0.29	DOWN	N	1	1	-0.93	DOWN	N	1	1	-2.34	DOWN	GO:0004674
TBIG000342	AT1G08190.L01	837340	Y	ATVPS41	vacuolar protein sorting 41 [Source:TAIR;Acc:AT1G08190]	69.43	59.87	77.05	54.33	71.51	58.91	71.36	55.67	66.78	54.78	74.71	50.62	71.13	Y	0.0088	0.0464	0.37	UP	N	0.4575	0.7276	-0.11	DOWN	N	0.5765	0.7596	-0.07	DOWN	Y	0.004	0.0335	0.41	UP	GO:0005515,GO:0006623,GO:0006810,GO:0006886,GO:0008270,GO:0009630,GO:0015031,GO:0016192
TBIG000343	AT1G08260.L01	837346	Y	EMB142	DNA polymerase epsilon catalytic subunit [Source:TAIR;Acc:AT1G08260]	6.88	14.98	10.7	11.88	11.43	15.9	9.65	15.55	10.63	13.11	9.81	15.45	11.03	Y	0.0001	0.0015	-0.54	DOWN	N	0.7741	0.9195	-0.04	DOWN	N	0.2516	0.4455	0.15	UP	N	0.0163	0.0962	-0.34	DOWN	GO:0000166,GO:0003676,GO:0003677,GO:0003887,GO:0005515,GO:0005634,GO:0006139,GO:0006260,GO:0008270,GO:0008622,GO:0016740,GO:0016779,GO:0046872,GO:0051536,GO:0051539
TBIG000344	AT1G08280.L01	837348	Y	ST3GAL1	Glycosyltransferase family 29 (sialyltransferase) family protein [Source:TAIR;Acc:AT1G08280]	11.34	14.12	10.13	9.99	6.58	17.01	8.55	16.15	7.08	12.5	9.26	12.62	7.44	Y	0.0001	0.0006	-0.64	DOWN	N	0.3122	0.5894	-0.17	DOWN	N	0.0143	0.0522	-0.39	DOWN	Y	0.0001	0.0009	-0.86	DOWN	GO:0006486,GO:0008373,GO:0016740,GO:0030173
TBIG000345	XLOC_000345	NA	Y	-	-	25.04	7.7	12.35	8.2	7.56	8.55	12.76	6.79	11.27	10.55	7.88	7.02	11.77	N	0.1956	0.4558	0.29	UP	N	0.1951	0.4474	-0.3	DOWN	N	0.6627	0.8201	-0.1	DOWN	N	0.0272	0.1391	0.5	UP	-
TBIG000346	AT1G08340	837354	Y	ROPGAP5	Rho GTPase activating protein with PAK-box/P21-Rho-binding domain [Source:TAIR;Acc:AT1G08340]	5.75	5.9	4.77	5.22	3.87	5.13	4.3	6.02	5.15	7.06	3.74	4	4.29	N	0.0959	0.2832	-0.47	DOWN	N	0.444	0.717	-0.23	DOWN	N	0.8356	0.9252	0.06	UP	N	0.5803	0.8455	-0.18	DOWN	GO:0005096,GO:0005622,GO:0005886,GO:0007165,GO:0010089,GO:0010413,GO:0016020,GO:0043547,GO:0044036,GO:0045492
TBIG000347	AT1G08360.L01	837356	Y	RPL10AA	Ribosomal protein L1p/L10e family [Source:TAIR;Acc:AT1G08360]	194.22	320.33	306.8	365.67	238.2	379.99	391.92	330.24	314.34	459.97	324.05	313.97	297.98	N	0.3018	0.5911	-0.15	DOWN	N	0.2293	0.4922	-0.18	DOWN	N	0.058	0.154	-0.26	DOWN	N	0.123	0.3762	-0.22	DOWN	GO:0003723,GO:0003735,GO:0005622,GO:0005829,GO:0005840,GO:0005886,GO:0006412,GO:0009506,GO:0015934,GO:0022625,GO:0022626,GO:0030529
TBIG000348	AT1G08370.L01	837357	Y	DCP1	decapping 1 [Source:TAIR;Acc:AT1G08370]	19.95	23.66	24.19	24.55	26.9	23.15	26.06	25.46	26.79	23.52	25.31	24.78	27.79	N	0.4178	0.7028	0.11	UP	N	0.5459	0.7917	0.09	UP	N	0.3624	0.5671	0.12	UP	N	0.2828	0.601	0.15	UP	GO:0000278,GO:0000932,GO:0005515,GO:0005737,GO:0006396,GO:0006397,GO:0016787,GO:0031087,GO:0042803
TBIG000349	AT1G08390.L01	837359	Y	-	unknown protein; Has 62 Blast hits to 62 proteins in 27 species: Archae - 0; Bacteria - 0; Metazoa - 34; Fungi - 0; Plants - 28; Viruses - 0; Other Eukaryotes - 0 (source: NCBI BLink). [Source:TAIR;Acc:AT1G08390]	6.04	4.44	2.7	6.72	6.14	3.23	4.55	6.02	8.42	6.59	4.64	4.48	3.82	N	0.2952	0.5828	-0.27	DOWN	N	0.3378	0.6155	0.26	UP	Y	0.0121	0.0458	0.64	UP	N	0.6621	0.8906	0.11	UP	-
TBIG000350	XLOC_000350	NA	Y	BSL2	Serine/threonine-protein phosphatase BSL2 [Source:SWISS;Acc:Q9SJF0]	50.29	63.26	73.68	57.31	63.72	70.94	65.28	59.78	58.52	60.95	68.59	59.42	65.94	N	0.5264	0.7903	0.1	UP	N	0.3968	0.6744	-0.13	DOWN	N	0.4002	0.6061	-0.12	DOWN	N	0.4404	0.7505	0.12	UP	GO:0004721,GO:0005506,GO:0005634,GO:0005886,GO:0030145
TBIG000351	AT1G08430.L01	837363	Y	ALMT1	aluminum-activated malate transporter 1 [Source:TAIR;Acc:AT1G08430]	9.26	5.9	3.11	15.21	6.9	5.29	5.62	24.01	5.56	4.03	4.94	14.97	7.18	N	0.3936	0.6797	-0.15	DOWN	Y	0.0001	0.0007	1.82	UP	Y	0.0027	0.0137	0.54	UP	Y	0.0001	0.0009	-1.43	DOWN	GO:0005886,GO:0006810,GO:0006811,GO:0010044,GO:0015140,GO:0015743,GO:0016020,GO:0016021,GO:0071423
TBIG000352	AT1G08440	837364	Y	ALMT2	Aluminium activated malate transporter family protein [Source:TAIR;Acc:AT1G08440]	0.22	0.36	8.89	0.06	0.94	0.44	7.57	0.09	0.76	0.35	9.58	0.39	1.48	Y	0.0001	0.0006	4.51	UP	N	1	1	-1.08	DOWN	Y	0.0001	0.0004	-3.02	DOWN	Y	0.0001	0.0009	2.58	UP	GO:0006810,GO:0006811,GO:0015743,GO:0016020,GO:0016021
TBIG000353	AT1G08460.L01	837366	Y	HDA08	histone deacetylase 8 [Source:TAIR;Acc:AT1G08460]	17.46	12.99	12.79	17.05	20.16	9.85	13.58	16.35	16.77	11.96	14.48	17.08	18.5	N	0.1645	0.4084	0.23	UP	Y	0.0022	0.0177	0.56	UP	Y	0.0036	0.0171	0.47	UP	N	0.409	0.7259	0.15	UP	GO:0005634,GO:0006351,GO:0006355,GO:0016568,GO:0016787,GO:0031078,GO:0032041,GO:0032129,GO:0034739,GO:0046969,GO:0046970,GO:0070932,GO:0070933,GO:0097372
TBIG000354	AT1G08465.L01	3766682	Y	YAB2	Plant-specific transcription factor YABBY family protein [Source:TAIR;Acc:AT1G08465]	9.02	8.78	7.42	9.23	8.9	7.02	8.67	7.56	10.52	6.72	9.12	8.61	8.91	N	0.3137	0.6025	0.18	UP	N	0.3514	0.6295	0.18	UP	N	0.3016	0.5028	0.17	UP	N	0.3276	0.6486	0.18	UP	GO:0003677,GO:0003700,GO:0005634,GO:0006355,GO:0007275,GO:0010158,GO:0046872
TBIG000355	AT1G08480	837369	Y	-	unknown protein; FUNCTIONS IN: molecular_function unknown; INVOLVED IN: biological_process unknown; LOCATED IN: mitochondrion, plasma membrane, plastid, vacuole; EXPRESSED IN: 27 plant structures; EXPRESSED DURING: 15 growth stages; Has 39 Blast hit /.../9 proteins in 13 species: Archae - 0; Bacteria - 0; Metazoa - 0; Fungi - 0; Plants - 39; Viruses - 0; Other Eukaryotes - 0 (source: NCBI BLink).…	64.89	62.56	62.05	82.75	59.14	61.92	76.79	60.43	81.02	73.48	68.24	62.12	64.78	N	0.6213	0.847	0.07	UP	N	0.6892	0.8794	0.06	UP	N	0.9916	0.9955	0	UP	N	0.8998	0.9753	0.02	UP	GO:0005739,GO:0005749,GO:0005773,GO:0005774,GO:0008150,GO:0009536,GO:0009853
TBIG000356	AT1G08500.L01	837371	Y	ENODL18	early nodulin-like protein 18 [Source:TAIR;Acc:AT1G08500]	7.18	7.14	7.2	11.79	7.51	6.46	7.96	7.32	10.16	7.98	6.91	6.18	6.54	N	0.8724	0.9635	0.03	UP	N	0.3265	0.6035	0.21	UP	N	0.4617	0.6623	0.14	UP	N	0.8956	0.9744	-0.03	DOWN	GO:0005507,GO:0009055,GO:0031225
TBIG000357	AT1G08520	837374	Y	ALB1	ALBINA 1 [Source:TAIR;Acc:AT1G08520]	116.84	92.09	50.55	106.4	120.41	74.58	54.61	108.71	96.32	73.06	64.71	112.98	98.94	Y	0.0001	0.0011	-0.5	DOWN	Y	0.003	0.0221	0.45	UP	Y	0.0001	0.0004	0.91	UP	N	0.8479	0.9608	-0.03	DOWN	GO:0000166,GO:0005524,GO:0009507,GO:0009534,GO:0009536,GO:0009570,GO:0009690,GO:0010007,GO:0015979,GO:0015995,GO:0016851,GO:0016874,GO:0017111,GO:0019288
TBIG000358	AT1G08530.L01	837375	Y	-	unknown protein; FUNCTIONS IN: molecular_function unknown; INVOLVED IN: biological_process unknown; LOCATED IN: chloroplast; BEST Arabidopsis thaliana protein match is: unknown protein (TAIR:AT5G09995.2); Has 140 Blast hits to 140 proteins in 53 spe /.../Archae - 0; Bacteria - 63; Metazoa - 0; Fungi - 0; Plants - 76; Viruses - 0; Other Eukaryotes - 1 (source: NCBI BLink). [Source:TAIR;Acc:AT1G085…	14.26	17.16	16.3	15.98	19.45	14.72	18.69	13.65	17.73	14.48	20.12	13.65	18.13	N	0.1701	0.4166	0.25	UP	N	0.5339	0.7827	-0.13	DOWN	N	0.9777	0.9902	0.01	UP	N	0.0493	0.2083	0.39	UP	GO:0008150,GO:0009536,GO:0009941
TBIG000359	AT1G08540.L01	837376	Y	SIGB	RNApolymerase sigma subunit 2 [Source:TAIR;Acc:AT1G08540]	45.67	54.79	32.4	53.37	50.23	45.15	37.34	56.05	43.9	44.84	46.59	61.44	44.5	N	0.0185	0.0834	-0.31	DOWN	N	0.0928	0.279	0.24	UP	N	0.0367	0.1087	0.28	UP	N	0.0486	0.2064	-0.27	DOWN	GO:0001053,GO:0003677,GO:0003700,GO:0006098,GO:0006351,GO:0006352,GO:0006355,GO:0006364,GO:0006399,GO:0009507,GO:0009536,GO:0009637,GO:0009658,GO:0009902,GO:0010027,GO:0010114,GO:0010218,GO:0016117,GO:0016987,GO:0019288,GO:0034660,GO:0071482,GO:2001141
TBIG000360	AT1G08550.L01	837377	Y	NPQ1	non-photochemical quenching 1 [Source:TAIR;Acc:AT1G08550]	20.98	42.59	18.5	59.38	50.68	31.25	26.85	52.63	43.52	33.25	26.33	51.54	42.03	Y	0.0001	0.0006	-0.58	DOWN	Y	0.0001	0.0007	0.61	UP	Y	0.0001	0.0004	0.95	UP	N	0.104	0.3396	-0.23	DOWN	GO:0000096,GO:0005515,GO:0006098,GO:0006364,GO:0006546,GO:0006631,GO:0006636,GO:0006655,GO:0006733,GO:0006766,GO:0008652,GO:0009072,GO:0009106,GO:0009108,GO:0009117,GO:0009408,GO:0009416,GO:0009507,GO:0009534,GO:0009535,GO:0009536,GO:0009579,GO:0009695,GO:0009965,GO:0010028,GO:0015994,GO:0015995,GO:0016020,GO:0016117,GO:0016491,GO:0019216,GO:0019288,GO:0019748,GO:0030154,GO:0031408,GO:0031977,GO:…
TBIG000361	AT1G08570.L01	837379	Y	ACHT4	atypical CYS HIS rich thioredoxin 4 [Source:TAIR;Acc:AT1G08570]	50.41	21.37	19.68	55.44	64.38	19.68	27.96	60.62	59.03	25.29	23.52	47.62	55.27	N	0.4279	0.7119	0.11	UP	Y	0.0001	0.0007	1.3	UP	Y	0.0001	0.0004	1.35	UP	N	0.2504	0.5632	0.16	UP	GO:0006662,GO:0009055,GO:0009507,GO:0009536,GO:0009570,GO:0015035,GO:0016671,GO:0031969,GO:0045454,GO:0055114
TBIG000362	AT1G08590	837381	Y	PXL1	Leucine-rich receptor-like protein kinase family protein [Source:TAIR;Acc:AT1G08590]	6.17	4.41	3.93	4.74	4.43	5.37	2.9	6.41	4.73	3.89	3.02	4.93	4.8	Y	0.0032	0.0203	-0.47	DOWN	N	0.1647	0.4028	0.23	UP	Y	0.0004	0.003	0.51	UP	N	0.2702	0.5858	-0.18	DOWN	GO:0000166,GO:0002237,GO:0004672,GO:0004674,GO:0005515,GO:0005524,GO:0005886,GO:0006468,GO:0007165,GO:0007275,GO:0010067,GO:0010103,GO:0016020,GO:0016021,GO:0016301,GO:0016310,GO:0016740,GO:0016772,GO:0030154,GO:0048443
TBIG000363	AT1G08600.L01	837382	Y	ATRX	P-loop containing nucleoside triphosphate hydrolases superfamily protein [Source:TAIR;Acc:AT1G08600]	16.58	18.41	19.01	16.81	18.04	19.53	19.15	18.46	17.76	18.32	17.46	17.79	17.97	N	0.9791	0.9935	0	DOWN	N	0.5511	0.7954	-0.09	DOWN	N	0.7752	0.8907	-0.04	DOWN	N	0.7198	0.9149	0.05	UP	GO:0003676,GO:0003677,GO:0004386,GO:0005524
TBIG000364	AT1G08620.L01	837384	Y	PKDM7D	Transcription factor jumonji (jmj) family protein / zinc finger (C5HC2 type) family protein [Source:TAIR;Acc:AT1G08620]	14.42	14.32	17.65	13.62	16.49	15.71	14.03	15.33	14.45	13.11	14.91	16.34	15.44	N	0.3893	0.6761	0.12	UP	N	0.6397	0.851	0.07	UP	N	0.9297	0.9707	0.01	UP	N	0.6349	0.8763	0.07	UP	GO:0003700,GO:0005515,GO:0005634,GO:0006355,GO:0006486,GO:0009630,GO:0010228,GO:0010413,GO:0016926,GO:0043687,GO:0045492,GO:0045893,GO:0050665
TBIG000365	AT1G08650	837387	Y	PPCK1	phosphoenolpyruvate carboxylase kinase 1 [Source:TAIR;Acc:AT1G08650]	82.34	54.15	130.62	32.46	78.95	58.24	130.35	41.37	79.25	66.67	90.35	30.79	94.45	Y	0.0001	0.0006	0.96	UP	Y	0.0001	0.0007	-0.78	DOWN	Y	0.0006	0.0036	-0.46	DOWN	Y	0.0001	0.0009	1.29	UP	GO:0000166,GO:0004672,GO:0004674,GO:0005524,GO:0006468,GO:0009416,GO:0016301,GO:0016310,GO:0016740,GO:0016772,GO:0046898
TBIG000366	AT1G08680.L01	837390	Y	ZIGA4	ARF GAP-like zinc finger-containing protein ZIGA4 [Source:TAIR;Acc:AT1G08680]	36.27	25.86	24.51	29.74	34.42	25.86	21.79	31	32.01	22.37	22.62	33.71	34.33	N	0.4483	0.7311	-0.11	DOWN	N	0.024	0.1081	0.33	UP	Y	0.0001	0.0004	0.56	UP	N	0.3739	0.6953	0.13	UP	GO:0005096,GO:0008060,GO:0008270,GO:0032312,GO:0043547,GO:0046872
TBIG000367	AT1G08710.L01	837392	Y	SKIP24	F-box family protein [Source:TAIR;Acc:AT1G08710]	6.4	7.64	7.96	7.9	7.88	7.74	8.15	8	7.95	8.08	8.06	7.14	9.36	N	0.75	0.9142	0.05	UP	N	0.9216	0.9741	-0.02	DOWN	N	0.6928	0.8392	0.07	UP	N	0.4278	0.7391	0.15	UP	GO:0005515,GO:0008150,GO:0016567
TBIG000368	AT1G08720.L01	837393	Y	EDR1	Protein kinase superfamily protein [Source:TAIR;Acc:AT1G08720]	16.24	13.92	14.72	16.81	22.67	13.59	13.19	18.61	18.5	11.44	12.97	17.29	21.46	N	0.6052	0.8377	0.07	UP	Y	0.0041	0.0286	0.43	UP	Y	0.0001	0.0004	0.64	UP	N	0.0472	0.2027	0.28	UP	GO:0000165,GO:0000166,GO:0000186,GO:0002229,GO:0004672,GO:0004674,GO:0004709,GO:0004712,GO:0005515,GO:0005524,GO:0005634,GO:0005768,GO:0005769,GO:0005783,GO:0005794,GO:0005802,GO:0005829,GO:0006468,GO:0006487,GO:0006952,GO:0008219,GO:0009414,GO:0009617,GO:0009620,GO:0009723,GO:0009738,GO:0009788,GO:0009873,GO:0016301,GO:0016310,GO:0016740,GO:0016772,GO:0046777,GO:1900150,GO:1900424,GO:2000031
TBIG000369	AT1G08730.L01	837394	Y	XIC	Myosin family protein with Dil domain [Source:TAIR;Acc:AT1G08730]	0.49	0.49	0.45	0.42	0.65	0.66	0.42	0.58	0.5	0.52	0.43	0.54	0.54	N	0.1357	0.359	-0.35	DOWN	N	0.6189	0.8395	-0.12	DOWN	N	0.0796	0.1952	0.4	UP	N	0.438	0.7488	0.18	UP	GO:0000166,GO:0003774,GO:0003779,GO:0005515,GO:0005516,GO:0005524,GO:0016459,GO:0030036,GO:0030048,GO:0051645,GO:0051646,GO:0060151
TBIG000370	AT1G08750.L01	837397	Y	GPI transamidase	Peptidase C13 family [Source:TAIR;Acc:AT1G08750]	11.14	12.67	10.34	12.36	11.27	11.84	11.35	11.15	11.84	12.94	11.48	9.97	12.26	N	0.2873	0.5738	-0.17	DOWN	N	0.3184	0.5954	-0.16	DOWN	N	0.4909	0.6883	0.1	UP	N	0.5089	0.8015	0.11	UP	GO:0004197,GO:0005783,GO:0006508,GO:0016126,GO:0046520
TBIG000371	XLOC_000371	NA	Y	PRA1E	PRA1 family protein E [Source:SWISS;Acc:Q9FRR1]	24.25	16.99	22.46	21.73	25.33	20.04	19.44	18.25	24.2	18.47	21.67	19.58	22.77	N	0.3114	0.6004	0.19	UP	N	0.6573	0.8616	0.1	UP	N	0.2748	0.4724	0.2	UP	N	0.1575	0.4364	0.3	UP	GO:0005783,GO:0005794,GO:0010008,GO:0016021,GO:0016192
TBIG000372	AT1G08790	837401	Y	-	Protein of unknown function (DUF1685) [Source:TAIR;Acc:AT1G08790]	0	0	0	0	0	0	0	0	0	0	0	0	0	N	1	1	0	-	N	1	1	0	-	N	1	1	0	-	N	1	1	0	-	GO:0008150
TBIG000373	AT1G08830.L01	837405	Y	CSD1	copper/zinc superoxide dismutase 1 [Source:TAIR;Acc:AT1G08830]	32.82	56.87	41.13	63.46	39.8	52.88	50.64	40.58	45.29	81.38	41.77	46.83	38.8	N	0.0462	0.1664	-0.5	DOWN	N	0.2596	0.5303	-0.33	DOWN	N	0.7312	0.8638	-0.08	DOWN	N	0.3545	0.6773	-0.25	DOWN	GO:0004784,GO:0005507,GO:0005515,GO:0005576,GO:0005634,GO:0005737,GO:0005829,GO:0006094,GO:0006096,GO:0006801,GO:0006979,GO:0008270,GO:0009651,GO:0010039,GO:0010193,GO:0016209,GO:0016491,GO:0019430,GO:0034599,GO:0035195,GO:0042742,GO:0046686,GO:0046688,GO:0046872,GO:0055114,GO:0071280,GO:0071329,GO:0071457,GO:0071472,GO:0071484,GO:0071493
TBIG000374	AT1G08845	837407	Y	-	Ribosomal L18p/L5e family protein [Source:TAIR;Acc:AT1G08845]	4.17	7.77	7.44	7.33	5.5	8.91	9.23	6.83	6.27	7.63	8.51	5.89	7.93	N	0.8971	0.9707	0.06	UP	N	0.6292	0.8454	-0.26	DOWN	N	0.4591	0.6596	-0.34	DOWN	N	0.9918	0.9972	0	DOWN	GO:0003735,GO:0005622,GO:0005840,GO:0006412
TBIG000375	AT1G08860.L01	837408	Y	BON3	Calcium-dependent phospholipid-binding Copine family protein [Source:TAIR;Acc:AT1G08860]	0.15	0.15	0.16	0.07	0.17	0.23	0.18	0.1	0.03	0.12	0.4	0.19	0.11	N	1	1	0.57	UP	N	1	1	-0.44	DOWN	N	1	1	-1.21	DOWN	N	1	1	-0.19	DOWN	GO:0005515,GO:0005886,GO:0006952,GO:0016020,GO:0060548
TBIG000376	AT1G08890.L01	837410	Y	SUGTL4	Major facilitator superfamily protein [Source:TAIR;Acc:AT1G08890]	5.49	17.13	23.34	19.46	25.93	14.46	23.9	21.75	31.96	14.04	24.62	13.12	25.37	Y	0.0001	0.0006	0.66	UP	N	0.1101	0.3117	0.25	UP	N	0.0969	0.2265	0.23	UP	Y	0.0001	0.0009	0.64	UP	GO:0005215,GO:0006810,GO:0008643,GO:0009507,GO:0016020,GO:0016021,GO:0022857,GO:0022891,GO:0055085
TBIG000377	AT1G08900.L01	837411	Y	SUGTL3	Major facilitator superfamily protein [Source:TAIR;Acc:AT1G08900]	10.56	6.43	2.36	12.94	8.69	3.97	3.76	10.96	8.74	4.37	3.08	10.99	7.76	Y	0.0039	0.0239	-0.66	DOWN	Y	0.0001	0.0007	1.25	UP	Y	0.0001	0.0004	1.46	UP	N	0.0177	0.1021	-0.45	DOWN	GO:0005215,GO:0006810,GO:0008643,GO:0016020,GO:0016021,GO:0022857,GO:0022891,GO:0055085
TBIG000378	AT1G08910.L01	837412	Y	Zmiz2	zinc ion binding;zinc ion binding [Source:TAIR;Acc:AT1G08910]	8.93	12.14	14.37	12.96	16.24	13.58	14.3	14.68	14.52	12.52	13.25	15.24	16.82	N	0.3341	0.623	0.14	UP	N	0.2636	0.5345	0.17	UP	N	0.1331	0.2849	0.2	UP	N	0.222	0.5285	0.18	UP	GO:0008270
TBIG000379	AT1G08920	837413	Y	ESL1	ERD (early response to dehydration) six-like 1 [Source:TAIR;Acc:AT1G08920]	7.85	16.5	19.22	16.96	18.01	14.98	19.18	24.67	18.55	15.53	19.44	16.74	21.13	N	0.0353	0.1364	0.31	UP	N	0.0449	0.1693	0.32	UP	N	0.9432	0.9766	0.01	UP	N	0.9626	0.9922	0.01	UP	GO:0005215,GO:0006810,GO:0008643,GO:0009414,GO:0009651,GO:0009705,GO:0009737,GO:0015145,GO:0015749,GO:0016020,GO:0016021,GO:0022857,GO:0022891,GO:0055085
TBIG000380	AT1G08930	837414	Y	ERD6	Major facilitator superfamily protein [Source:TAIR;Acc:AT1G08930]	70.09	105.19	90.26	172.93	108.17	123.3	71.33	134.53	104.31	126.16	73.08	196.15	127.06	Y	0.0001	0.0006	-0.6	DOWN	Y	0.0006	0.0062	0.51	UP	Y	0.0001	0.0004	0.55	UP	Y	0.0002	0.0031	-0.55	DOWN	GO:0005215,GO:0005783,GO:0006569,GO:0006810,GO:0006950,GO:0008643,GO:0009414,GO:0009627,GO:0009651,GO:0009684,GO:0009737,GO:0010200,GO:0016020,GO:0016021,GO:0022857,GO:0022891,GO:0031347,GO:0051119,GO:0055085
TBIG000381	AT1G08940.L01	837415	Y	DET1	Phosphoglycerate mutase family protein [Source:TAIR;Acc:AT1G08940]	11.93	15.47	15.23	17.61	12.57	14.41	15.77	11.47	13.8	22.82	12.46	14.16	11.17	N	0.1067	0.3058	-0.26	DOWN	N	0.1438	0.369	-0.25	DOWN	N	0.2382	0.4288	-0.19	DOWN	N	0.265	0.5804	-0.19	DOWN	GO:0003824,GO:0006612,GO:0008152,GO:0009407,GO:0009963,GO:0010363,GO:0010583
TBIG000382	AT1G08960.L01	837416	Y	CAX11	cation exchanger 11 [Source:TAIR;Acc:AT1G08960]	8.8	13.94	17.6	9.69	12.1	13.56	17.43	9.96	12.52	10.37	19.88	9.21	12.12	Y	0.0008	0.0061	0.55	UP	N	0.0377	0.1497	-0.39	DOWN	Y	0.0003	0.0021	-0.57	DOWN	N	0.0416	0.1864	0.37	UP	GO:0005886,GO:0006810,GO:0006811,GO:0006813,GO:0006814,GO:0010163,GO:0015079,GO:0015081,GO:0015297,GO:0016020,GO:0016021,GO:0034399,GO:0035725,GO:0055085
TBIG000383	XLOC_000383	NA	Y	AMI1	Amidase 1 [Source:SWISS;Acc:Q9FR37]	36.43	47.11	36.96	82.49	77.51	45.2	44.97	66.74	64.21	45.13	46.76	62.83	69.09	N	0.5342	0.7957	-0.09	DOWN	Y	0.0001	0.0007	0.63	UP	Y	0.0001	0.0004	0.73	UP	N	0.9187	0.9786	0.02	UP	GO:0004040,GO:0005829,GO:0009684,GO:0016884,GO:0043864
TBIG000384	AT1G08985	837419	Y	Y1898_ARATH	AP2/B3-like transcriptional factor family protein [Source:TAIR;Acc:AT1G08985]	0	0	0	0	0	0	0	0	0	0	0	0	0	N	1	1	0	-	N	1	1	0	-	N	1	1	0	-	N	1	1	0	-	GO:0003677,GO:0005634,GO:0006351,GO:0006355
TBIG000385	AT1G08990	837420	Y	PGSIP5	plant glycogenin-like starch initiation protein 5 [Source:TAIR;Acc:AT1G08990]	7	5.39	5.58	5.44	3.96	6.35	5.52	5.76	5.65	5.88	4.3	3.5	4.81	N	0.2539	0.5348	-0.19	DOWN	N	0.1509	0.3807	-0.26	DOWN	N	0.5992	0.7765	-0.09	DOWN	N	0.9479	0.9878	-0.01	DOWN	GO:0000139,GO:0005794,GO:0005982,GO:0006826,GO:0010106,GO:0010167,GO:0015706,GO:0016020,GO:0016021,GO:0016740,GO:0016757,GO:0046872
TBIG000386	AT1G09000	837421	Y	ANP1	NPK1-related protein kinase 1 [Source:TAIR;Acc:AT1G09000]	2.91	3.71	3.57	3.49	3.89	4.23	2.96	4.54	3.81	3.6	3.3	3.48	3.33	N	0.7385	0.9097	-0.22	DOWN	N	0.9935	0.9967	-0.01	DOWN	N	0.7897	0.8988	0.18	UP	N	0.9726	0.9942	-0.03	DOWN	GO:0000165,GO:0000166,GO:0000186,GO:0004672,GO:0004674,GO:0004709,GO:0005524,GO:0006468,GO:0006979,GO:0007155,GO:0009908,GO:0010090,GO:0016301,GO:0016310,GO:0016740,GO:0016772,GO:0045010,GO:0046777,GO:0048765,GO:0071555
TBIG000387	AT1G09026	6241119	Y	-	unknown protein; LOCATED IN: endomembrane system; Has 30201 Blast hits to 17322 proteins in 780 species: Archae - 12; Bacteria - 1396; Metazoa - 17338; Fungi - 3422; Plants - 5037; Viruses - 0; Other Eukaryotes - 2996 (source: NCBI BLink). [Source:TAIR;Acc:AT1G09026]	0	0	0	0	0	0	0	0	0	0	0	0	0	N	1	1	0	-	N	1	1	0	-	N	1	1	0	-	N	1	1	0	-	-
TBIG000388	XLOC_000388	NA	Y	-	-	4.3	5.8	6.05	5.73	6.62	6.24	5.19	6.59	5.51	5.33	5.53	7.18	6.97	N	0.7994	0.9368	-0.04	DOWN	N	0.3128	0.5901	0.16	UP	N	0.1665	0.3344	0.21	UP	N	0.9424	0.9858	0.01	UP	-
TBIG000389	AT1G09070	837428	Y	SRC2	soybean gene regulated by cold-2 [Source:TAIR;Acc:AT1G09070]	107.67	61.36	115.07	113.53	130.94	65.5	116.72	88.48	123.29	80.37	102.28	115.57	139.82	Y	0.0001	0.0006	0.68	UP	Y	0.0001	0.0007	0.63	UP	N	0.0428	0.1218	0.27	UP	N	0.0213	0.1167	0.32	UP	GO:0000326,GO:0005515,GO:0005783,GO:0005886,GO:0006612,GO:0006623,GO:0006820,GO:0006862,GO:0006888,GO:0009611,GO:0009612,GO:0009646,GO:0010200,GO:0010363,GO:0015696,GO:0015802,GO:0043069,GO:0043090,GO:0043269
TBIG000390	AT1G09090	837430	Y	ATRBOHB	respiratory burst oxidase homolog B [Source:TAIR;Acc:AT1G09090]	17.56	14.48	12.14	21.14	22.33	19.29	6.85	16.47	28.67	19.5	6.28	24.93	26.08	Y	0.0014	0.0103	-1.07	DOWN	N	0.2568	0.5264	0.25	UP	Y	0.0001	0.0004	1.62	UP	N	0.1173	0.3651	0.31	UP	GO:0004601,GO:0005509,GO:0006826,GO:0009408,GO:0009845,GO:0010106,GO:0010167,GO:0015706,GO:0016020,GO:0016021,GO:0016174,GO:0016491,GO:0046872,GO:0050664,GO:0055114
TBIG000391	AT1G09150.L01	837434	Y	mcts1-a	pseudouridine synthase and archaeosine transglycosylase (PUA) domain-containing protein [Source:TAIR;Acc:AT1G09150]	28.37	29.76	25.91	38.42	28.33	30.28	34.8	32.01	31.29	36.67	31.7	31.53	29.18	N	0.6925	0.8857	-0.06	DOWN	N	0.6315	0.8467	0.07	UP	N	0.7171	0.8557	-0.05	DOWN	N	0.2497	0.5628	-0.17	DOWN	GO:0000394,GO:0003723,GO:0005829,GO:0008150,GO:0009086
TBIG000392	XLOC_000392	NA	Y	SAR1B	GTP-binding protein SAR1B [Source:SWISS;Acc:Q01474]	0.6	0.63	0.57	0.53	0.45	0.96	1.22	0.42	0.46	0.58	1.02	0.26	0.74	N	0.3236	0.6127	0.4	UP	N	0.0876	0.2686	-0.85	DOWN	N	0.0734	0.1839	-0.77	DOWN	N	0.3533	0.676	0.48	UP	GO:0005525,GO:0005783,GO:0005794,GO:0005829,GO:0005886,GO:0006886,GO:0006888,GO:0019898
TBIG000393	AT1G09240	837444	Y	NAS3	nicotianamine synthase 3 [Source:TAIR;Acc:AT1G09240]	14.34	21.33	18.56	5.46	6.62	20.96	19.85	6.06	5.82	16.1	15.99	8.63	8.39	N	0.5829	0.8249	-0.08	DOWN	Y	0.0001	0.0007	-1.52	DOWN	Y	0.0001	0.0004	-1.37	DOWN	N	0.6976	0.9053	0.08	UP	GO:0009555,GO:0009860,GO:0010233,GO:0016740,GO:0030410,GO:0030418
TBIG000394	AT1G09250	837446	Y	BHLH149	basic helix-loop-helix (bHLH) DNA-binding superfamily protein [Source:TAIR;Acc:AT1G09250]	27.13	15.7	12.67	24.06	15.84	17.86	13.35	20.17	19.87	19.67	12.27	17.16	15.25	Y	0.0024	0.0162	-0.47	DOWN	N	0.2077	0.4648	0.21	UP	Y	0.0077	0.0322	0.42	UP	N	0.1161	0.3629	-0.26	DOWN	GO:0003677,GO:0003700,GO:0005634,GO:0006351,GO:0006355,GO:0046983
TBIG000395	AT1G09260	837447	Y	dnajb14	Chaperone DnaJ-domain superfamily protein [Source:TAIR;Acc:AT1G09260]	0	0	0	0	0	0	0	0	0	0	0	0	0	N	1	1	0	-	N	1	1	0	-	N	1	1	0	-	N	1	1	0	-	-
TBIG000396	AT1G09270.L01	837448	Y	IMPA-4	importin alpha isoform 4 [Source:TAIR;Acc:AT1G09270]	59.34	59.8	53.92	63.82	55.59	60.88	60.68	59.7	57.52	63.66	50.9	56.83	57.18	N	0.3186	0.6082	-0.14	DOWN	N	0.8802	0.9615	-0.02	DOWN	N	0.7066	0.8485	0.06	UP	N	0.7002	0.9064	-0.06	DOWN	GO:0005488,GO:0005515,GO:0005634,GO:0005737,GO:0005829,GO:0006007,GO:0006499,GO:0006606,GO:0006612,GO:0006810,GO:0006820,GO:0006862,GO:0006886,GO:0006888,GO:0008565,GO:0010363,GO:0015031,GO:0015696,GO:0015802,GO:0030581,GO:0043069,GO:0043090,GO:0043269,GO:0080034
TBIG000397	AT1G09300	837451	Y	Xpnpep3	Metallopeptidase M24 family protein [Source:TAIR;Acc:AT1G09300]	5.85	16.72	18.7	13.59	14.52	19.46	17.5	15.99	15.99	17.46	18.57	14.45	15.68	N	0.8125	0.9421	0.04	UP	N	0.1197	0.329	-0.28	DOWN	N	0.1573	0.3213	-0.23	DOWN	N	0.5856	0.8475	0.1	UP	GO:0004177,GO:0006508,GO:0008235,GO:0009987,GO:0016787,GO:0030145,GO:0046872
TBIG000398	AT1G09310	837452	Y	-	Protein of unknown function, DUF538 [Source:TAIR;Acc:AT1G09310]	994.85	872.48	996.75	1000.64	1073.88	627.13	1262.81	615.25	1477.35	877.17	1328.82	564	1094.49	Y	0.0001	0.0015	0.61	UP	N	0.492	0.7515	-0.11	DOWN	N	0.7738	0.89	0.04	UP	Y	0.0001	0.0009	0.77	UP	GO:0008150,GO:0019344,GO:0048046
TBIG000399	AT1G09340.L01	837455	Y	CRB	chloroplast RNA binding [Source:TAIR;Acc:AT1G09340]	383.62	153.16	61.66	220.27	122.37	110.47	83.87	163.58	126.79	136.67	97.37	167.46	100.52	Y	0.0001	0.0006	-0.72	DOWN	Y	0.0014	0.0121	0.47	UP	Y	0.0001	0.0004	0.55	UP	Y	0.0001	0.0009	-0.64	DOWN	GO:0000165,GO:0000272,GO:0003723,GO:0005515,GO:0005737,GO:0005773,GO:0005777,GO:0005840,GO:0005975,GO:0005996,GO:0006098,GO:0006364,GO:0006612,GO:0006636,GO:0007623,GO:0009409,GO:0009506,GO:0009507,GO:0009536,GO:0009570,GO:0009595,GO:0009611,GO:0009637,GO:0009657,GO:0009658,GO:0009697,GO:0009814,GO:0009853,GO:0009862,GO:0009867,GO:0009902,GO:0009941,GO:0009965,GO:0010027,GO:0010114,GO:0010200,GO:…
TBIG000400	AT1G09350	837457	Y	AtGolS3	galactinol synthase 3 [Source:TAIR;Acc:AT1G09350]	3.36	1.08	1.26	0.55	0.39	1.37	0.9	0.92	0.59	1.27	0.66	0.27	0.65	N	0.1861	0.4419	-0.38	DOWN	Y	0.0032	0.0231	-1.09	DOWN	N	0.02	0.0677	-0.77	DOWN	N	0.8706	0.9671	-0.06	DOWN	GO:0005737,GO:0005975,GO:0006012,GO:0006979,GO:0009409,GO:0016740,GO:0016757,GO:0046872,GO:0047216
TBIG000401	AT1G09360	837458	Y	-	Plant invertase/pectin methylesterase inhibitor superfamily protein [Source:TAIR;Acc:AT1G09360]	0	0	0	0	0	0	0	0	0	0	0	0	0	N	1	1	0	-	N	1	1	0	-	N	1	1	0	-	N	1	1	0	-	GO:0004857,GO:0005575,GO:0030599,GO:0043086
TBIG000402	AT1G09370	837459	Y	-	Plant invertase/pectin methylesterase inhibitor superfamily protein [Source:TAIR;Acc:AT1G09370]	0	0	0	0.25	0.11	0	0.35	0	0	0	0	0.13	0	N	1	1	inf	UP	N	1	1	inf	UP	N	1	1	-1.6	DOWN	N	1	1	-1.68	DOWN	GO:0004857,GO:0030599,GO:0043086
TBIG000403	AT1G09390.L01	837461	Y	GDL2_ARATH	GDSL-like Lipase/Acylhydrolase superfamily protein [Source:TAIR;Acc:AT1G09390]	7.13	6.14	3.46	9.71	7.31	5.39	4.01	8.64	8.29	5.6	4.42	8.41	5.77	Y	0.006	0.0344	-0.52	DOWN	Y	0.0006	0.0062	0.64	UP	Y	0.0001	0.0004	0.85	UP	N	0.0836	0.2958	-0.31	DOWN	GO:0005576,GO:0006629,GO:0009570,GO:0016042,GO:0016787,GO:0016788
TBIG000404	AT1G09410.L01	837463	Y	PCMP-H18	pentatricopeptide (PPR) repeat-containing protein [Source:TAIR;Acc:AT1G09410]	0.65	1.57	1.85	1.65	1.52	2.17	1.58	2.13	1.79	1.97	1.6	1.82	1.65	N	0.4322	0.7157	-0.16	DOWN	N	0.9724	0.9889	-0.01	DOWN	N	0.9693	0.9869	-0.01	DOWN	N	0.4727	0.7758	-0.16	DOWN	GO:0008150
TBIG000405	AT1G09430.L01	837466	Y	ACLA-3	ATP-citrate lyase A-3 [Source:TAIR;Acc:AT1G09430]	51.8	59.06	50.94	67.48	59.58	57.46	46.2	53.49	54.41	59.11	51.61	71.06	58	N	0.1216	0.3339	-0.23	DOWN	N	0.4002	0.6778	0.14	UP	N	0.1138	0.2544	0.23	UP	N	0.38	0.7009	-0.14	DOWN	GO:0000166,GO:0003878,GO:0005524,GO:0005737,GO:0005829,GO:0006085,GO:0006623,GO:0006629,GO:0009346,GO:0016740,GO:0016746
TBIG000406	XLOC_000406	NA	Y	GSG2	Serine/threonine-protein kinase haspin [Source:SWISS;Acc:Q2KIP2]	8.61	9.14	6.92	12.92	7.02	9.59	6.14	13.72	8.58	9.36	5.66	14.26	8.18	Y	0.0066	0.0369	-0.59	DOWN	Y	0.0079	0.0479	0.55	UP	N	0.0849	0.2051	0.37	UP	Y	0.0003	0.0037	-0.76	DOWN	GO:0005524,GO:0005634,GO:0005694,GO:0005737,GO:0005813,GO:0005819,GO:0007064,GO:0071459,GO:0072354,GO:0090231,GO:2000751
TBIG000407	AT1G09480.L01	837471	Y	CCR1	NAD(P)-binding Rossmann-fold superfamily protein [Source:TAIR;Acc:AT1G09480]	2.23	2.04	1.76	2.43	1.04	2.3	1.83	1.95	1.62	2.84	1.07	1.6	2.01	N	0.0214	0.0934	-0.6	DOWN	N	0.3402	0.6183	-0.25	DOWN	N	0.9782	0.9903	0.01	UP	N	0.2395	0.5496	-0.33	DOWN	GO:0003824,GO:0004022,GO:0005575,GO:0044237,GO:0050662
TBIG000408	AT1G09490.L01	837474	Y	TKPR1	NAD(P)-binding Rossmann-fold superfamily protein [Source:TAIR;Acc:AT1G09490]	15.74	21.93	18.76	28.23	25.3	17.55	18.92	21.82	25.87	21.95	18.5	20.54	23.6	N	0.4341	0.7177	-0.12	DOWN	N	0.2142	0.4741	0.2	UP	Y	0.0037	0.0178	0.43	UP	N	0.4467	0.756	0.12	UP	GO:0003824,GO:0004022,GO:0044237,GO:0050662
TBIG000409	AT1G09500.L01	837475	Y	TKPR1	NAD(P)-binding Rossmann-fold superfamily protein [Source:TAIR;Acc:AT1G09500]	0.52	1.64	6.04	1.03	2.86	1.58	6.33	1.15	2.99	1.01	5.73	1.31	3.49	Y	0.0001	0.0006	2.1	UP	N	0.3981	0.6759	-0.28	DOWN	Y	0.0001	0.0004	-0.94	DOWN	Y	0.0001	0.0009	1.45	UP	GO:0003824,GO:0004022,GO:0044237,GO:0050662
TBIG000410	AT1G09510	837476	Y	TKPR1	NAD(P)-binding Rossmann-fold superfamily protein [Source:TAIR;Acc:AT1G09510]	0	0.04	0.04	0	0.04	0	0.05	0	0	0.05	0.16	0	0.05	N	1	1	1.39	UP	N	1	1	#NAME?	DOWN	N	1	1	-1.38	DOWN	N	1	1	inf	UP	GO:0003824,GO:0004022,GO:0005575,GO:0044237,GO:0050662
TBIG000411	AT1G09530.L01	837479	Y	PIF3	phytochrome interacting factor 3 [Source:TAIR;Acc:AT1G09530]	27.83	38	41.99	33.75	57.4	35.89	40.62	29.75	38.37	30.58	43.51	42.24	46.44	N	0.0365	0.14	0.28	UP	N	0.876	0.9604	0.02	UP	N	0.1549	0.3177	0.19	UP	Y	0.0012	0.0134	0.45	UP	GO:0003677,GO:0003700,GO:0005515,GO:0005634,GO:0006351,GO:0006355,GO:0007623,GO:0009585,GO:0009630,GO:0009639,GO:0009704,GO:0009740,GO:0010017,GO:0031539,GO:0042802,GO:0046983
TBIG000412	AT1G09540.L01	837480	Y	MYB61	myb domain protein 61 [Source:TAIR;Acc:AT1G09540]	1.87	1.75	1.63	1.51	1.57	1.66	0.89	1.53	2.51	1.59	1.23	1.62	1.78	N	0.0967	0.2845	-0.41	DOWN	N	0.6559	0.8606	-0.11	DOWN	Y	0.0073	0.0308	0.66	UP	N	0.1379	0.4037	0.37	UP	GO:0001944,GO:0003677,GO:0003682,GO:0003700,GO:0006355,GO:0009733,GO:0010089,GO:0010119,GO:0010214,GO:0016132,GO:0044036,GO:0048364
TBIG000413	AT1G09560.L01	837482	Y	GLP5	germin-like protein 5 [Source:TAIR;Acc:AT1G09560]	167.5	133.42	179.96	228.33	116.71	154.98	219.94	126.83	195.69	225.13	137.8	143.84	126.25	N	0.5293	0.7925	0.09	UP	N	0.7864	0.9255	-0.04	DOWN	N	0.0374	0.1103	-0.28	DOWN	N	0.3206	0.6412	-0.14	DOWN	GO:0005576,GO:0005618,GO:0005634,GO:0006499,GO:0006865,GO:0006888,GO:0009409,GO:0009506,GO:0009627,GO:0010167,GO:0010497,GO:0015706,GO:0030145,GO:0034976,GO:0043090,GO:0045735,GO:0046872,GO:0048046,GO:2000280
TBIG000414	AT1G09580	837485	Y	p24delta3	emp24/gp25L/p24 family/GOLD family protein [Source:TAIR;Acc:AT1G09580]	11.78	14.11	13.22	15.16	16.33	16.16	22	14.55	17.67	17.87	16.28	11.31	16.25	N	0.5233	0.789	0.1	UP	N	0.193	0.4443	-0.23	DOWN	N	0.9273	0.9699	-0.01	DOWN	N	0.0635	0.2474	0.32	UP	GO:0005783,GO:0005789,GO:0006810,GO:0015031,GO:0016020,GO:0016021,GO:0016192
TBIG000415	AT1G09590.L01	837497	Y	RPL21A	Translation protein SH3-like family protein [Source:TAIR;Acc:AT1G09590]	203.26	427	377.66	593.46	247.93	521.12	670.32	401.27	433.32	789.06	375.82	262.57	342.18	N	0.6391	0.8581	-0.3	DOWN	N	0.4961	0.7548	-0.46	DOWN	N	0.4707	0.6702	-0.46	DOWN	N	0.66	0.8899	-0.29	DOWN	GO:0003735,GO:0005622,GO:0005730,GO:0005840,GO:0006412,GO:0009507,GO:0022625,GO:0022626,GO:0030529
TBIG000416	AT1G09600.L01	837487	Y	Y1960_ARATH	Protein kinase superfamily protein [Source:TAIR;Acc:AT1G09600]	2.29	3.03	2.54	1.62	2	2.42	2.24	2.29	1.78	1.6	2.77	2.43	0.81	N	0.9054	0.9734	0.12	UP	N	0.8768	0.9608	-0.15	DOWN	N	0.4862	0.6841	-0.7	DOWN	N	0.6868	0.9011	-0.42	DOWN	GO:0000166,GO:0004672,GO:0004674,GO:0005524,GO:0006468,GO:0009957,GO:0016301,GO:0016310,GO:0016740,GO:0016772
TBIG000417	AT1G09610	837488	Y	GXM1	Protein of unknown function (DUF579) [Source:TAIR;Acc:AT1G09610]	0.39	0.53	0.44	0.74	0.37	0.55	0.48	0.43	0.44	0.41	0.64	0.7	0.69	N	0.9578	0.9879	0.07	UP	N	0.8126	0.9356	0.33	UP	N	0.9698	0.9871	-0.05	DOWN	N	0.8293	0.9549	-0.3	DOWN	GO:0000139,GO:0005794,GO:0008168,GO:0010413,GO:0016020,GO:0016021,GO:0016740,GO:0030775,GO:0032259,GO:0045491,GO:0045492
TBIG000418	AT1G09640	837491	Y	EF-1-gamma 1	Translation elongation factor EF1B, gamma chain [Source:TAIR;Acc:AT1G09640]	132.3	252.67	278.8	200.17	216.16	285.28	250.31	234.66	217.27	255.5	269.82	221.67	244.17	N	0.9434	0.9854	0.02	UP	N	0.4574	0.7275	-0.26	DOWN	N	0.4683	0.668	-0.22	DOWN	N	0.8204	0.9506	0.07	UP	GO:0003746,GO:0005515,GO:0005773,GO:0005829,GO:0005853,GO:0005886,GO:0006412,GO:0006414,GO:0009506
TBIG000419	AT1G09645	837492	Y	-	unknown protein; BEST Arabidopsis thaliana protein match is: unknown protein (TAIR:AT1G57765.1); Has 35333 Blast hits to 34131 proteins in 2444 species: Archae - 798; Bacteria - 22429; Metazoa - 974; Fungi - 991; Plants - 531; Viruses - 0; Other Euk /.../s - 9610 (source: NCBI BLink). [Source:TAIR;Acc:AT1G09645]	21.48	16.49	17.44	29.57	18.16	15.17	24	16.4	24.96	24.36	19.17	18.14	19.84	N	0.9415	0.9853	0.13	UP	N	0.916	0.9724	0.21	UP	N	0.9619	0.9837	0.07	UP	N	0.9828	0.996	0	UP	GO:0008150
TBIG000420	AT1G09650	837493	Y	FBLK1_ARATH	F-box and associated interaction domains-containing protein [Source:TAIR;Acc:AT1G09650]	0.39	0.29	0.26	0.23	0.32	0.41	0.44	0.43	0.37	0.3	0.5	0.53	0.07	N	0.8422	0.9537	0.27	UP	N	0.8581	0.9543	0.25	UP	N	1	1	-0.66	DOWN	N	1	1	-0.64	DOWN	GO:0005515,GO:0010200
TBIG000421	AT1G09665	837495	Y	PVA14	Toll-Interleukin-Resistance (TIR) domain family protein [Source:TAIR;Acc:AT1G09665]	0	0	0	0	0	0	0	0	0	0	0	0	0	N	1	1	0	-	N	1	1	0	-	N	1	1	0	-	N	1	1	0	-	GO:0005515,GO:0007165
TBIG000422	AT1G09710.L01	837499	Y	-	Homeodomain-like superfamily protein [Source:TAIR;Acc:AT1G09710]	4.48	4.35	3.32	4.97	3.7	4.26	3.08	5.55	3.53	3.08	3.14	5.68	3.27	N	0.1106	0.3138	-0.29	DOWN	N	0.0113	0.0627	0.47	UP	N	0.3942	0.6001	0.15	UP	Y	0.001	0.012	-0.6	DOWN	GO:0003677,GO:0003682
TBIG000423	AT1G09740	837502	Y	USPAL_ARATH	Adenine nucleotide alpha hydrolases-like superfamily protein [Source:TAIR;Acc:AT1G09740]	62.06	34.19	37.23	67.66	40.44	37.31	43.31	45.62	59.6	60.54	32.78	38.06	46.15	N	0.1085	0.3091	-0.23	DOWN	N	0.2453	0.5115	0.18	UP	Y	0.0066	0.0283	0.39	UP	N	0.8952	0.9744	-0.02	DOWN	GO:0002238,GO:0006826,GO:0006950,GO:0010106,GO:0010167,GO:0015706,GO:0016787
TBIG000424	AT1G09750	837504	Y	nep1	Eukaryotic aspartyl protease family protein [Source:TAIR;Acc:AT1G09750]	67.75	74.39	32.23	129.24	98.67	66.83	35.05	128.61	98.86	71.94	43.9	115.87	74.6	Y	0.0001	0.0006	-0.94	DOWN	Y	0.0001	0.0007	0.81	UP	Y	0.0001	0.0004	1.3	UP	Y	0.0063	0.0478	-0.44	DOWN	GO:0003677,GO:0004190,GO:0005618,GO:0006508,GO:0008233,GO:0009505,GO:0048046
TBIG000425	AT1G09770.L01	837506	Y	ATCDC5	cell division cycle 5 [Source:TAIR;Acc:AT1G09770]	60.28	65.14	71.67	69.67	84.89	72.36	68.62	82.2	83.38	62.57	66.97	87.63	85.37	N	0.6397	0.8582	0.06	UP	N	0.082	0.2576	0.26	UP	N	0.0215	0.0715	0.31	UP	N	0.4097	0.7265	0.12	UP	GO:0000278,GO:0003677,GO:0003682,GO:0003700,GO:0005515,GO:0005634,GO:0005681,GO:0006351,GO:0006355,GO:0006396,GO:0006397,GO:0006952,GO:0007049,GO:0008380,GO:0009507,GO:0009870,GO:0010204,GO:0042742,GO:0045087,GO:0050832
TBIG000426	AT1G09794	10723123	Y	Cmc4	Cox19 family protein (CHCH motif) [Source:TAIR;Acc:AT1G09794]	10.25	9.37	8.47	15.67	9.37	5.41	15.34	5.36	15.49	15.58	12.03	10.88	11.14	N	0.2697	0.5526	0.27	UP	N	0.7119	0.891	0.1	UP	N	0.9104	0.9608	0.03	UP	N	0.4309	0.7417	0.21	UP	-
TBIG000427	AT1G09795	837509	Y	ATATP-PRT2	ATP phosphoribosyl transferase 2 [Source:TAIR;Acc:AT1G09795]	38.13	56.24	54.18	62.12	61.48	49.44	56.79	59.9	55.2	47.54	60.03	54.37	62.04	N	0.2397	0.5164	0.16	UP	N	0.181	0.4279	0.2	UP	N	0.5917	0.7714	0.07	UP	N	0.7515	0.9282	0.04	UP	GO:0000023,GO:0000105,GO:0000287,GO:0003879,GO:0005737,GO:0006567,GO:0008652,GO:0009507,GO:0009536,GO:0009570,GO:0016740,GO:0016757,GO:0019252
TBIG000428	AT1G09812	837512	Y	-	unknown protein; BEST Arabidopsis thaliana protein match is: unknown protein (TAIR:AT1G58007.2); Has 93 Blast hits to 93 proteins in 13 species: Archae - 0; Bacteria - 0; Metazoa - 0; Fungi - 0; Plants - 93; Viruses - 0; Other Eukaryotes - 0 (source /.../ BLink). [Source:TAIR;Acc:AT1G09812]	2.51	0.81	1.79	0.34	0.81	1.93	0.89	1.12	1.04	1.08	2.11	1.57	0.3	N	0.552	0.8074	0.34	UP	N	0.6059	0.8309	-0.33	DOWN	N	0.1414	0.298	-1.15	DOWN	N	0.5521	0.8287	-0.47	DOWN	GO:0008150
TBIG000429	AT1G09815	837513	Y	POLD4	polymerase delta 4 [Source:TAIR;Acc:AT1G09815]	28.99	32.57	29.03	51.98	22.77	31.41	46.1	29.64	32.7	50.54	25.83	24.2	24.48	N	0.3019	0.5911	-0.16	DOWN	N	0.6072	0.8322	-0.09	DOWN	N	0.0405	0.1169	-0.32	DOWN	N	0.0217	0.1183	-0.39	DOWN	GO:0005634,GO:0006260
TBIG000430	AT1G09850.L01	837517	Y	XBCP3	xylem bark cysteine peptidase 3 [Source:TAIR;Acc:AT1G09850]	15.94	24.45	29.21	26.11	26.69	24.3	33.29	22.4	27.91	27.82	32.1	20.71	26	N	0.0173	0.079	0.32	UP	N	0.3658	0.6442	-0.13	DOWN	N	0.0984	0.2291	-0.22	DOWN	N	0.0913	0.313	0.24	UP	GO:0005773,GO:0005783,GO:0006508,GO:0008233,GO:0008234,GO:0016787
TBIG000431	AT1G09870.L01	837519	Y	mipp1	histidine acid phosphatase family protein [Source:TAIR;Acc:AT1G09870]	25.58	26.05	28.69	31.06	32.09	27.19	32.95	28.39	29.74	28.25	31.49	27.33	29.22	N	0.1888	0.4458	0.2	UP	N	0.5239	0.7748	0.11	UP	N	0.953	0.981	-0.01	DOWN	N	0.5838	0.8463	0.09	UP	GO:0003993,GO:0005774,GO:0005783,GO:0016311,GO:0016791
TBIG000432	AT1G09900	837522	Y	PPR28_ARATH	Pentatricopeptide repeat (PPR-like) superfamily protein [Source:TAIR;Acc:AT1G09900]	10.76	23.36	20.61	15.78	13.54	26.14	18.95	21.21	14.59	21.18	22.56	16.64	14.95	N	0.2171	0.4864	-0.17	DOWN	N	0.0098	0.0567	-0.39	DOWN	Y	0.0001	0.0012	-0.52	DOWN	N	0.0524	0.2169	-0.29	DOWN	GO:0003674,GO:0016020
TBIG000433	AT1G09960	837530	Y	SUT4	sucrose transporter 4 [Source:TAIR;Acc:AT1G09960]	8.86	5.75	8.32	5.14	7.99	5.96	8.66	7.96	8.28	5.7	8.44	5.95	9.68	Y	0.0008	0.0068	0.54	UP	N	0.4563	0.7265	0.13	UP	N	0.7585	0.8801	0.05	UP	Y	0.0062	0.0475	0.46	UP	GO:0005773,GO:0005801,GO:0005886,GO:0005887,GO:0005985,GO:0006810,GO:0008515,GO:0008643,GO:0015293,GO:0015770,GO:0016020,GO:0016021
TBIG000434	AT1G09970	837531	Y	LRR XI-23	Leucine-rich receptor-like protein kinase family protein [Source:TAIR;Acc:AT1G09970]	124.56	181.84	204.74	159.8	156.94	207.33	153.22	165.92	148.51	181.49	166.51	203.53	180.74	N	0.4516	0.7335	-0.12	DOWN	N	0.5052	0.7626	-0.1	DOWN	N	0.4884	0.6859	-0.1	DOWN	N	0.4954	0.7917	-0.1	DOWN	GO:0002237,GO:0004672,GO:0004674,GO:0005515,GO:0005524,GO:0005886,GO:0006468,GO:0006499,GO:0006612,GO:0006979,GO:0007165,GO:0009627,GO:0009845,GO:0010103,GO:0010363,GO:0016020,GO:0016021,GO:0016301,GO:0016310,GO:0016772,GO:0031347,GO:0043069,GO:0046777,GO:0048443,GO:0070825
TBIG000435	AT1G10010	837536	Y	AAP8	amino acid permease 8 [Source:TAIR;Acc:AT1G10010]	0	0	0	0.04	0	0	0.04	0	0	0	0	0	0	N	1	1	inf	UP	N	1	1	inf	UP	N	1	1	#NAME?	DOWN	N	1	1	#NAME?	DOWN	GO:0003333,GO:0005886,GO:0006810,GO:0006865,GO:0015171,GO:0015293,GO:0016020,GO:0016021
TBIG000436	AT1G10030.L01	837538	Y	ERG28	homolog of yeast ergosterol28 [Source:TAIR;Acc:AT1G10030]	24.49	21.47	19.03	35.33	17.37	27.44	30.7	25.1	29.06	37.7	19.44	18.02	21.59	N	0.0481	0.1716	-0.32	DOWN	N	0.4516	0.7228	-0.13	DOWN	N	0.9856	0.9933	0	DOWN	N	0.2894	0.6079	-0.18	DOWN	GO:0005783,GO:0005789,GO:0006629,GO:0006694,GO:0008150,GO:0008202,GO:0016020,GO:0016021,GO:0016126,GO:0019745
TBIG000437	AT1G10050.L01	837540	Y	xynA	glycosyl hydrolase family 10 protein / carbohydrate-binding domain-containing protein [Source:TAIR;Acc:AT1G10050]	9.03	9.18	11.6	8.1	10.06	11.54	9.44	11.35	8.95	10.11	9.01	11.53	10.67	N	0.8596	0.9594	-0.02	DOWN	N	0.9213	0.9741	0.01	UP	N	0.9873	0.9938	0	UP	N	0.8351	0.9561	-0.03	DOWN	GO:0003824,GO:0004553,GO:0005975,GO:0008152,GO:0016787,GO:0016798,GO:0030968,GO:0031176
TBIG000438	AT1G10060.L01	837542	Y	ATBCAT-1	branched-chain amino acid transaminase 1 [Source:TAIR;Acc:AT1G10060]	8.36	17.08	14.39	9.66	12.46	15.29	17.46	11.23	14.07	13.58	13.85	10.98	12.89	N	0.9682	0.9905	-0.01	DOWN	Y	0.0011	0.01	-0.52	DOWN	N	0.163	0.3298	-0.2	DOWN	N	0.0436	0.1918	0.32	UP	GO:0003824,GO:0004084,GO:0005515,GO:0005739,GO:0006552,GO:0006574,GO:0008152,GO:0008483,GO:0009081,GO:0009083,GO:0009407,GO:0016740,GO:0052654,GO:0052655,GO:0052656
TBIG000439	AT1G10070	837543	Y	ATBCAT-2	branched-chain amino acid transaminase 2 [Source:TAIR;Acc:AT1G10070]	0.91	2.97	2.61	5.92	2.36	1.26	2.46	2.56	1.47	1.4	3.03	6.17	1.54	N	0.4021	0.688	0.52	UP	N	0.074	0.2401	1.38	UP	N	0.301	0.5021	-0.57	DOWN	N	0.0414	0.1856	-1.42	DOWN	GO:0003824,GO:0004084,GO:0008152,GO:0008483,GO:0008652,GO:0009081,GO:0009082,GO:0009097,GO:0009098,GO:0009099,GO:0009407,GO:0009507,GO:0009536,GO:0009744,GO:0009750,GO:0016740,GO:0052654,GO:0052655,GO:0052656
TBIG000440	AT1G10110	837548	Y	FB1_ARATH	F-box family protein [Source:TAIR;Acc:AT1G10110]	0.32	0.18	0.64	0.18	0.35	0.42	0.86	0.18	0.14	0.33	0.52	0.35	0.38	N	0.359	0.6475	1.12	UP	N	1	1	-0.38	DOWN	N	0.3201	0.522	-1.19	DOWN	N	1	1	0.31	UP	-
TBIG000441	AT1G10130.L01	837550	Y	ECA3	endoplasmic reticulum-type calcium-transporting ATPase 3 [Source:TAIR;Acc:AT1G10130]	32.33	39.08	36.83	33.21	38.11	41.33	32.82	38.39	34.86	36.18	36.36	39.32	36.66	N	0.3485	0.6367	-0.13	DOWN	N	0.6556	0.8604	-0.07	DOWN	N	0.6044	0.7803	0.07	UP	N	0.945	0.9866	0.01	UP	GO:0000166,GO:0005388,GO:0005524,GO:0005768,GO:0005794,GO:0005802,GO:0006810,GO:0006811,GO:0006812,GO:0006816,GO:0006828,GO:0006891,GO:0010008,GO:0012505,GO:0015410,GO:0016020,GO:0016021,GO:0016787,GO:0019829,GO:0031902,GO:0046872,GO:0048364,GO:0055071
TBIG000442	AT1G10150	837552	Y	PP2A10	Carbohydrate-binding protein [Source:TAIR;Acc:AT1G10150]	12.15	8.01	7.74	15.71	16.22	9.28	8.48	16.43	15.2	9.37	8.21	16.96	16.51	N	0.4889	0.7632	-0.11	DOWN	Y	0.0001	0.0007	0.9	UP	Y	0.0001	0.0004	0.99	UP	N	0.9364	0.9847	-0.01	DOWN	GO:0016020,GO:0016021,GO:0030246
TBIG000443	AT1G10210	837559	Y	ATMPK1	mitogen-activated protein kinase 1 [Source:TAIR;Acc:AT1G10210]	6.1	4.63	4.86	7.7	6.93	3.71	4.46	7.05	7.39	4.35	4.66	7.8	6.45	N	0.4084	0.694	0.15	UP	Y	0.0001	0.0007	0.83	UP	Y	0.0006	0.0036	0.58	UP	N	0.61	0.8613	-0.09	DOWN	GO:0000165,GO:0000166,GO:0000303,GO:0004672,GO:0004674,GO:0004707,GO:0005524,GO:0006355,GO:0006468,GO:0006612,GO:0006635,GO:0006970,GO:0007165,GO:0008219,GO:0009409,GO:0009617,GO:0009651,GO:0009733,GO:0009734,GO:0009737,GO:0009743,GO:0009751,GO:0009755,GO:0009862,GO:0009863,GO:0009867,GO:0009873,GO:0010310,GO:0010363,GO:0010374,GO:0016301,GO:0016310,GO:0016558,GO:0016740,GO:0016772,GO:0031348,GO:…
TBIG000444	AT1G10220	837561	Y	-	BEST Arabidopsis thaliana protein match is: ZCF37 (TAIR:AT1G59590.1); Has 43 Blast hits to 43 proteins in 15 species: Archae - 0; Bacteria - 2; Metazoa - 7; Fungi - 0; Plants - 27; Viruses - 0; Other Eukaryotes - 7 (source: NCBI BLink). [Source:TAIR;Acc:AT1G10220]	0.17	0.59	0.96	0.76	0.46	0.19	2.06	0.69	0.77	0.78	1.78	0.51	0.93	N	0.0102	0.0522	1.62	UP	N	0.6235	0.842	0.28	UP	N	0.0144	0.0524	-1.16	DOWN	N	0.7185	0.9145	0.18	UP	GO:0008150
TBIG000445	AT1G10230	837562	Y	ASK18	SKP1-like 18 [Source:TAIR;Acc:AT1G10230]	5.99	12.67	15.35	14.94	12.81	12.4	19.94	13.39	13.72	17.88	19.74	10.85	13.91	N	0.0337	0.1313	0.36	UP	N	0.4781	0.7425	-0.13	DOWN	Y	0.0113	0.0434	-0.43	DOWN	N	0.7044	0.908	0.07	UP	GO:0005515,GO:0005634,GO:0006511,GO:0016567
TBIG000446	AT1G10270.L01	837566	Y	GRP23	glutamine-rich protein 23 [Source:TAIR;Acc:AT1G10270]	7.98	20.85	26.76	13.07	13.19	26.45	25.9	17.42	14.55	21.71	21.9	15.2	15.2	N	0.4227	0.7069	0.12	UP	Y	0.0002	0.0025	-0.59	DOWN	Y	0.0001	0.0004	-0.78	DOWN	N	0.6825	0.9002	-0.06	DOWN	GO:0000398,GO:0005515,GO:0005634,GO:0005739,GO:0006351,GO:0006355,GO:0009790,GO:0048825,GO:0051301
TBIG000447	AT1G10290.L01	837568	Y	ADL6	dynamin-like protein 6 [Source:TAIR;Acc:AT1G10290]	47.23	61.8	61.86	51.77	63.93	65.82	55.69	60.15	56.94	56.28	60.68	63.61	60.93	N	0.7781	0.9276	-0.04	DOWN	N	0.6401	0.851	-0.07	DOWN	N	0.7237	0.8595	0.05	UP	N	0.5584	0.8323	0.08	UP	GO:0000139,GO:0000166,GO:0003924,GO:0005525,GO:0005543,GO:0005737,GO:0005774,GO:0005794,GO:0005829,GO:0005856,GO:0005874,GO:0005886,GO:0006184,GO:0006896,GO:0008289,GO:0009506,GO:0009524,GO:0016020,GO:0016787
TBIG000448	AT1G10300.L01	837569	Y	NOG1_ARATH	Nucleolar GTP-binding protein [Source:TAIR;Acc:AT1G10300]	0.66	0.66	0.99	1.07	0.74	1.71	1.19	2.02	1.18	1.33	0.63	0.8	1.16	N	0.1322	0.3531	-0.35	DOWN	N	0.687	0.8787	0.1	UP	N	0.5801	0.7625	0.13	UP	N	0.1881	0.4809	-0.32	DOWN	GO:0005525,GO:0005634,GO:0005730,GO:0042254
TBIG000449	AT1G10330	837572	Y	PCMP-E71	Tetratricopeptide repeat (TPR)-like superfamily protein [Source:TAIR;Acc:AT1G10330]	1.23	1.19	0.98	1.03	0.68	2.07	0.85	1.77	0.55	1.05	0.95	1.17	0.53	N	0.4679	0.748	-0.62	DOWN	N	0.8876	0.9633	-0.11	DOWN	N	0.4815	0.6802	-0.63	DOWN	N	0.215	0.5185	-1.15	DOWN	GO:0003674
TBIG000450	AT1G10380	837577	Y	-	Putative membrane lipoprotein [Source:TAIR;Acc:AT1G10380]	6.88	6.99	6.99	10.86	7.95	7.84	6.49	10.99	8.47	8.09	4.98	10.13	8.55	N	0.0852	0.2606	-0.32	DOWN	Y	0.008	0.0487	0.49	UP	Y	0.0115	0.0441	0.46	UP	N	0.0595	0.2376	-0.34	DOWN	GO:0008150,GO:0030247
TBIG000451	AT1G10385	837578	Y	EXO84A	Vps51/Vps67 family (components of vesicular transport) protein [Source:TAIR;Acc:AT1G10385]	0.66	0.48	0.16	0.13	0	0.53	0.04	0.13	0.05	0.46	0.04	0.1	0.04	Y	0.0003	0.0028	-2.58	DOWN	Y	0.0004	0.0044	-2.04	DOWN	N	1	1	-1.56	DOWN	N	1	1	-2.08	DOWN	GO:0005575
TBIG000452	AT1G10450.L01	837584	Y	SNL6	SIN3-like 6 [Source:TAIR;Acc:AT1G10450]	19.62	24.35	25.78	21.75	27.01	30.08	22	26.44	23.9	22.15	24.29	28.51	26.53	N	0.5794	0.8228	-0.08	DOWN	N	0.9603	0.9856	-0.01	DOWN	N	0.4113	0.6166	0.12	UP	N	0.7557	0.9295	0.05	UP	GO:0005634,GO:0006351,GO:0006355
TBIG000453	AT1G10455	837585	Y	Y1045_ARATH	unknown protein; BEST Arabidopsis thaliana protein match is: unknown protein (TAIR:AT1G51970.1); Has 75 Blast hits to 73 proteins in 5 species: Archae - 0; Bacteria - 0; Metazoa - 0; Fungi - 0; Plants - 75; Viruses - 0; Other Eukaryotes - 0 (source: /.../BLink). [Source:TAIR;Acc:AT1G10455]	0	0	0.15	0.18	0	0	0	0	0	0	0	0	0	N	1	1	inf	UP	N	1	1	inf	UP	N	1	1	#NAME?	DOWN	N	1	1	#NAME?	DOWN	GO:0003674,GO:0003677,GO:0005634,GO:0006351,GO:0006355,GO:0008150
TBIG000454	AT1G10480	837588	Y	ZFP5	zinc finger protein 5 [Source:TAIR;Acc:AT1G10480]	1.08	2.27	1.87	1.71	1.29	2.98	2.42	2.13	1.29	3.45	1.01	1.15	1.62	Y	0.0027	0.0182	-0.71	DOWN	Y	0.0018	0.0144	-0.8	DOWN	N	0.1969	0.3767	-0.32	DOWN	N	0.4052	0.7232	-0.22	DOWN	GO:0003676,GO:0003700,GO:0006355,GO:0009736,GO:0009740,GO:0010026,GO:0010089,GO:0044036,GO:0046872,GO:0048510
TBIG000455	AT1G10490.L01	837589	Y	U202A_ARATH	Domain of unknown function (DUF1726) ;Putative ATPase (DUF699) [Source:TAIR;Acc:AT1G10490]	8.34	38.91	43.3	23.67	26.33	46.72	33.62	34.37	28.44	36.35	36.96	28.47	33.3	N	0.5777	0.8225	-0.09	DOWN	Y	0.0035	0.0252	-0.5	DOWN	N	0.0211	0.0704	-0.36	DOWN	N	0.7335	0.9205	0.06	UP	GO:0000166,GO:0005524,GO:0005634,GO:0008080
TBIG000456	AT1G10510	837591	Y	emb2004	RNI-like superfamily protein [Source:TAIR;Acc:AT1G10510]	29.03	38.56	27.75	37.27	33.43	38.98	29.54	42.25	33.94	35.31	32.01	38.42	34.88	N	0.0117	0.0583	-0.33	DOWN	N	0.6363	0.8494	0.07	UP	N	0.1069	0.2437	0.21	UP	N	0.1863	0.4783	-0.18	DOWN	GO:0005739,GO:0009507,GO:0009536,GO:0009941
TBIG000457	AT1G10520.L01	837592	Y	Poll	DNA polymerase lambda (POLL) [Source:TAIR;Acc:AT1G10520]	1.55	2.62	2.99	2.77	2.24	2.87	2.38	3.38	2.59	2.98	2.32	2.73	2.78	N	0.5374	0.7978	-0.13	DOWN	N	0.734	0.9011	0.07	UP	N	0.9688	0.9868	-0.01	DOWN	N	0.3607	0.6838	-0.2	DOWN	GO:0003677,GO:0003824,GO:0003887,GO:0006281,GO:0006289,GO:0006302,GO:0006303,GO:0007062,GO:0007131,GO:0010224,GO:0016779,GO:0033044,GO:0042138,GO:0045132
TBIG000458	AT1G10522.L01	837593	Y	-	unknown protein; FUNCTIONS IN: molecular_function unknown; INVOLVED IN: biological_process unknown; LOCATED IN: chloroplast; EXPRESSED IN: 23 plant structures; EXPRESSED DURING: 13 growth stages; Has 24 Blast hits to 24 proteins in 8 species: Archae /.../Bacteria - 0; Metazoa - 0; Fungi - 0; Plants - 24; Viruses - 0; Other Eukaryotes - 0 (source: NCBI BLink). [Source:TAIR;Acc:AT1G10522]	13.08	38.54	21.61	47.13	19.66	41.61	33.28	44.78	26.51	51.91	29.57	34.06	25.23	Y	0.0001	0.0006	-0.63	DOWN	N	0.7297	0.8989	-0.05	DOWN	N	0.1508	0.3117	-0.22	DOWN	Y	0.0001	0.0009	-0.79	DOWN	GO:0009642,GO:0010468,GO:0042646
TBIG000459	AT1G10560	837597	Y	PUB18	plant U-box 18 [Source:TAIR;Acc:AT1G10560]	1.5	1.24	1.31	1.56	1.99	1.77	1.18	1.88	1.84	1.14	1.42	1.17	1.66	N	0.7044	0.8924	-0.08	DOWN	N	0.532	0.7818	0.15	UP	N	0.0158	0.0563	0.5	UP	N	0.218	0.523	0.27	UP	GO:0000151,GO:0004842,GO:0005488,GO:0005515,GO:0008270,GO:0010029,GO:0016567,GO:0016874
TBIG000460	AT1G10570.L01	837598	Y	OTS2	Cysteine proteinases superfamily protein [Source:TAIR;Acc:AT1G10570]	20.38	16.28	18.08	18.45	22.55	15.33	19.89	14.91	22.14	15.86	17.87	17.57	21.99	N	0.3766	0.6634	0.25	UP	N	0.6974	0.8843	0.11	UP	N	0.2711	0.468	0.27	UP	N	0.0999	0.332	0.41	UP	GO:0005634,GO:0005654,GO:0006508,GO:0008233,GO:0008234,GO:0009651,GO:0009793,GO:0010228,GO:0010413,GO:0016787,GO:0016926,GO:0016929,GO:0045492,GO:0050665
TBIG000461	AT1G10588	5007675	Y	GASA8_ARATH	Gibberellin-regulated family protein [Source:TAIR;Acc:AT1G10588]	0.62	0.1	0.08	0	0	0.1	0	0	0	0.33	0	0.23	0	N	1	1	-2.76	DOWN	N	1	1	-1.24	DOWN	N	1	1	#NAME?	DOWN	N	1	1	#NAME?	DOWN	-
TBIG000462	XLOC_000462	NA	Y	BHLH90	Transcription factor bHLH90 [Source:SWISS;Acc:Q0WNR2]	21.26	14.14	14.49	20.37	25.24	12.47	14.99	20.14	25.69	13.6	17.56	19.81	22.24	N	0.2013	0.464	0.23	UP	Y	0.0013	0.0114	0.59	UP	Y	0.0001	0.0008	0.66	UP	N	0.078	0.2832	0.3	UP	GO:0003677,GO:0003700,GO:0005634,GO:0006351
TBIG000463	AT1G10652	6240484	Y	-	unknown protein; LOCATED IN: mitochondrion; Has 30201 Blast hits to 17322 proteins in 780 species: Archae - 12; Bacteria - 1396; Metazoa - 17338; Fungi - 3422; Plants - 5037; Viruses - 0; Other Eukaryotes - 2996 (source: NCBI BLink). [Source:TAIR;Acc:AT1G10652]	0	0	0	0	0	0	0	0	0	0	0	0	0	N	1	1	0	-	N	1	1	0	-	N	1	1	0	-	N	1	1	0	-	-
TBIG000464	AT1G10657.L01	5007676	Y	-	Plant protein 1589 of unknown function [Source:TAIR;Acc:AT1G10657]	6.06	5.33	4.68	4.95	4.41	3.87	5.02	4.51	4.77	6.63	6.12	4.6	3.53	N	0.9463	0.9854	0.01	UP	N	0.4669	0.7354	-0.17	DOWN	N	0.1686	0.3371	-0.3	DOWN	N	0.6547	0.8878	-0.11	DOWN	GO:0003674,GO:0008150
TBIG000465	AT1G10660.L01	837609	Y	-	unknown protein; LOCATED IN: endomembrane system; EXPRESSED IN: 24 plant structures; EXPRESSED DURING: 15 growth stages; BEST Arabidopsis thaliana protein match is: unknown protein (TAIR:AT5G62960.1); Has 35333 Blast hits to 34131 proteins in 2444 s /.../: Archae - 798; Bacteria - 22429; Metazoa - 974; Fungi - 991; Plants - 531; Viruses - 0; Other Eukaryotes - 9610 (source: NCBI BLink). [Source:T…	40.67	17.5	21.11	19.91	24.18	16.12	18.18	20.11	21.31	15.55	19.94	22.33	23.45	N	0.0644	0.2136	0.27	UP	N	0.0276	0.1188	0.34	UP	N	0.0875	0.2098	0.24	UP	N	0.2586	0.5731	0.17	UP	GO:0003674,GO:0005575,GO:0008150
TBIG000466	AT1G10670.L01	837610	Y	ACLA-1	ATP-citrate lyase A-1 [Source:TAIR;Acc:AT1G10670]	164.76	158.91	170.43	166.76	185.26	159.03	175.94	161.36	172.94	159.99	187.65	173.98	186.64	N	0.2442	0.5223	0.17	UP	N	0.5997	0.8268	0.08	UP	N	0.7175	0.8557	0.05	UP	N	0.3075	0.6263	0.15	UP	GO:0000166,GO:0003878,GO:0005524,GO:0005737,GO:0005829,GO:0006629,GO:0016740,GO:0016746,GO:0016829
TBIG000467	AT1G10700	837613	Y	PRS3	phosphoribosyl pyrophosphate (PRPP) synthase 3 [Source:TAIR;Acc:AT1G10700]	22.68	27.59	32.91	30.64	34.39	29.66	26.26	28.14	34.81	31.01	30.15	34.02	35.83	N	0.882	0.9659	0.02	UP	N	0.5949	0.8232	0.08	UP	N	0.0672	0.1722	0.25	UP	N	0.1683	0.4528	0.2	UP	GO:0000166,GO:0000287,GO:0004749,GO:0005524,GO:0006783,GO:0009116,GO:0009165,GO:0009507,GO:0009536,GO:0016301,GO:0016310,GO:0016740,GO:0046872
TBIG000468	AT1G10710	837614	Y	PHS1	poor homologous synapsis 1 [Source:TAIR;Acc:AT1G10710]	0.05	0.1	0.12	0.03	0.36	0.13	0.14	0.1	0.12	0.04	0.08	0.07	0.04	N	1	1	0.33	UP	N	1	1	-0.37	DOWN	N	1	1	0.65	UP	N	1	1	1.36	UP	GO:0005737,GO:0007129
TBIG000469	AT1G10717	5007678	Y	-	Encodes a Maternally expressed gene (MEG) family protein [Source:TAIR;Acc:AT1G10717]	0	0	0	0	0	0	0	0	0	0	0	0	0	N	1	1	0	-	N	1	1	0	-	N	1	1	0	-	N	1	1	0	-	-
TBIG000470	AT1G10720.L01	837615	Y	-	BSD domain-containing protein [Source:TAIR;Acc:AT1G10720]	17.5	14.79	14.88	16.42	12.3	14.74	14.51	15.13	13.28	14.41	13.71	15.5	12.9	N	0.8921	0.97	-0.02	DOWN	N	0.5261	0.7765	0.1	UP	N	0.2973	0.4978	-0.15	DOWN	N	0.094	0.3188	-0.26	DOWN	GO:0003674,GO:0008150
TBIG000471	AT1G10730.L01	837616	Y	AP1M1	Clathrin adaptor complexes medium subunit family protein [Source:TAIR;Acc:AT1G10730]	10.76	9.21	11.55	9.29	10.58	10.15	7.98	10.09	10	8.29	10.87	11.17	11.58	N	0.5817	0.8241	0.15	UP	N	0.6075	0.8325	0.15	UP	N	0.7298	0.8632	0.1	UP	N	0.7277	0.9191	0.1	UP	GO:0005515,GO:0006486,GO:0006810,GO:0006886,GO:0016192,GO:0030131
TBIG000472	AT1G10745	5007679	Y	-	Maternally expressed gene (MEG) family protein [Source:TAIR;Acc:AT1G10745]	0	0	0	0	0	0	0	0	0	0	0	0	0	N	1	1	0	-	N	1	1	0	-	N	1	1	0	-	N	1	1	0	-	-
TBIG000473	AT1G10747	5007680	Y	-	Maternally expressed gene (MEG) family protein [Source:TAIR;Acc:AT1G10747]	0	0	0	0	0	0	0	0	0	0	0	0	0	N	1	1	0	-	N	1	1	0	-	N	1	1	0	-	N	1	1	0	-	-
TBIG000474	AT1G10790.L01	837622	Y	-	BEST Arabidopsis thaliana protein match is: hydroxyproline-rich glycoprotein family protein (TAIR:AT3G56590.2); Has 78 Blast hits to 78 proteins in 11 species: Archae - 0; Bacteria - 0; Metazoa - 0; Fungi - 0; Plants - 78; Viruses - 0; Other Eukaryo /.../0 (source: NCBI BLink). [Source:TAIR;Acc:AT1G10790]	0.9	0.71	0.91	0.43	0.46	0.37	0.71	0.58	0.4	0.48	0.73	0.52	0.4	N	0.1177	0.3265	0.59	UP	N	0.9349	0.9781	-0.04	DOWN	N	0.0278	0.0869	-0.88	DOWN	N	0.5812	0.8456	-0.24	DOWN	GO:0005575,GO:0008150
TBIG000475	AT1G10810	837624	Y	AKR1_ARATH	NAD(P)-linked oxidoreductase superfamily protein [Source:TAIR;Acc:AT1G10810]	1.72	1.05	0.94	1.13	0.89	1.17	0.88	1.01	1.21	1.33	1.02	0.95	1.42	N	0.6175	0.8446	-0.31	DOWN	N	0.7817	0.9239	-0.19	DOWN	N	0.633	0.8004	0.32	UP	N	0.7631	0.9318	0.2	UP	GO:0016491,GO:0055114
TBIG000476	AT1G10850.L01	3766694	Y	Y1063_ARATH	Leucine-rich repeat protein kinase family protein [Source:TAIR;Acc:AT1G10850]	18.01	13.9	15.41	10.92	15.12	16.12	13.71	16	12.51	12.66	16.85	14.49	14.41	N	0.4965	0.7691	0.11	UP	N	0.8283	0.9417	-0.04	DOWN	N	0.4716	0.6712	-0.12	DOWN	N	0.8048	0.9462	0.04	UP	GO:0004672,GO:0005515,GO:0005524,GO:0006468,GO:0016020,GO:0016021,GO:0016301,GO:0016310,GO:0016772
TBIG000477	AT1G10890.L01	837632	Y	Y1089_ARATH	unknown protein; FUNCTIONS IN: molecular_function unknown; INVOLVED IN: biological_process unknown; LOCATED IN: chloroplast; EXPRESSED IN: petal, flower, leaf; EXPRESSED DURING: LP.04 four leaves visible, 4 anthesis, petal differentiation and expans /.../age; BEST Arabidopsis thaliana protein match is: unknown protein (TAIR:AT5G13340.1); Has 11769 Blast hits to 8435 proteins in 698 species: Archa…	29.67	26.49	25.48	30.8	28.4	26.69	25.07	30.27	28.94	26.65	21.97	35.83	28.18	N	0.3759	0.6628	-0.12	DOWN	N	0.0636	0.2163	0.28	UP	N	0.0727	0.1825	0.24	UP	N	0.2947	0.6134	-0.15	DOWN	-
TBIG000478	AT1G10910.L01	837634	Y	PPR31_ARATH	Pentatricopeptide repeat (PPR) superfamily protein [Source:TAIR;Acc:AT1G10910]	24.7	24.19	14.32	27.32	26.23	23.42	16.25	32.26	22.95	22.79	16.1	29.41	23.42	Y	0.0003	0.0028	-0.58	DOWN	N	0.0366	0.1466	0.33	UP	Y	0.0001	0.0008	0.65	UP	N	0.0905	0.3112	-0.26	DOWN	GO:0006355,GO:0008150,GO:0009507,GO:0009536
TBIG000479	AT1G10950.L01	837638	Y	TMN1	transmembrane nine 1 [Source:TAIR;Acc:AT1G10950]	102.12	93.33	100.2	97.24	110.74	100.16	94.74	101.34	102.77	93.91	94.7	102.33	105.2	N	0.8844	0.9669	0.02	UP	N	0.612	0.8355	0.07	UP	N	0.2392	0.4302	0.16	UP	N	0.4288	0.7398	0.11	UP	GO:0005768,GO:0005794,GO:0005797,GO:0005801,GO:0005802,GO:0016020,GO:0016021
TBIG000480	AT1G10960	837639	Y	ATFD1	ferredoxin 1 [Source:TAIR;Acc:AT1G10960]	383.4	180.31	115.6	232.21	216.08	134.69	218.15	170.18	226.84	184.51	186.82	171.36	175.48	N	0.5726	0.8196	0.08	UP	N	0.1603	0.3955	0.2	UP	N	0.0558	0.1498	0.26	UP	N	0.3232	0.6446	0.14	UP	GO:0006098,GO:0009055,GO:0009507,GO:0009536,GO:0009570,GO:0009688,GO:0022900,GO:0046872,GO:0051536,GO:0051537,GO:0055114,GO:0080167
TBIG000481	AT1G11020	837644	Y	-	RING/FYVE/PHD zinc finger superfamily protein [Source:TAIR;Acc:AT1G11020]	12.61	9.75	11.52	12.5	11.97	9.38	10.57	12.04	13.16	10.37	11.54	11.84	11.68	N	0.219	0.4887	0.19	UP	N	0.0678	0.2259	0.31	UP	N	0.3497	0.5528	0.14	UP	N	0.8457	0.9596	0.03	UP	GO:0008270
TBIG000482	AT1G11050	837646	Y	Y1105_ARATH	Protein kinase superfamily protein [Source:TAIR;Acc:AT1G11050]	7.37	7.94	9.13	8.5	7.32	9.19	6.05	10.17	5.71	9.07	7.01	11.37	6.56	N	0.1278	0.3445	-0.23	DOWN	N	0.1898	0.4398	0.21	UP	N	0.2691	0.4657	-0.17	DOWN	Y	0.0003	0.0043	-0.6	DOWN	GO:0000166,GO:0004672,GO:0004674,GO:0005524,GO:0006468,GO:0009693,GO:0009723,GO:0009738,GO:0016020,GO:0016021,GO:0016301,GO:0016310,GO:0016740,GO:0016772,GO:0035556
TBIG000483	AT1G11060.L01	837647	Y	-	WAPL (Wings apart-like protein regulation of heterochromatin) protein [Source:TAIR;Acc:AT1G11060]	10.07	9.72	11.92	10.55	12.29	11.83	10.32	12.35	11	10.81	10.84	12.04	11.44	N	0.7708	0.9244	0.04	UP	N	0.4562	0.7264	0.11	UP	N	0.5349	0.7251	0.08	UP	N	0.8861	0.9718	0.02	UP	GO:0005488,GO:0007067,GO:0008150
TBIG000484	AT1G11090.L01	837650	Y	CSE	alpha/beta-Hydrolases superfamily protein [Source:TAIR;Acc:AT1G11090]	8.6	8.05	9.21	7.44	8.58	7.71	8.31	8.33	8.06	6.13	10.11	6.36	7.54	N	0.1799	0.4324	0.35	UP	N	0.9591	0.985	0.02	UP	N	0.4966	0.6933	-0.18	DOWN	N	0.6125	0.8628	0.15	UP	GO:0005794,GO:0008150,GO:0016787
TBIG000485	AT1G11110	837652	Y	GID8_DICDI	LisH and RanBPM domains containing protein [Source:TAIR;Acc:AT1G11110]	0	0	0	0	0	0	0	0	0	0.08	0	0	0	N	1	1	#NAME?	DOWN	N	1	1	#NAME?	DOWN	N	1	1	0	-	N	1	1	0	-	GO:0005515,GO:0008150
TBIG000486	AT1G11120	837653	Y	-	unknown protein; BEST Arabidopsis thaliana protein match is: unknown protein (TAIR:AT1G09812.1); Has 270 Blast hits to 255 proteins in 62 species: Archae - 0; Bacteria - 2; Metazoa - 93; Fungi - 14; Plants - 126; Viruses - 0; Other Eukaryotes - 35 ( /.../: NCBI BLink). [Source:TAIR;Acc:AT1G11120]	2.61	1.39	2.18	1.49	1.38	2.49	2.54	2.87	2.54	2.26	2.11	2.08	1.35	N	0.6489	0.8627	0.16	UP	N	0.8353	0.9451	0.08	UP	N	0.3019	0.5029	-0.36	DOWN	N	0.465	0.7688	-0.28	DOWN	-
TBIG000487	AT1G11125	10723097	Y	-	unknown protein; BEST Arabidopsis thaliana protein match is: unknown protein (TAIR:AT1G61170.1). [Source:TAIR;Acc:AT1G11125]	1.04	0.75	1.13	0.93	1	0.84	1.15	1.08	1.25	0.97	0.88	0.7	1.13	N	0.3584	0.6469	0.3	UP	N	0.819	0.9381	0.08	UP	N	0.7022	0.8459	0.12	UP	N	0.3165	0.6364	0.35	UP	-
TBIG000488	AT1G11130.L01	837654	Y	SUB	Leucine-rich repeat protein kinase family protein [Source:TAIR;Acc:AT1G11130]	9.12	16.55	20.98	12.36	13	17.92	18.5	18.22	14.41	14.12	18.39	13.33	16.34	N	0.0646	0.2139	0.25	UP	N	0.3101	0.5869	-0.15	DOWN	Y	0.0032	0.0154	-0.39	DOWN	N	0.9068	0.9765	0.02	UP	GO:0000166,GO:0000902,GO:0004672,GO:0004702,GO:0005524,GO:0005886,GO:0006468,GO:0009506,GO:0009965,GO:0010059,GO:0010063,GO:0010071,GO:0010305,GO:0016020,GO:0016021,GO:0016301,GO:0016310,GO:0016772,GO:0023014,GO:0042127,GO:0048366,GO:0048367,GO:0048437,GO:0048481
TBIG000489	AT1G11160.L01	837657	Y	KTNB1_ARATH	Transducin/WD40 repeat-like superfamily protein [Source:TAIR;Acc:AT1G11160]	2.87	3.08	2.79	2.42	2.36	3.82	2.1	3.44	2.9	3.5	2.43	2.5	2.97	Y	0.0026	0.0174	-0.5	DOWN	N	0.0689	0.2285	-0.32	DOWN	N	0.2832	0.4819	0.18	UP	N	0.9746	0.9946	0.01	UP	GO:0005515,GO:0008017,GO:0008352,GO:0051013,GO:0080008
TBIG000490	AT1G11170.L01	837658	Y	-	Protein of unknown function (DUF707) [Source:TAIR;Acc:AT1G11170]	1.1	3.03	5.18	2.47	3.92	3.28	4.84	2.85	4	3.37	4.65	2.35	3.63	Y	0.0009	0.0074	0.61	UP	N	0.1064	0.3048	-0.34	DOWN	N	0.0532	0.1443	-0.33	DOWN	Y	0.0016	0.0172	0.62	UP	-
TBIG000491	AT1G11180.L01	837659	Y	SCAMP5	Secretory carrier membrane protein (SCAMP) family protein [Source:TAIR;Acc:AT1G11180]	5.58	5.64	2.7	10.86	5.54	4.56	3.74	6.2	5.6	5.76	3.07	8.2	4.96	Y	0.0003	0.0028	-0.75	DOWN	Y	0.0011	0.01	0.67	UP	Y	0.0002	0.0015	0.78	UP	Y	0.0012	0.0134	-0.64	DOWN	GO:0005886,GO:0006810,GO:0015031,GO:0016020,GO:0016021,GO:0030658,GO:0031410
TBIG000492	AT1G11200	837661	Y	tmem184c	Protein of unknown function (DUF300) [Source:TAIR;Acc:AT1G11200]	11.1	15.57	16.83	18.21	14.58	15.46	17.2	12.77	15.91	16.84	15.53	16.73	15.1	N	0.7424	0.9113	0.05	UP	N	0.9967	0.998	0	UP	N	0.5175	0.7108	-0.1	DOWN	N	0.7828	0.9381	-0.04	DOWN	GO:0008150
TBIG000493	AT1G11250	837666	Y	SYP125	syntaxin of plants 125 [Source:TAIR;Acc:AT1G11250]	0.24	0.22	0.44	0.95	0.49	0.21	0.28	0.23	0.55	0.19	0.07	0.66	0.65	N	1	1	0.37	UP	N	0.3661	0.6444	1.55	UP	N	0.5951	0.774	1.07	UP	N	0.9357	0.9846	-0.11	DOWN	GO:0005484,GO:0005515,GO:0006810,GO:0006886,GO:0015031,GO:0016020,GO:0016021,GO:0016192
TBIG000494	AT1G11260	837667	Y	STP1	sugar transporter 1 [Source:TAIR;Acc:AT1G11260]	61.53	46.84	47.64	201.34	90.23	58.06	47.3	109.3	68.41	52.39	37.99	140.02	74	N	0.0542	0.1882	-0.26	DOWN	Y	0.0001	0.0007	1.53	UP	Y	0.0001	0.0004	0.83	UP	Y	0.0001	0.0009	-0.95	DOWN	GO:0005215,GO:0005634,GO:0005773,GO:0005886,GO:0006810,GO:0008643,GO:0009506,GO:0009627,GO:0015145,GO:0015293,GO:0015749,GO:0016020,GO:0016021,GO:0022857,GO:0022891,GO:0031347,GO:0055085
TBIG000495	AT1G11300.L01	837672	Y	Y1135_ARATH	protein serine/threonine kinases;protein kinases;ATP binding;sugar binding;kinases;carbohydrate binding [Source:TAIR;Acc:AT1G11300]	4.18	3.67	3.84	3.19	4.55	3.2	3.07	3.92	4.11	3.61	3.24	3.58	4.09	N	0.8364	0.9518	-0.04	DOWN	N	0.8839	0.9626	0.03	UP	N	0.0619	0.1619	0.35	UP	N	0.1437	0.4131	0.28	UP	GO:0000166,GO:0004672,GO:0004674,GO:0005516,GO:0005524,GO:0005886,GO:0006468,GO:0016020,GO:0016021,GO:0016301,GO:0016310,GO:0016740,GO:0016772,GO:0048544
TBIG000496	AT1G11320	837674	Y	-	unknown protein; FUNCTIONS IN: molecular_function unknown; INVOLVED IN: biological_process unknown; LOCATED IN: mitochondrion, plastid; EXPRESSED IN: 7 plant structures; EXPRESSED DURING: C globular stage, F mature embryo stage, petal differentiatio /.../expansion stage, E expanded cotyledon stage, D bilateral stage; Has 46 Blast hits to 46 proteins in 14 species: Archae - 0; Bacteria - 2; Metazo…	2.34	3.94	4.24	3.38	2.67	4.22	3.89	3.19	3.4	4.13	4.38	3.21	3.34	N	0.8426	0.9537	0.04	UP	N	0.1173	0.3253	-0.32	DOWN	N	0.0367	0.1087	-0.4	DOWN	N	0.873	0.9674	-0.03	DOWN	GO:0005739,GO:0008150,GO:0009536
TBIG000497	AT1G11330	837675	Y	Y1133_ARATH	S-locus lectin protein kinase family protein [Source:TAIR;Acc:AT1G11330]	17.57	39.26	42.56	18.84	22.2	39.29	28.06	19.08	20.78	30.43	36.39	29.19	26.9	N	0.903	0.973	-0.02	DOWN	Y	0.0001	0.0007	-0.7	DOWN	Y	0.0001	0.0004	-0.6	DOWN	N	0.5417	0.822	0.09	UP	GO:0000166,GO:0004672,GO:0004674,GO:0005516,GO:0005524,GO:0005886,GO:0006468,GO:0016020,GO:0016021,GO:0016301,GO:0016310,GO:0016740,GO:0016772,GO:0048544
TBIG000498	AT1G11380	837680	Y	PCR10	PLAC8 family protein [Source:TAIR;Acc:AT1G11380]	10.39	7.76	6.38	17.87	9.06	6.99	9.68	12.92	11.27	9.23	7.4	11.64	9.32	N	0.8614	0.9595	-0.03	DOWN	Y	0.0001	0.0007	0.83	UP	N	0.0391	0.1138	0.35	UP	Y	0.0046	0.0377	-0.51	DOWN	-
TBIG000499	AT1G11400	837682	Y	PYM	partner of Y14-MAGO [Source:TAIR;Acc:AT1G11400]	14.45	11.01	12.08	15.85	12.79	11.09	14.49	12.36	16.84	12.52	11.6	12.16	13.48	N	0.3372	0.626	0.16	UP	N	0.2159	0.4762	0.22	UP	N	0.2375	0.428	0.18	UP	N	0.4393	0.7498	0.13	UP	GO:0000278,GO:0005515,GO:0005654,GO:0005730,GO:0005737,GO:0006396,GO:0010628
TBIG000500	AT1G11410.L01	837683	Y	Y1141_ARATH	S-locus lectin protein kinase family protein [Source:TAIR;Acc:AT1G11410]	8.85	8.01	8.73	4.98	7.69	7.06	8.61	6.67	7.24	5.77	9.32	4.79	7.71	N	0.0158	0.0736	0.35	UP	N	0.0387	0.1526	-0.34	DOWN	N	0.1311	0.2817	-0.22	DOWN	Y	0.0029	0.0265	0.49	UP	GO:0000166,GO:0004672,GO:0004674,GO:0005515,GO:0005516,GO:0005524,GO:0005886,GO:0006468,GO:0016020,GO:0016021,GO:0016301,GO:0016310,GO:0016740,GO:0016772,GO:0048544
TBIG000501	AT1G11430.L01	837685	Y	DAG	plastid developmental protein DAG, putative [Source:TAIR;Acc:AT1G11430]	73.7	122.78	79.51	161.86	100.52	123.22	127.35	126.16	114.46	151.86	104.23	107.39	115.25	N	0.0488	0.1738	-0.33	DOWN	N	0.8981	0.9669	-0.02	DOWN	N	0.587	0.7681	0.09	UP	N	0.1719	0.4587	-0.22	DOWN	GO:0006364,GO:0006399,GO:0009073,GO:0009507,GO:0009570,GO:0009658,GO:0009793,GO:0009941,GO:0010027,GO:0016226,GO:0045036,GO:0045893,GO:1900865
TBIG000502	AT1G11440.L01	837686	Y	Y5957_ARATH	BEST Arabidopsis thaliana protein match is: glycine-rich protein (TAIR:AT3G29075.1); Has 19337 Blast hits to 8589 proteins in 488 species: Archae - 26; Bacteria - 641; Metazoa - 7852; Fungi - 2167; Plants - 955; Viruses - 616; Other Eukaryotes - 708 /.../rce: NCBI BLink). [Source:TAIR;Acc:AT1G11440]	7.42	6.33	3.39	6.04	2.96	4.88	2.47	5.21	3.71	4.15	3.02	5	3.16	Y	0.0003	0.0024	-0.78	DOWN	N	0.6848	0.877	0.08	UP	N	0.4329	0.636	0.16	UP	Y	0.0013	0.0138	-0.69	DOWN	GO:0004674,GO:0016301,GO:0016310,GO:0046777
TBIG000503	AT1G11450.L01	837687	Y	WTR3_ARATH	nodulin MtN21 /EamA-like transporter family protein [Source:TAIR;Acc:AT1G11450]	12.54	8.34	4.67	10.24	6.81	8.26	4.4	13.73	7.46	9.91	4.31	8.39	8.62	Y	0.0001	0.0006	-0.97	DOWN	N	0.1268	0.3414	0.29	UP	Y	0.0002	0.0015	0.78	UP	N	0.0113	0.0737	-0.47	DOWN	GO:0016020
TBIG000504	AT1G11460	837688	Y	WTR4_ARATH	nodulin MtN21 /EamA-like transporter family protein [Source:TAIR;Acc:AT1G11460]	1.65	0.16	0.14	0.22	0.26	0.36	0.56	0.38	0.54	0.68	0.13	0.4	0.28	N	0.3282	0.6171	-0.53	DOWN	N	0.6	0.8269	-0.27	DOWN	N	1	1	0.4	UP	N	1	1	0.14	UP	GO:0016020,GO:0016021
TBIG000505	AT1G11475	837690	Y	NRPB10	RNA polymerases N / 8 kDa subunit [Source:TAIR;Acc:AT1G11475]	27.64	61.82	62.48	101.97	31.8	64.17	119.13	53.71	67.85	120.57	65.01	40.96	45.98	N	0.8077	0.9403	0.04	UP	N	0.0629	0.2149	-0.3	DOWN	Y	0.0001	0.0004	-0.76	DOWN	N	0.0121	0.0774	-0.42	DOWN	GO:0000418,GO:0000419,GO:0003677,GO:0003899,GO:0005634,GO:0005665,GO:0006351,GO:0008270,GO:0046872
TBIG000506	AT1G11500	837693	Y	-	Protein of unknown function (DUF1218) [Source:TAIR;Acc:AT1G11500]	0.55	0.6	0.22	0.28	0.48	0.12	0	0.25	0.31	0.3	0.3	0.54	0.13	N	1	1	-0.96	DOWN	N	1	1	0.07	UP	N	1	1	0.81	UP	N	1	1	-0.2	DOWN	GO:0008150
TBIG000507	AT1G11520	837695	Y	-	pliceosome associated protein-related [Source:TAIR;Acc:AT1G11520]	0	0	0	0	0	0	0	0	0	0	0	0	0	N	1	1	0	-	N	1	1	0	-	N	1	1	0	-	N	1	1	0	-	GO:0008150,GO:0009507
TBIG000508	AT1G11530	837696	Y	ATCXXS1	C-terminal cysteine residue is changed to a serine 1 [Source:TAIR;Acc:AT1G11530]	15.23	16.23	4.57	49.66	20.53	9.44	11.17	19.79	24.66	18.58	6.72	27.42	16.45	N	0.0163	0.0753	-0.96	DOWN	Y	0.0002	0.0025	1.16	UP	Y	0.0007	0.0043	1.48	UP	Y	0.0018	0.0184	-0.64	DOWN	GO:0003756,GO:0005737,GO:0005829,GO:0006457,GO:0006661,GO:0006662,GO:0009055,GO:0015035,GO:0016853,GO:0045454
TBIG000509	AT1G11560	837699	Y	OST3A	Oligosaccharyltransferase complex/magnesium transporter family protein [Source:TAIR;Acc:AT1G11560]	0.07	0.05	0	0.09	0	0.09	0	0	0.06	0	0.06	0	0	N	1	1	-1.31	DOWN	N	1	1	-0.75	DOWN	N	1	1	0.02	UP	N	1	1	-0.52	DOWN	GO:0005783,GO:0005789,GO:0008150,GO:0016020,GO:0016021
TBIG000510	AT1G11570	837700	Y	NTL	NTF2-like [Source:TAIR;Acc:AT1G11570]	0	0.12	0.4	1.39	0.42	0.29	1.25	0.13	0	0.25	0.29	0.48	1.15	N	0.1242	0.3382	1.5	UP	N	0.1386	0.3613	1.49	UP	N	0.6657	0.8222	-0.42	DOWN	N	0.7079	0.9096	-0.41	DOWN	GO:0005622,GO:0006810
TBIG000511	AT1G11572	5007683	Y	-	Plant thionin family protein [Source:TAIR;Acc:AT1G11572]	0	0.1	0	0	0	0	0.31	0	0	0.24	0	0.11	0	N	1	1	-0.04	DOWN	N	1	1	-1.53	DOWN	N	1	1	#NAME?	DOWN	N	1	1	#NAME?	DOWN	-
TBIG000512	AT1G11580.L01	837701	Y	ATPMEPCRA	methylesterase PCR A [Source:TAIR;Acc:AT1G11580]	233.16	144.66	142.34	186.28	204.24	186.34	104.21	191.51	228.88	201.63	85.69	238.79	241.77	Y	0.0001	0.0006	-0.67	DOWN	N	0.1348	0.355	0.23	UP	Y	0.0001	0.0004	1.03	UP	N	0.3301	0.6517	0.14	UP	GO:0004857,GO:0005576,GO:0005618,GO:0005774,GO:0005829,GO:0006952,GO:0016787,GO:0017148,GO:0030598,GO:0030599,GO:0031640,GO:0042545,GO:0043086,GO:0045330,GO:0045490,GO:0050832,GO:0052541,GO:0052546
TBIG000513	AT1G11590	837702	Y	PME19	Plant invertase/pectin methylesterase inhibitor superfamily [Source:TAIR;Acc:AT1G11590]	0	0.03	0.02	0	0	0	0.03	0	0.03	0	0.03	0	0.03	N	1	1	1.63	UP	N	1	1	#NAME?	DOWN	N	1	1	-0.44	DOWN	N	1	1	inf	UP	GO:0004857,GO:0005576,GO:0005618,GO:0016787,GO:0030599,GO:0042545,GO:0043086,GO:0045330,GO:0045490
TBIG000514	AT1G11593	7922417	Y	PMEI1	Plant invertase/pectin methylesterase inhibitor superfamily protein [Source:TAIR;Acc:AT1G11593]	0	0	0	0	0	0	0	0	0	0	0	0	0	N	1	1	0	-	N	1	1	0	-	N	1	1	0	-	N	1	1	0	-	GO:0004857,GO:0030599,GO:0043086
TBIG000515	AT1G11600	837704	Y	CYP77B1	cytochrome P450, family 77, subfamily B, polypeptide 1 [Source:TAIR;Acc:AT1G11600]	5.95	8.42	7.92	6.07	8.26	8.23	9.04	8.49	8.21	8.26	9.51	7.43	6.19	N	0.5619	0.8136	0.09	UP	N	0.3348	0.6128	-0.16	DOWN	N	0.1714	0.3408	-0.21	DOWN	N	0.764	0.9324	0.05	UP	GO:0004497,GO:0005506,GO:0005886,GO:0009055,GO:0016491,GO:0016705,GO:0020037,GO:0046872,GO:0055114
TBIG000516	AT1G11608	6240907	Y	FBLK2_ARATH	F-box associated ubiquitination effector family protein [Source:TAIR;Acc:AT1G11608]	0	0	0	0	0.04	0	0	0	0	0	0.05	0	0	N	1	1	inf	UP	N	1	1	0	-	N	1	1	-0.25	DOWN	N	1	1	inf	UP	GO:0003674,GO:0008150
TBIG000517	AT1G11620	837706	Y	FBLK2_ARATH	F-box and associated interaction domains-containing protein [Source:TAIR;Acc:AT1G11620]	0	0	0	0	0	0	0	0	0	0	0	0	0	N	1	1	0	-	N	1	1	0	-	N	1	1	0	-	N	1	1	0	-	GO:0005515,GO:0005575,GO:0008150
TBIG000518	AT1G11650.L01	837708	Y	ATRBP45B	RNA-binding (RRM/RBD/RNP motifs) family protein [Source:TAIR;Acc:AT1G11650]	141.22	179.76	187.28	193.29	188.8	190.03	203.17	182.47	182.15	183.85	195.81	186.26	194.26	N	0.5544	0.809	0.08	UP	N	0.8385	0.9466	0.03	UP	N	0.8054	0.9078	-0.03	DOWN	N	0.8568	0.9631	0.02	UP	GO:0000166,GO:0000398,GO:0003676,GO:0003723,GO:0005634,GO:0006397,GO:0006950,GO:0008143,GO:0010193
TBIG000519	AT1G11655	837709	Y	-	unknown protein; BEST Arabidopsis thaliana protein match is: unknown protein (TAIR:AT4G21902.1); Has 22 Blast hits to 22 proteins in 6 species: Archae - 0; Bacteria - 0; Metazoa - 0; Fungi - 0; Plants - 22; Viruses - 0; Other Eukaryotes - 0 (source: /.../BLink). [Source:TAIR;Acc:AT1G11655]	8.76	3.55	0.49	1.25	0.39	3.43	2.14	0.68	0.49	5.32	1.14	1.05	0.43	Y	0.0002	0.002	-1.67	DOWN	Y	0.0002	0.0025	-2.04	DOWN	N	0.0177	0.0618	-1.52	DOWN	N	0.0647	0.2506	-1.14	DOWN	GO:0008150
TBIG000520	AT1G11660.L01	837710	Y	HSP70-16	heat shock protein 70 (Hsp 70) family protein [Source:TAIR;Acc:AT1G11660]	30.64	41.67	42.63	36.74	43.26	44.02	36.4	40.6	38.39	39.64	40.41	45.39	41.8	N	0.6531	0.8647	-0.06	DOWN	N	0.8331	0.9445	-0.03	DOWN	N	0.6409	0.8056	0.06	UP	N	0.7911	0.9404	0.04	UP	GO:0000166,GO:0005524,GO:0006950
TBIG000521	AT1G11680	837712	Y	CYP51G1	CYTOCHROME P450 51G1 [Source:TAIR;Acc:AT1G11680]	122.4	82.34	98.01	85.4	113.36	93.79	87.79	102.2	118.19	85.01	96.42	109.58	116.97	N	0.3558	0.6436	0.12	UP	N	0.1721	0.4148	0.2	UP	N	0.0149	0.054	0.32	UP	N	0.0666	0.2556	0.26	UP	GO:0000394,GO:0004497,GO:0005506,GO:0005783,GO:0005794,GO:0005886,GO:0006629,GO:0006694,GO:0008168,GO:0008202,GO:0008398,GO:0009055,GO:0009086,GO:0016020,GO:0016021,GO:0016126,GO:0016491,GO:0016705,GO:0016740,GO:0019745,GO:0020037,GO:0032259,GO:0046872,GO:0055114
TBIG000522	AT1G11690	837713	Y	-	unknown protein; BEST Arabidopsis thaliana protein match is: unknown protein (TAIR:AT3G20350.1); Has 5959 Blast hits to 4807 proteins in 476 species: Archae - 156; Bacteria - 436; Metazoa - 2789; Fungi - 309; Plants - 336; Viruses - 9; Other Eukaryo /.../1924 (source: NCBI BLink). [Source:TAIR;Acc:AT1G11690]	0	0.06	0	0	0	0	0	0	0	0.07	0	0	0	N	1	1	#NAME?	DOWN	N	1	1	#NAME?	DOWN	N	1	1	0	-	N	1	1	0	-	GO:0008150
TBIG000523	AT1G11700	837714	Y	-	Protein of unknown function, DUF584 [Source:TAIR;Acc:AT1G11700]	24.07	10.4	9.87	6.48	6.49	7.74	15.86	6.69	10.32	10.2	10.6	5.79	6.04	N	0.0542	0.1882	0.34	UP	Y	0.006	0.0388	-0.56	DOWN	Y	0.0003	0.0021	-0.65	DOWN	N	0.2238	0.5304	0.25	UP	GO:0003674,GO:0008150,GO:0009507
TBIG000524	XLOC_000524	NA	Y	SS3	Starch synthase 3, chloroplastic/amyloplastic [Source:SWISS;Acc:F4IAG2]	35.27	25.59	29.92	18.68	29.79	22.49	24.37	25.67	27.73	18.52	28.14	25.34	28.39	N	0.0258	0.1079	0.31	UP	N	0.6654	0.8675	0.06	UP	N	0.5836	0.7652	0.07	UP	N	0.0192	0.108	0.33	UP	GO:0009011,GO:0009501,GO:0009507,GO:0010021,GO:0019252,GO:2001070
TBIG000525	AT1G11730.L01	837717	Y	B3GALT1	Galactosyltransferase family protein [Source:TAIR;Acc:AT1G11730]	1.7	1.21	0.67	1.19	1.22	1.29	1.27	1.55	0.85	0.88	0.81	1.28	0.88	N	0.2954	0.583	-0.3	DOWN	N	0.423	0.698	0.24	UP	N	0.6629	0.8202	0.12	UP	N	0.1633	0.4453	-0.41	DOWN	GO:0000139,GO:0005794,GO:0006486,GO:0008378,GO:0016020,GO:0016021,GO:0016740,GO:0016757
TBIG000526	AT1G11750.L01	837719	Y	CLPP6	CLP protease proteolytic subunit 6 [Source:TAIR;Acc:AT1G11750]	68.19	63.01	47.19	73.88	66.17	58.13	61.13	68.16	60.44	61.48	61.59	65.92	62.22	N	0.518	0.7856	-0.09	DOWN	N	0.2163	0.4768	0.19	UP	N	0.2351	0.4253	0.17	UP	N	0.4753	0.7777	-0.11	DOWN	GO:0000166,GO:0004252,GO:0005524,GO:0006508,GO:0008233,GO:0008236,GO:0009507,GO:0009536,GO:0009570,GO:0016787
TBIG000527	AT1G11765	837721	Y	-	Plant self-incompatibility protein S1 family [Source:TAIR;Acc:AT1G11765]	0	0	0	0	0	0	0	0	0	0	0	0	0	N	1	1	0	-	N	1	1	0	-	N	1	1	0	-	N	1	1	0	-	GO:0008150
TBIG000528	AT1G11770	837722	Y	RETOL_ARATH	FAD-binding Berberine family protein [Source:TAIR;Acc:AT1G11770]	0	0	0.02	0	0	0.02	0	0	0	0	0	0	0	N	1	1	-0.19	DOWN	N	1	1	#NAME?	DOWN	N	1	1	#NAME?	DOWN	N	1	1	0	-	GO:0003824,GO:0008762,GO:0016491,GO:0016614,GO:0050660,GO:0055114
TBIG000529	AT1G11790.L01	837725	Y	ADT1	arogenate dehydratase 1 [Source:TAIR;Acc:AT1G11790]	18.42	26.98	25.62	20.54	27.99	24.38	25.47	23.91	22.26	21.82	31.8	22.4	25.81	N	0.1613	0.4031	0.2	UP	N	0.4465	0.7185	-0.12	DOWN	N	0.4158	0.621	-0.12	DOWN	N	0.1766	0.4653	0.21	UP	GO:0004664,GO:0008152,GO:0008652,GO:0009073,GO:0009094,GO:0009507,GO:0009536,GO:0009570,GO:0010048,GO:0016597,GO:0016829,GO:0043481,GO:0047769,GO:0048440
TBIG000530	AT1G11810	837729	Y	FB5_ARATH	F-box associated ubiquitination effector family protein [Source:TAIR;Acc:AT1G11810]	0	0	0	0	0.04	0	0	0	0	0.04	0	0	0	N	1	1	#NAME?	DOWN	N	1	1	#NAME?	DOWN	N	1	1	inf	UP	N	1	1	inf	UP	GO:0005515
TBIG000531	AT1G11840.L01	837731	Y	ATGLX1	glyoxalase I homolog [Source:TAIR;Acc:AT1G11840]	246.42	341.71	525.26	258.46	346.62	287.45	578.74	269.77	447.94	315.03	540.96	235.97	461.03	Y	0.0001	0.0006	0.81	UP	N	0.0599	0.2078	-0.29	DOWN	Y	0.0115	0.044	-0.37	DOWN	Y	0.0001	0.0009	0.73	UP	GO:0004462,GO:0016829,GO:0046872
TBIG000532	AT1G11850	837732	Y	-	unknown protein; FUNCTIONS IN: molecular_function unknown; INVOLVED IN: biological_process unknown; LOCATED IN: endomembrane system; EXPRESSED IN: 19 plant structures; EXPRESSED DURING: 12 growth stages; Has 38777 Blast hits to 8185 proteins in 741 /.../s: Archae - 46; Bacteria - 14846; Metazoa - 13013; Fungi - 1392; Plants - 5894; Viruses - 543; Other Eukaryotes - 3043 (source: NCBI BLink). [Sou…	33.66	23.26	8.4	18.4	14.1	14.77	21.9	21.12	25.69	17.99	11.35	14.89	14.09	N	0.0192	0.0858	-0.45	DOWN	N	0.8209	0.9388	-0.05	DOWN	N	0.0435	0.1235	0.38	UP	N	0.9286	0.9819	-0.02	DOWN	GO:0008150
TBIG000533	AT1G11860	837733	Y	GDCST	Glycine cleavage T-protein family [Source:TAIR;Acc:AT1G11860]	567.98	355.92	186.34	442.58	343.95	275.74	229.71	381.79	316.49	299.96	278.78	401.58	306.15	Y	0.0042	0.0254	-0.42	DOWN	N	0.0086	0.0513	0.42	UP	Y	0.0003	0.0024	0.5	UP	N	0.0328	0.1589	-0.32	DOWN	GO:0004047,GO:0005737,GO:0005739,GO:0006546,GO:0007389,GO:0008361,GO:0008483,GO:0009507,GO:0009534,GO:0009570,GO:0009658,GO:0009926,GO:0009941,GO:0010015,GO:0010075,GO:0016020,GO:0016117,GO:0016740,GO:0019344,GO:0022626,GO:0040007,GO:0042744,GO:0046686,GO:0048046,GO:0048481
TBIG000534	AT1G11870.L01	837734	Y	ATSRS	Seryl-tRNA synthetase [Source:TAIR;Acc:AT1G11870]	22.91	23.23	17.57	28.89	24.16	24.74	20.7	29.73	24.95	23.37	18.96	28.85	23.91	N	0.026	0.1086	-0.31	DOWN	N	0.0464	0.1736	0.3	UP	Y	0.0067	0.0285	0.37	UP	N	0.1009	0.334	-0.23	DOWN	GO:0000096,GO:0000166,GO:0004812,GO:0004828,GO:0005524,GO:0005737,GO:0005739,GO:0006364,GO:0006399,GO:0006418,GO:0006434,GO:0007005,GO:0008652,GO:0009069,GO:0009507,GO:0009658,GO:0009793,GO:0009902,GO:0009965,GO:0010027,GO:0010207,GO:0010228,GO:0016226,GO:0030154,GO:0034660,GO:0035304,GO:0042545,GO:0042793,GO:0045893,GO:0048481
TBIG000535	AT1G11890.L01	837737	Y	SEC22	Synaptobrevin family protein [Source:TAIR;Acc:AT1G11890]	23.9	30.36	33.64	31.09	24.92	28.7	36.34	26.21	27.84	31.88	35.22	28.41	27.63	N	0.1384	0.3641	0.22	UP	N	0.5672	0.806	-0.09	DOWN	Y	0.0103	0.0406	-0.38	DOWN	N	0.7151	0.9124	-0.06	DOWN	GO:0000139,GO:0005783,GO:0005789,GO:0005794,GO:0005886,GO:0006457,GO:0006810,GO:0009408,GO:0009644,GO:0015031,GO:0016020,GO:0016021,GO:0016192,GO:0034976,GO:0042542
TBIG000536	AT1G11905	837739	Y	-	B-cell receptor-associated protein 31-like [Source:TAIR;Acc:AT1G11905]	12.85	8.71	11.41	11.68	9.96	10.2	13.03	9.98	11.88	12.78	10.86	8.93	10.7	N	0.313	0.6019	0.17	UP	N	0.8369	0.9459	-0.04	DOWN	N	0.5416	0.7309	-0.1	DOWN	N	0.5299	0.8147	0.11	UP	GO:0005783,GO:0006886,GO:0016021
TBIG000537	AT1G11915	837741	Y	-	unknown protein; FUNCTIONS IN: molecular_function unknown; INVOLVED IN: biological_process unknown; LOCATED IN: endomembrane system; EXPRESSED IN: root; BEST Arabidopsis thaliana protein match is: unknown protein (TAIR:AT3G17350.1); Has 261 Blast hi /.../261 proteins in 13 species: Archae - 0; Bacteria - 0; Metazoa - 0; Fungi - 0; Plants - 261; Viruses - 0; Other Eukaryotes - 0 (source: NCBI BLin…	0.51	0.19	0.35	0.65	0.64	0.45	0.52	0.51	0.24	0.8	0.55	0.54	0.33	N	0.9573	0.9879	-0.01	DOWN	N	0.5464	0.7921	0.24	UP	N	0.5897	0.7701	-0.21	DOWN	N	0.2492	0.5624	-0.46	DOWN	GO:0008150,GO:0030247
TBIG000538	AT1G11930.L01	837744	Y	Prosc	Predicted pyridoxal phosphate-dependent enzyme, YBL036C type [Source:TAIR;Acc:AT1G11930]	39.65	31.36	22.63	43.19	29.7	27.74	31.84	32.08	30.92	30.93	26.95	33.96	28.07	N	0.2864	0.5731	-0.15	DOWN	N	0.052	0.1876	0.29	UP	N	0.2745	0.472	0.15	UP	N	0.0528	0.218	-0.28	DOWN	GO:0008150,GO:0030170,GO:0042744
TBIG000539	AT1G11970	837749	Y	-	Ubiquitin-like superfamily protein [Source:TAIR;Acc:AT1G11970]	0	0	0	0	0	0	0	0	0	0	0	0	0	N	1	1	0	-	N	1	1	0	-	N	1	1	0	-	N	1	1	0	-	GO:0005515,GO:0005575
TBIG000540	AT1G11980	837750	Y	RUB3	ubiquitin-related protein 3 [Source:TAIR;Acc:AT1G11980]	0	0	0	0	0	0	0	0	0	0	0	0	0	N	1	1	0	-	N	1	1	0	-	N	1	1	0	-	N	1	1	0	-	GO:0005515,GO:0005575
TBIG000541	AT1G12010	837753	Y	AtACO3	2-oxoglutarate (2OG) and Fe(II)-dependent oxygenase superfamily protein [Source:TAIR;Acc:AT1G12010]	8.4	3.58	2.1	8.44	5.53	5.65	2.68	8.95	6.43	5.37	2.83	9.23	4.68	Y	0.0001	0.0006	-0.92	DOWN	Y	0.0001	0.0007	0.88	UP	Y	0.0001	0.0004	1.15	UP	Y	0.0008	0.0101	-0.65	DOWN	GO:0006952,GO:0009693,GO:0009815,GO:0016491,GO:0016706,GO:0031418,GO:0046872,GO:0055114,GO:0071398
TBIG000542	AT1G12040	837756	Y	LRX1	leucine-rich repeat/extensin 1 [Source:TAIR;Acc:AT1G12040]	49.75	25.54	18.55	19.28	8.36	33.37	18.07	16.72	16.72	39.85	9.71	12.55	10.51	Y	0.0001	0.0006	-1.13	DOWN	Y	0.0001	0.0007	-1.05	DOWN	N	0.0181	0.0628	-0.34	DOWN	N	0.0091	0.0631	-0.41	DOWN	GO:0000904,GO:0005199,GO:0005515,GO:0005576,GO:0005618,GO:0007275,GO:0009505,GO:0009506,GO:0009826,GO:0010054,GO:0048527,GO:0048589,GO:0048765,GO:0048767
TBIG000543	AT1G12050.L01	837757	Y	FAH	fumarylacetoacetase, putative [Source:TAIR;Acc:AT1G12050]	27.77	45.98	51.93	41.89	49.21	37.55	57.11	35.4	47.43	40.66	51.82	38.52	49.32	Y	0.005	0.0293	0.38	UP	N	0.5434	0.79	-0.09	DOWN	N	0.3534	0.5568	-0.12	DOWN	N	0.012	0.0768	0.35	UP	GO:0003824,GO:0004334,GO:0005829,GO:0006572,GO:0008152,GO:0008219,GO:0009072,GO:0015996,GO:1902000
TBIG000544	AT1G12060	837758	Y	ATBAG5	BCL-2-associated athanogene 5 [Source:TAIR;Acc:AT1G12060]	7.53	3.63	6.69	7.94	4.72	4.26	9.17	5.97	6.38	6.19	6.96	4.03	7.67	Y	0.0019	0.013	0.71	UP	N	0.187	0.4363	0.33	UP	N	0.1978	0.3775	-0.28	DOWN	N	0.6573	0.8885	0.11	UP	GO:0005515,GO:0005516,GO:0005739,GO:0051087
TBIG000545	AT1G12080	837760	Y	-	Vacuolar calcium-binding protein-related [Source:TAIR;Acc:AT1G12080]	33.29	14.57	4.03	36.79	11.84	10.44	6.34	31.36	13.25	15.48	6.54	23.83	8.63	Y	0.0001	0.0006	-1.24	DOWN	Y	0.0001	0.0007	1.21	UP	Y	0.0001	0.0004	1.02	UP	Y	0.0001	0.0009	-1.42	DOWN	GO:0005575,GO:0006084,GO:0008150,GO:0016126,GO:0016132
TBIG000546	AT1G12100	837762	Y	14KD_DAUCA	Bifunctional inhibitor/lipid-transfer protein/seed storage 2S albumin superfamily protein [Source:TAIR;Acc:AT1G12100]	1.33	0.65	0.41	2.02	0.22	1.33	0.23	2.26	0.28	1.88	0.8	0.49	1.19	N	0.0401	0.1503	-1.44	DOWN	N	0.6579	0.862	0.24	UP	N	0.8075	0.909	0.24	UP	N	0.0804	0.2887	-1.44	DOWN	-
TBIG000547	AT1G12110	837763	Y	NRT1.1	nitrate transporter 1.1 [Source:TAIR;Acc:AT1G12110]	202.28	237.71	183.27	212.22	180.25	256.68	152.28	223.94	192.16	215.02	154.6	264.58	221.75	Y	0.0003	0.0032	-0.53	DOWN	N	0.9756	0.9904	-0.01	DOWN	N	0.0373	0.11	0.29	UP	N	0.123	0.3762	-0.23	DOWN	GO:0005215,GO:0005515,GO:0005886,GO:0006810,GO:0006857,GO:0009414,GO:0009635,GO:0009734,GO:0010167,GO:0015112,GO:0015293,GO:0015706,GO:0016020,GO:0016021,GO:0016126,GO:0019761,GO:0042128,GO:0052541,GO:0052546
TBIG000548	AT1G12130	837765	Y	GSXL6_ARATH	Flavin-binding monooxygenase family protein [Source:TAIR;Acc:AT1G12130]	0	0.03	0.09	0.07	0	0.03	0.03	0	0.04	0.04	0.08	0	0.1	N	1	1	0.98	UP	N	1	1	-0.67	DOWN	N	1	1	-0.44	DOWN	N	1	1	1.23	UP	GO:0004497,GO:0004499,GO:0009686,GO:0009740,GO:0016491,GO:0050660,GO:0050661,GO:0055114
TBIG000549	AT1G12140.L01	837766	Y	FMO GS-OX5	flavin-monooxygenase glucosinolate S-oxygenase 5 [Source:TAIR;Acc:AT1G12140]	28.23	35.66	35.57	29.32	24.97	34.58	33.64	29.04	29.68	36.26	33.12	29.32	28.74	N	0.6982	0.8888	-0.05	DOWN	N	0.0681	0.2268	-0.27	DOWN	N	0.0433	0.1231	-0.28	DOWN	N	0.7423	0.9248	-0.05	DOWN	GO:0004497,GO:0004499,GO:0016491,GO:0019761,GO:0050660,GO:0050661,GO:0055114,GO:0080107
TBIG000550	AT1G12160.L01	837768	Y	GSXL1_ARATH	Flavin-binding monooxygenase family protein [Source:TAIR;Acc:AT1G12160]	6.71	4.17	4.65	5.3	4.76	5.62	3.91	6	5.94	6.48	3.11	6.21	5.25	Y	0.0089	0.0466	-0.49	DOWN	N	0.5314	0.7815	0.12	UP	Y	0.01	0.0395	0.47	UP	N	0.5018	0.7964	-0.12	DOWN	GO:0000041,GO:0004497,GO:0004499,GO:0005575,GO:0010359,GO:0016491,GO:0050660,GO:0050661,GO:0055114
TBIG000551	AT1G12180	837771	Y	HSP14.7	BEST Arabidopsis thaliana protein match is: HSP20-like chaperones superfamily protein (TAIR:AT5G47600.1); Has 8 Blast hits to 8 proteins in 3 species: Archae - 0; Bacteria - 0; Metazoa - 0; Fungi - 0; Plants - 8; Viruses - 0; Other Eukaryotes - 0 (s /.../ NCBI BLink). [Source:TAIR;Acc:AT1G12180]	0	0	0.1	0	0	0	0	0	0	0	0	0	0	N	1	1	inf	UP	N	1	1	0	-	N	1	1	#NAME?	DOWN	N	1	1	0	-	GO:0008150,GO:0009408,GO:0009644,GO:0042542,GO:0048445
TBIG000552	AT1G12200	837773	Y	GSXL2_ARATH	Flavin-binding monooxygenase family protein [Source:TAIR;Acc:AT1G12200]	22.89	25.76	41.37	29.73	27.33	26.79	44.26	25.38	30.03	32.02	38.41	28.26	35.09	Y	0.0001	0.0006	0.55	UP	N	0.9922	0.9962	0	DOWN	Y	0.0017	0.0092	-0.41	DOWN	N	0.2856	0.6039	0.15	UP	GO:0004497,GO:0004499,GO:0016491,GO:0050660,GO:0050661,GO:0050832,GO:0055114
TBIG000553	XLOC_000553	NA	Y	RPS5	Disease resistance protein RPS5 [Source:SWISS;Acc:O64973]	68.16	55.5	48.3	82.49	83.74	52.41	43.34	72.16	68.5	53.22	52.49	76.99	71.73	N	0.2951	0.5828	-0.15	DOWN	Y	0.0008	0.0074	0.53	UP	Y	0.0001	0.0004	0.65	UP	N	0.88	0.97	-0.02	DOWN	GO:0000166,GO:0005524,GO:0005622,GO:0005886,GO:0009626,GO:0009816,GO:0038023,GO:0043531
TBIG000554	XLOC_000554	NA	Y	BFRUCT4	Acid beta-fructofuranosidase 4, vacuolar [Source:SWISS;Acc:Q39041]	87.27	52.34	45.04	56.68	55	59.51	44.44	64.2	52.85	52.24	48.64	49.3	48.2	N	0.0809	0.2517	-0.25	DOWN	N	0.7231	0.8962	0.05	UP	N	0.1599	0.3252	0.19	UP	N	0.4674	0.7712	-0.1	DOWN	GO:0000325,GO:0004564,GO:0004575,GO:0005985,GO:0009505,GO:0009617,GO:0009738,GO:0071370,GO:0080022
TBIG000555	AT1G12250	837778	Y	TL225_ARATH	Pentapeptide repeat-containing protein [Source:TAIR;Acc:AT1G12250]	30.41	13.01	5.82	22.43	17.5	8.98	8.41	16.07	15.89	9.08	8.06	16.46	14.36	Y	0.0081	0.0434	-0.47	DOWN	Y	0.0001	0.0007	0.83	UP	Y	0.0001	0.0004	1.11	UP	N	0.2815	0.5994	-0.18	DOWN	GO:0003674,GO:0008150,GO:0009507,GO:0009534,GO:0009535,GO:0009536,GO:0009543,GO:0009579
TBIG000556	AT1G12270	837781	Y	Hop1	stress-inducible protein, putative [Source:TAIR;Acc:AT1G12270]	24.6	42.23	39.07	38.57	35.3	47.65	40.05	44.49	34.06	44.15	41.6	42.73	37.14	N	0.2994	0.5887	-0.14	DOWN	N	0.5448	0.791	-0.09	DOWN	N	0.2061	0.3877	-0.16	DOWN	N	0.1238	0.3775	-0.21	DOWN	GO:0005515,GO:0005829,GO:0009165,GO:0009640,GO:0010388
TBIG000557	AT1G12320	837786	Y	-	Protein of unknown function (DUF1442) [Source:TAIR;Acc:AT1G12320]	4.33	3.24	3.29	2.35	2.46	2.31	3.36	1.85	2.21	2.93	3.84	1.95	2.01	N	0.2091	0.4753	0.31	UP	N	0.1089	0.3095	-0.47	DOWN	N	0.0138	0.0509	-0.63	DOWN	N	0.5942	0.8522	0.16	UP	GO:0003674,GO:0008150
TBIG000558	AT1G12330	837787	Y	-	unknown protein; INVOLVED IN: biological_process unknown; LOCATED IN: chloroplast; EXPRESSED IN: 21 plant structures; EXPRESSED DURING: 12 growth stages; BEST Arabidopsis thaliana protein match is: unknown protein (TAIR:AT5G12900.1); Has 249 Blast h /.../ 249 proteins in 27 species: Archae - 0; Bacteria - 0; Metazoa - 7; Fungi - 14; Plants - 217; Viruses - 0; Other Eukaryotes - 11 (source: NCBI B…	10.71	8.57	8.45	7.79	10.33	8.29	9.5	9.15	8.46	7.46	9.59	7.44	8.76	N	0.2324	0.5066	0.18	UP	N	0.9754	0.9903	0.01	UP	N	0.9366	0.9736	0.01	UP	N	0.2357	0.5453	0.2	UP	-
TBIG000559	AT1G12340	837788	Y	CNIH2_ARATH	Cornichon family protein [Source:TAIR;Acc:AT1G12340]	0.12	0.17	0	0	0.08	0.08	0	0.26	0	0.1	0.2	0	0	N	1	1	-0.79	DOWN	N	1	1	-0.42	DOWN	N	1	1	-1.21	DOWN	N	1	1	-1.59	DOWN	GO:0003674,GO:0016020,GO:0016021,GO:0035556
TBIG000560	AT1G12350	837789	Y	ATCOAB	4-phospho-panto-thenoylcysteine synthetase [Source:TAIR;Acc:AT1G12350]	16.84	13.16	11.14	14.03	10.05	9.9	10.42	11.61	11.74	11.42	10.22	11.78	10.43	N	0.5332	0.7948	-0.1	DOWN	N	0.4433	0.7167	0.13	UP	N	0.8436	0.9293	0.03	UP	N	0.2577	0.5719	-0.19	DOWN	GO:0004632,GO:0015937,GO:0016874
TBIG000561	AT1G12360	837791	Y	KEU	Sec1/munc18-like (SM) proteins superfamily [Source:TAIR;Acc:AT1G12360]	34.99	28.45	31.22	35.92	37.12	30.71	26.61	34.48	35.79	28.98	29.16	36.92	37.89	N	0.9887	0.9955	0	DOWN	N	0.0529	0.1897	0.29	UP	Y	0.0082	0.0337	0.36	UP	N	0.5797	0.845	0.08	UP	GO:0005515,GO:0005737,GO:0005773,GO:0005829,GO:0005886,GO:0006623,GO:0006810,GO:0006904,GO:0007049,GO:0010200,GO:0015031,GO:0016020,GO:0016192,GO:0019898,GO:0030968,GO:0048193,GO:0051301
TBIG000562	AT1G12390	837794	Y	CNIH4_ARATH	Cornichon family protein [Source:TAIR;Acc:AT1G12390]	18.29	14.35	13.66	17.76	13.67	13.08	15.82	15.89	18.44	16.48	12.73	15.12	15.26	N	0.7458	0.9125	-0.05	DOWN	N	0.3747	0.6535	0.15	UP	N	0.2614	0.457	0.18	UP	N	0.9025	0.9754	-0.02	DOWN	GO:0005515,GO:0016020,GO:0016021,GO:0035556
TBIG000563	AT1G12400.L01	837795	Y	GTF2H5	Nucleotide excision repair, TFIIH, subunit TTDA [Source:TAIR;Acc:AT1G12400]	8.69	8.11	10.89	12.98	7.9	6.96	16.92	7.21	13.66	12.94	13.01	7.65	8.56	Y	0.0073	0.0401	0.56	UP	N	0.9296	0.9767	-0.02	DOWN	N	0.0243	0.0787	-0.44	DOWN	N	0.5015	0.7961	0.15	UP	GO:0000439,GO:0006289,GO:0006355
TBIG000564	AT1G12410	837797	Y	CLPR2	CLP protease proteolytic subunit 2 [Source:TAIR;Acc:AT1G12410]	96.94	83.07	66.75	111.6	93.97	73.31	96.25	80.77	93.09	86.64	85.09	86.31	84.57	N	0.7761	0.9271	0.04	UP	N	0.1736	0.4168	0.19	UP	N	0.2649	0.4612	0.14	UP	N	0.9781	0.9951	0	DOWN	GO:0004252,GO:0006364,GO:0006508,GO:0009507,GO:0009534,GO:0009536,GO:0009570,GO:0009658,GO:0009840,GO:0009902,GO:0009941,GO:0010027,GO:0010207,GO:0010287,GO:0034660,GO:0035304,GO:0042793,GO:0045893
TBIG000565	AT1G12450	837802	Y	Y305_SYNY3	SNARE associated Golgi protein family [Source:TAIR;Acc:AT1G12450]	7.74	5.67	4.41	9.13	7.67	4.21	5.47	6.94	7.42	4.28	5.44	6.74	7.28	N	0.5215	0.7879	0.13	UP	Y	0.0008	0.0078	0.7	UP	Y	0.0019	0.0103	0.56	UP	N	0.9947	0.998	0	DOWN	GO:0003674,GO:0008150
TBIG000566	AT1G12460	837803	Y	F5O11.21	Leucine-rich repeat protein kinase family protein [Source:TAIR;Acc:AT1G12460]	7	6.11	5.25	4.05	3.83	5.73	4.1	5.46	3.43	4.12	5.38	4.63	3.82	N	0.4819	0.758	-0.11	DOWN	N	0.2894	0.5635	-0.18	DOWN	Y	0.0104	0.0408	-0.4	DOWN	N	0.0537	0.221	-0.32	DOWN	GO:0000166,GO:0002237,GO:0004672,GO:0004674,GO:0005515,GO:0005524,GO:0005886,GO:0006468,GO:0007165,GO:0010103,GO:0016020,GO:0016021,GO:0016301,GO:0016310,GO:0016740,GO:0016772,GO:0048443
TBIG000567	AT1G12470.L01	837804	Y	vps18	zinc ion binding [Source:TAIR;Acc:AT1G12470]	27.91	29.74	30.26	29.05	34.46	29.47	27.02	28.48	31.2	26.52	28.95	31.52	34.08	N	0.8927	0.9702	0.02	UP	N	0.6717	0.8695	0.06	UP	N	0.0899	0.214	0.23	UP	N	0.1814	0.4719	0.19	UP	GO:0005515,GO:0006886,GO:0008270,GO:0016192
TBIG000568	AT1G12490	837806	Y	FBLK1_ARATH	F-box associated ubiquitination effector family protein [Source:TAIR;Acc:AT1G12490]	0	0	0	0.05	0.05	0	0.05	0.05	0.06	0	0	0.05	0.15	N	1	1	inf	UP	N	1	1	inf	UP	N	1	1	2.44	UP	N	1	1	0.81	UP	GO:0008150
TBIG000569	AT1G12540	837810	Y	BHLH55	basic helix-loop-helix (bHLH) DNA-binding superfamily protein [Source:TAIR;Acc:AT1G12540]	0	0	0.04	0	0	0	0	0	0	0	0	0	0	N	1	1	inf	UP	N	1	1	0	-	N	1	1	#NAME?	DOWN	N	1	1	0	-	GO:0003677,GO:0005634,GO:0006351,GO:0006355,GO:0046983
TBIG000570	AT1G12550	837811	Y	HPR3	D-isomer specific 2-hydroxyacid dehydrogenase family protein [Source:TAIR;Acc:AT1G12550]	4.08	4.02	3.61	2.56	3.28	2.93	4.13	2.51	4.29	2.75	3.51	3.6	3.13	N	0.3045	0.5937	0.22	UP	N	0.5603	0.8012	-0.14	DOWN	N	0.7746	0.8903	-0.06	DOWN	N	0.185	0.4772	0.31	UP	GO:0008152,GO:0009853,GO:0009854,GO:0016491,GO:0016616,GO:0016618,GO:0030267,GO:0048037,GO:0051287,GO:0055114
TBIG000571	AT1G12560	837813	Y	ATEXPA7	expansin A7 [Source:TAIR;Acc:AT1G12560]	21.75	21.4	25.22	19.79	9.31	26.3	27.78	12.57	19.01	33.49	15.81	10.31	13.43	N	0.0949	0.2812	-0.25	DOWN	Y	0.0001	0.0007	-0.94	DOWN	Y	0.0001	0.0004	-0.7	DOWN	N	0.9526	0.9887	-0.01	DOWN	GO:0005576,GO:0005618,GO:0009664,GO:0010054,GO:0016020,GO:0048446,GO:0048765,GO:0048767
TBIG000572	AT1G12580.L01	837815	Y	PEPKR1	phosphoenolpyruvate carboxylase-related kinase 1 [Source:TAIR;Acc:AT1G12580]	46.28	23.4	27.22	32.9	31.05	26.56	30.91	29.1	33.68	27.59	27.31	31.54	29.85	N	0.2683	0.5511	0.15	UP	N	0.0515	0.1865	0.28	UP	N	0.2096	0.3927	0.16	UP	N	0.7736	0.9355	0.04	UP	GO:0000166,GO:0004672,GO:0004674,GO:0005524,GO:0006468,GO:0016301,GO:0016310,GO:0016772,GO:0046777
TBIG000573	AT1G12630	837819	Y	ERF027	Integrase-type DNA-binding superfamily protein [Source:TAIR;Acc:AT1G12630]	0.3	0.19	0.45	0.12	0.39	0.1	0.6	0	0.36	0.25	0.13	0.11	0.21	N	1	1	1.09	UP	N	1	1	-1.21	DOWN	N	1	1	-0.25	DOWN	N	1	1	2.07	UP	GO:0003677,GO:0003700,GO:0005634,GO:0006351,GO:0006355,GO:0009873
TBIG000574	AT1G12650.L01	837821	Y	RRP36_NEMVE	unknown protein; CONTAINS InterPro DOMAIN/s: Protein of unknown function DUF947 (InterPro:IPR009292); Has 700 Blast hits to 631 proteins in 192 species: Archae - 0; Bacteria - 32; Metazoa - 138; Fungi - 168; Plants - 60; Viruses - 0; Other Eukaryote /.../2 (source: NCBI BLink). [Source:TAIR;Acc:AT1G12650]	12.89	21.46	27.24	24.81	20.74	25.24	32.15	20.05	23.99	26.74	27.77	19.29	23.61	N	0.0517	0.1815	0.28	UP	N	0.2419	0.5074	-0.18	DOWN	N	0.014	0.0514	-0.34	DOWN	N	0.4147	0.7302	0.12	UP	GO:0000398,GO:0005634,GO:0006364,GO:0042254,GO:0051604
TBIG000575	AT1G12660	837822	Y	THNL1_ARATH	Predicted to encode a PR (pathogenesis-related) protein. Belongs to the plant thionin (PR-13) family with the following members: At1g66100, At5g36910, At1g72260, At2g15010, At1g12663, At1g12660. [Source:TAIR;Acc:AT1G12660]	0	0	0	0	0	0	0	0	0	0	0	0	0	N	1	1	0	-	N	1	1	0	-	N	1	1	0	-	N	1	1	0	-	GO:0005576,GO:0006952
TBIG000576	AT1G12663	5007688	Y	THNL2_ARATH	Predicted to encode a PR (pathogenesis-related) protein. Belongs to the plant thionin (PR-13) family with the following members: At1g66100, At5g36910, At1g72260, At2g15010, At1g12663, At1g12660. [Source:TAIR;Acc:AT1G12663]	0	0	0	0	0	0	0	0	0	0	0	0	0	N	1	1	0	-	N	1	1	0	-	N	1	1	0	-	N	1	1	0	-	GO:0005576,GO:0006952
TBIG000577	AT1G12665	5007689	Y	THNL2_ARATH	Encodes a Plant thionin family protein [Source:TAIR;Acc:AT1G12665]	0	0	0	0.13	0	0.13	0	0	0	0.3	0	0	0	N	1	1	#NAME?	DOWN	N	1	1	-1.85	DOWN	N	1	1	0	-	N	1	1	#NAME?	DOWN	-
TBIG000578	AT1G12672	5007692	Y	THNL2_ARATH	unknown protein; LOCATED IN: endomembrane system; BEST Arabidopsis thaliana protein match is: unknown protein (TAIR:AT1G12663.1); Has 4 Blast hits to 4 proteins in 1 species: Archae - 0; Bacteria - 0; Metazoa - 0; Fungi - 0; Plants - 4; Viruses - 0; /.../ Eukaryotes - 0 (source: NCBI BLink). [Source:TAIR;Acc:AT1G12672]	0.34	0.23	0	0	0	0	0.11	0	0	0	0.26	0	0	N	1	1	0.92	UP	N	1	1	#NAME?	DOWN	N	1	1	#NAME?	DOWN	N	1	1	0	-	-
TBIG000579	AT1G12730.L01	837829	Y	Pigu	GPI transamidase subunit PIG-U [Source:TAIR;Acc:AT1G12730]	2.06	4.88	4.06	6.33	6.57	4.73	3.88	6.41	6.48	4.5	4.03	6.05	4.76	N	0.2067	0.4723	-0.23	DOWN	N	0.0302	0.1274	0.42	UP	Y	0.0008	0.0049	0.59	UP	N	0.7548	0.9294	-0.06	DOWN	GO:0005789,GO:0006506,GO:0016021,GO:0042732
TBIG000580	AT1G12740.L01	837830	Y	CYP87A2	cytochrome P450, family 87, subfamily A, polypeptide 2 [Source:TAIR;Acc:AT1G12740]	9.67	14.11	5.4	9.17	3.23	15.67	3.99	9.32	4.82	12.42	4.96	9.19	4.31	Y	0.0001	0.0006	-1.55	DOWN	Y	0.0002	0.0025	-0.61	DOWN	N	0.2167	0.4021	-0.21	DOWN	Y	0.0001	0.0009	-1.14	DOWN	GO:0004497,GO:0005506,GO:0009055,GO:0016491,GO:0016705,GO:0020037,GO:0046872,GO:0055114
TBIG000581	AT1G12760	837832	Y	RING1_ARATH	Zinc finger, C3HC4 type (RING finger) family protein [Source:TAIR;Acc:AT1G12760]	32.64	36.9	37.74	42.58	38.44	37.31	39.93	37.55	41.67	37.39	33.92	39.51	41.36	N	0.9617	0.9889	0.01	UP	N	0.4073	0.684	0.12	UP	N	0.2923	0.4924	0.14	UP	N	0.8118	0.9475	0.03	UP	GO:0004842,GO:0005515,GO:0008270,GO:0016020,GO:0016021,GO:0016567,GO:0016874,GO:0046872
TBIG000582	AT1G12770.L01	837833	Y	ISE1	P-loop containing nucleoside triphosphate hydrolases superfamily protein [Source:TAIR;Acc:AT1G12770]	27.41	50.49	41.18	56.84	42.37	53.11	46.66	52.36	43.23	49.38	44.4	47.13	45.6	N	0.1252	0.3399	-0.2	DOWN	N	0.8081	0.9336	0.03	UP	N	0.9873	0.9938	0	UP	N	0.0931	0.3172	-0.23	DOWN	GO:0000166,GO:0003676,GO:0003723,GO:0004386,GO:0005524,GO:0005739,GO:0008026,GO:0009663,GO:0010497,GO:0016787
TBIG000583	AT1G12775.L01	3766712	Y	PPR39_ARATH	Pentatricopeptide repeat (PPR) superfamily protein [Source:TAIR;Acc:AT1G12775]	2.58	2.43	1.89	2.14	1.99	2.62	1.54	3.06	1.51	2.17	2.2	2.41	2.16	N	0.4561	0.7376	-0.35	DOWN	N	0.8873	0.9633	0.08	UP	N	0.9678	0.9864	0.02	UP	N	0.5665	0.8372	-0.4	DOWN	GO:0005739
TBIG000584	XLOC_000584	NA	Y	-	-	35.79	14.63	18.16	27.68	33.35	14.58	25.79	25.03	58.34	22.5	18.48	32.76	37.2	N	0.5649	0.8154	0.26	UP	N	0.0968	0.2868	0.72	UP	Y	0.0029	0.0145	1.07	UP	N	0.0736	0.2727	0.62	UP	-
TBIG000585	AT1G12840	837840	Y	DET3	vacuolar ATP synthase subunit C (VATC) / V-ATPase C subunit / vacuolar proton pump C subunit (DET3) [Source:TAIR;Acc:AT1G12840]	118.7	141.23	133.58	136.13	150.74	132.56	125.79	133.37	134.61	119.73	138.35	140.51	145.77	N	0.814	0.9426	0.03	UP	N	0.595	0.8232	0.08	UP	N	0.2963	0.4969	0.14	UP	N	0.4754	0.7778	0.1	UP	GO:0000221,GO:0000325,GO:0000902,GO:0005515,GO:0005773,GO:0005774,GO:0005794,GO:0005886,GO:0006007,GO:0006511,GO:0006810,GO:0006811,GO:0006816,GO:0007030,GO:0007033,GO:0009507,GO:0009651,GO:0009809,GO:0009826,GO:0009853,GO:0009932,GO:0015078,GO:0015991,GO:0015992,GO:0016020,GO:0016049,GO:0016051,GO:0030243,GO:0033180,GO:0043255,GO:0046961,GO:0048193,GO:0048765,GO:0051788,GO:0080129
TBIG000586	AT1G12855	10723026	Y	FB7_ARATH	F-box family protein [Source:TAIR;Acc:AT1G12855]	0.05	0	0.03	0.03	0	0.03	0.03	0.07	0	0.04	0.04	0.11	0	N	1	1	0.54	UP	N	1	1	1.55	UP	N	1	1	#NAME?	DOWN	N	1	1	#NAME?	DOWN	GO:0005515
TBIG000587	AT1G12860	837843	Y	SCRM2	basic helix-loop-helix (bHLH) DNA-binding superfamily protein [Source:TAIR;Acc:AT1G12860]	13.76	16.95	8.72	16.36	12.26	13.59	9.8	19.25	13.13	12.93	11.54	18.12	10.62	Y	0.0006	0.005	-0.52	DOWN	N	0.0448	0.1692	0.31	UP	N	0.0587	0.1554	0.28	UP	Y	0.0004	0.0061	-0.54	DOWN	GO:0003677,GO:0005634,GO:0006351,GO:0006355,GO:0007275,GO:0046983
TBIG000588	XLOC_000588	NA	Y	ERF088	Ethylene-responsive transcription factor ERF088 [Source:SWISS;Acc:Q3E703]	5.07	5.21	7.69	5.9	5.4	5.29	8.26	4.89	6.2	5.24	6.89	4.39	6.24	Y	0.0032	0.0203	0.56	UP	N	0.8654	0.9567	-0.04	DOWN	N	0.0592	0.1566	-0.35	DOWN	N	0.2266	0.5341	0.26	UP	GO:0003677,GO:0003700,GO:0005634,GO:0006351,GO:0009873
TBIG000589	AT1G12938	6240359	Y	-	unknown protein; Has 30201 Blast hits to 17322 proteins in 780 species: Archae - 12; Bacteria - 1396; Metazoa - 17338; Fungi - 3422; Plants - 5037; Viruses - 0; Other Eukaryotes - 2996 (source: NCBI BLink). [Source:TAIR;Acc:AT1G12938]	0	0	0	0	0	0	0	0	0	0	0	0	0	N	1	1	0	-	N	1	1	0	-	N	1	1	0	-	N	1	1	0	-	GO:0003674,GO:0005575,GO:0008150
TBIG000590	AT1G12940	837852	Y	ATNRT2.5	nitrate transporter2.5 [Source:TAIR;Acc:AT1G12940]	0.15	0.74	1.17	0.58	0.32	1.32	0.85	0.1	0	1.25	0.78	1.31	0.08	N	0.3226	0.6118	-0.26	DOWN	N	0.0312	0.1305	-0.69	DOWN	Y	0.0001	0.0008	-2.77	DOWN	Y	0.0005	0.0066	-2.33	DOWN	GO:0005886,GO:0016020,GO:0016021,GO:0042128,GO:0055085
TBIG000591	AT1G12950	837853	Y	RSH2	root hair specific 2 [Source:TAIR;Acc:AT1G12950]	12.38	10.86	11.54	5.93	4.1	11.98	10.5	5.68	6.01	12.96	9.14	4.03	6.03	N	0.1666	0.4116	-0.21	DOWN	Y	0.0001	0.0007	-1.2	DOWN	Y	0.0001	0.0004	-0.93	DOWN	N	0.7265	0.9184	0.06	UP	GO:0006855,GO:0015238,GO:0015297,GO:0016020,GO:0048765,GO:0055085
TBIG000592	AT1G12970	837855	Y	PIRL3	plant intracellular ras group-related LRR 3 [Source:TAIR;Acc:AT1G12970]	5.48	6.42	6.09	7.27	8.11	6.29	5.67	8.74	8.46	6.35	6.11	8.85	8.2	N	0.6308	0.8525	-0.08	DOWN	N	0.023	0.1049	0.4	UP	Y	0.0028	0.0139	0.48	UP	N	0.943	0.9858	0.01	UP	GO:0004674,GO:0005515,GO:0046777
TBIG000593	AT1G12980	837856	Y	ESR1	Integrase-type DNA-binding superfamily protein [Source:TAIR;Acc:AT1G12980]	0.34	0.37	0.38	0.38	0.11	0.3	0.41	0.23	0.28	0.43	0.45	0.38	0.24	N	0.6443	0.8604	0.19	UP	N	1	1	-0.15	DOWN	N	0.0503	0.1381	-0.98	DOWN	N	1	1	-0.63	DOWN	GO:0003677,GO:0003700,GO:0005515,GO:0005634,GO:0005829,GO:0006351,GO:0006355,GO:0009734,GO:0009735,GO:0009736,GO:0009873,GO:0009880,GO:0009887,GO:0010084,GO:0048825
TBIG000594	AT1G12990	837857	Y	Mgat3	beta-1,4-N-acetylglucosaminyltransferase family protein [Source:TAIR;Acc:AT1G12990]	10.7	10.42	10.67	12.43	13.28	11.65	13.19	13.46	12.27	10.63	12.25	11.28	11.34	N	0.3035	0.5927	0.15	UP	N	0.2235	0.4851	0.19	UP	N	0.7541	0.8776	0.04	UP	N	0.9555	0.9899	0.01	UP	GO:0003830,GO:0006487,GO:0016020,GO:0016740,GO:0016757
TBIG000595	XLOC_000595	NA	Y	PPR40_ARATH	Pentatricopeptide repeat-containing protein At1g13040, mitochondrial [Source:SWISS;Acc:Q9SAD9]	4.61	10.94	11.72	8.85	8.34	12.3	11.07	10.59	8.77	10.69	10.96	9.43	10.04	N	0.9829	0.9945	-0.01	DOWN	N	0.3329	0.6105	-0.22	DOWN	N	0.155	0.3178	-0.3	DOWN	N	0.7236	0.9167	-0.08	DOWN	GO:0005739,GO:0005774
TBIG000596	AT1G13060	837863	Y	PBE1	20S proteasome beta subunit E1 [Source:TAIR;Acc:AT1G13060]	85.37	85.69	86.69	100.78	94.46	88.31	111.03	85.39	101.62	101.06	102.11	84.47	90.03	N	0.3503	0.6383	0.12	UP	N	0.9562	0.9842	-0.01	DOWN	N	0.7262	0.8607	-0.05	DOWN	N	0.4955	0.7918	0.09	UP	GO:0000502,GO:0004175,GO:0004298,GO:0005634,GO:0005737,GO:0005839,GO:0006508,GO:0008233,GO:0016787,GO:0051603
TBIG000597	AT1G13080	837865	Y	CYP71B2	cytochrome P450, family 71, subfamily B, polypeptide 2 [Source:TAIR;Acc:AT1G13080]	26.43	4.87	3.9	8.31	8.1	6.65	3.18	9.13	7.87	6.16	4.61	10.73	8.56	Y	0.0009	0.0074	-0.58	DOWN	Y	0.0001	0.0014	0.68	UP	Y	0.0001	0.0004	1.08	UP	N	0.3115	0.6315	-0.17	DOWN	GO:0004497,GO:0005506,GO:0009055,GO:0010286,GO:0016020,GO:0016021,GO:0016491,GO:0016705,GO:0020037,GO:0046872,GO:0055114
TBIG000598	AT1G13090	837866	Y	CYP71B28	cytochrome P450, family 71, subfamily B, polypeptide 28 [Source:TAIR;Acc:AT1G13090]	14.04	15.78	16.96	17.76	24.68	13.27	19.17	18.49	21.08	12.64	21.19	16.3	20.63	Y	0.0014	0.01	0.47	UP	N	0.0267	0.1165	0.34	UP	N	0.0882	0.211	0.23	UP	N	0.0129	0.0811	0.37	UP	GO:0004497,GO:0005506,GO:0009055,GO:0016020,GO:0016021,GO:0016491,GO:0016705,GO:0020037,GO:0046872,GO:0055114
TBIG000599	AT1G13100	837867	Y	CYP71B29	cytochrome P450, family 71, subfamily B, polypeptide 29 [Source:TAIR;Acc:AT1G13100]	9.03	8.13	6.65	8.73	6.47	8.36	5.75	7.72	7.64	8.2	5.31	9.42	5.94	Y	0.0052	0.0302	-0.47	DOWN	N	0.712	0.891	0.06	UP	N	0.2612	0.4568	0.19	UP	N	0.0496	0.2091	-0.34	DOWN	GO:0004497,GO:0005506,GO:0009055,GO:0009506,GO:0010167,GO:0015706,GO:0016020,GO:0016021,GO:0016491,GO:0016705,GO:0020037,GO:0046872,GO:0055114
TBIG000600	AT1G13110	837868	Y	CYP71B7	cytochrome P450, family 71 subfamily B, polypeptide 7 [Source:TAIR;Acc:AT1G13110]	53.28	98.22	70.59	79.49	51.62	105.28	51.41	56.36	44.02	95.39	53.11	95.61	45.82	Y	0.0001	0.0006	-0.75	DOWN	N	0.012	0.0651	-0.36	DOWN	N	0.0248	0.0797	-0.29	DOWN	Y	0.0001	0.0009	-0.67	DOWN	GO:0004497,GO:0005506,GO:0006569,GO:0006612,GO:0009055,GO:0009684,GO:0009963,GO:0010167,GO:0010363,GO:0015706,GO:0016020,GO:0016021,GO:0016491,GO:0016705,GO:0020037,GO:0030003,GO:0046872,GO:0055114,GO:0070838
TBIG000601	AT1G13130	837870	Y	GUN1_ACIC1	Cellulase (glycosyl hydrolase family 5) protein [Source:TAIR;Acc:AT1G13130]	1.08	1.32	1.88	0.96	1.43	1.58	1.83	1.33	1.45	1.24	1.36	1.15	1.28	N	0.2048	0.4696	0.3	UP	N	0.3171	0.594	-0.26	DOWN	N	0.2311	0.4207	-0.27	DOWN	N	0.2646	0.5799	0.29	UP	GO:0003824,GO:0004553,GO:0005975,GO:0016787
TBIG000602	AT1G13150.L01	837873	Y	CYP86C4	cytochrome P450, family 86, subfamily C, polypeptide 4 [Source:TAIR;Acc:AT1G13150]	0.57	0.07	0.56	0.37	0.29	0.33	0	0.8	0.45	0.17	0.15	0.12	0.32	N	1	1	0.39	UP	N	0.2687	0.5399	1.23	UP	N	1	1	0.58	UP	N	0.7788	0.9368	-0.25	DOWN	GO:0004497,GO:0005506,GO:0009055,GO:0016491,GO:0016705,GO:0020037,GO:0046872,GO:0055114
TBIG000603	AT1G13160	837874	Y	sdad1	ARM repeat superfamily protein [Source:TAIR;Acc:AT1G13160]	17.64	47.8	60.33	31.39	39.28	61.85	52.05	42.15	41.3	49.87	51.51	38.04	45.19	N	0.7598	0.9186	0.05	UP	Y	0.0061	0.0391	-0.52	DOWN	N	0.0361	0.1073	-0.38	DOWN	N	0.2854	0.6039	0.21	UP	GO:0000055,GO:0005488,GO:0006406,GO:0006606,GO:0008150,GO:0030036,GO:0042273
TBIG000604	AT1G13180.L01	837876	Y	DIS1	Actin-like ATPase superfamily protein [Source:TAIR;Acc:AT1G13180]	7.1	10.52	11.59	10.02	11.37	9.69	10.1	10.52	10.73	8.27	11.57	12.63	10.64	N	0.1269	0.3433	0.23	UP	N	0.1526	0.3829	0.23	UP	N	0.9795	0.9906	0	DOWN	N	0.9925	0.9973	0	UP	GO:0000166,GO:0000902,GO:0003779,GO:0005524,GO:0005737,GO:0005829,GO:0005856,GO:0005885,GO:0007015,GO:0007275,GO:0009825,GO:0010090,GO:0030833,GO:0034314,GO:0045010
TBIG000605	AT1G13190.L01	837877	Y	CPSF6_DROME	RNA-binding (RRM/RBD/RNP motifs) family protein [Source:TAIR;Acc:AT1G13190]	25.55	22.21	25.64	28.21	31.41	24.09	30.56	27.74	31.33	25.89	26.58	26.33	32.5	N	0.1512	0.3863	0.21	UP	N	0.1857	0.4343	0.2	UP	N	0.1127	0.2527	0.22	UP	N	0.1171	0.3646	0.23	UP	GO:0000166,GO:0003676
TBIG000606	AT1G13220.L01	837882	Y	LINC2	nuclear matrix constituent protein-related [Source:TAIR;Acc:AT1G13220]	12.51	16.58	17.03	13.15	17.33	19.42	13.83	19.64	15.43	15.19	15.94	17.02	16.77	N	0.5079	0.7783	-0.11	DOWN	N	0.7542	0.9107	-0.06	DOWN	N	0.5804	0.7627	0.09	UP	N	0.8165	0.9493	0.04	UP	GO:0005654,GO:0006342,GO:0006997,GO:0007267,GO:0009616,GO:0010050,GO:0010267,GO:0016572,GO:0035196,GO:0051567
TBIG000607	AT1G13230	837883	Y	PII-2	Leucine-rich repeat (LRR) family protein [Source:TAIR;Acc:AT1G13230]	0.18	0.09	0.08	0.06	0.09	0.09	0.15	0.03	0.08	0	0.11	0.2	0.13	N	1	1	0.92	UP	N	1	1	0.67	UP	N	1	1	-0.19	DOWN	N	1	1	0.07	UP	GO:0002237,GO:0005886,GO:0007165,GO:0009507,GO:0009610,GO:0010103,GO:0016020,GO:0044403,GO:0048443
TBIG000608	AT1G13260	837886	Y	RAV1	related to ABI3/VP1 1 [Source:TAIR;Acc:AT1G13260]	12.38	38.49	25.39	72.06	34.38	40.82	32.4	50.01	34.76	48.98	29.3	59.46	32.43	Y	0.0001	0.0011	-0.55	DOWN	Y	0.0003	0.0035	0.51	UP	N	0.0722	0.182	0.24	UP	Y	0.0001	0.0009	-0.82	DOWN	GO:0003677,GO:0003700,GO:0005634,GO:0006351,GO:0006355,GO:0006612,GO:0009741,GO:0009873,GO:0009910,GO:0009963,GO:0010363,GO:0045892,GO:0048366,GO:0048527
TBIG000609	AT1G13270	837887	Y	MAP1C	methionine aminopeptidase 1B [Source:TAIR;Acc:AT1G13270]	24.85	48.79	37.81	50.08	47.17	48.67	42.23	57.3	47.36	46.63	45.27	53.54	45.44	N	0.1416	0.3702	-0.2	DOWN	N	0.2436	0.5098	0.17	UP	N	0.1764	0.3479	0.18	UP	N	0.1951	0.4913	-0.18	DOWN	GO:0004177,GO:0005739,GO:0006508,GO:0008233,GO:0008235,GO:0009507,GO:0009536,GO:0009987,GO:0016787,GO:0019243,GO:0031365,GO:0046872
TBIG000610	AT1G13280	837888	Y	AOC4	allene oxide cyclase 4 [Source:TAIR;Acc:AT1G13280]	30.65	29.39	26.78	31.22	35.22	24.47	28.22	29.54	33.98	24.77	35.27	29.23	32.27	N	0.151	0.3861	0.2	UP	N	0.2045	0.4606	0.19	UP	N	0.1823	0.3564	0.18	UP	N	0.1754	0.4635	0.2	UP	GO:0005886,GO:0009507,GO:0009536,GO:0009695,GO:0016853,GO:0046423
TBIG000611	AT1G13300	837890	Y	HRS1	myb-like transcription factor family protein [Source:TAIR;Acc:AT1G13300]	20.65	12.11	7.3	31.08	14.36	19.37	6.63	20.64	20.39	23.29	4.48	27.89	16.29	Y	0.0001	0.0006	-1.55	DOWN	Y	0.0005	0.0053	0.55	UP	Y	0.0001	0.0004	1.47	UP	Y	0.0001	0.0009	-0.63	DOWN	GO:0000041,GO:0003677,GO:0003682,GO:0003700,GO:0006355,GO:0016036,GO:0080022
TBIG000612	AT1G13330	837893	Y	AHP2	Arabidopsis Hop2 homolog [Source:TAIR;Acc:AT1G13330]	1.34	3.44	2.62	2.39	1.9	2.49	2.32	2.23	2.66	2.63	2.92	2.04	1.21	N	0.7575	0.9175	-0.11	DOWN	N	0.3797	0.658	-0.37	DOWN	N	0.3583	0.5623	-0.43	DOWN	N	0.7692	0.9339	-0.16	DOWN	GO:0005634,GO:0006261,GO:0006302,GO:0006310,GO:0007126,GO:0010332,GO:0051026
TBIG000613	AT1G13400	837900	Y	NUB	C2H2 and C2HC zinc fingers superfamily protein [Source:TAIR;Acc:AT1G13400]	0.88	0.41	0.31	0.34	0.33	0.47	0.7	0.77	0.6	1.02	0.48	0.29	0.58	N	0.4945	0.7675	-0.32	DOWN	N	0.4082	0.6845	-0.41	DOWN	N	0.9398	0.9752	0.04	UP	N	0.8135	0.9482	0.12	UP	GO:0005634,GO:0007275,GO:0010093,GO:0030154,GO:0046872,GO:0048440,GO:0048443,GO:0048653
TBIG000614	AT1G13410	837901	Y	PCMP-H24	Tetratricopeptide repeat (TPR)-like superfamily protein [Source:TAIR;Acc:AT1G13410]	0.89	3.09	3.34	2.49	1.68	3.65	2.9	3.28	2.25	3.33	3.95	2.68	2.13	N	0.884	0.9669	0.03	UP	N	0.2268	0.4895	-0.25	DOWN	Y	0.0001	0.0008	-0.75	DOWN	N	0.0338	0.1622	-0.46	DOWN	GO:0003674,GO:0008150
TBIG000615	AT1G13420	837902	Y	ATST4B	sulfotransferase 4B [Source:TAIR;Acc:AT1G13420]	19.83	20.59	4.12	12.64	1.29	20.01	3.9	9.38	2.3	20.24	2.75	8.35	2.11	Y	0.0001	0.0006	-2.48	DOWN	Y	0.0001	0.0007	-1	DOWN	Y	0.0002	0.0015	-0.92	DOWN	Y	0.0001	0.0009	-2.39	DOWN	GO:0005737,GO:0008146,GO:0009735,GO:0009736,GO:0016740
TBIG000616	AT1G13430	837903	Y	ATST4C	sulfotransferase 4C [Source:TAIR;Acc:AT1G13430]	7.57	6.12	2.99	5.02	4.66	6.54	3.92	4.43	4.76	5.41	3.4	5.8	4.05	Y	0.0001	0.0006	-0.8	DOWN	N	0.2248	0.4867	-0.25	DOWN	N	0.0486	0.1346	0.4	UP	N	0.482	0.7825	-0.15	DOWN	GO:0005737,GO:0008146,GO:0009735,GO:0016740
TBIG000617	AT1G13460	837906	Y	B'THETA	Protein phosphatase 2A regulatory B subunit family protein [Source:TAIR;Acc:AT1G13460]	16.78	15.39	13.18	13	11.27	14.01	10.51	12.8	11.37	13.37	12.3	11.33	10.98	N	0.1086	0.3095	-0.24	DOWN	N	0.1784	0.4237	-0.21	DOWN	N	0.571	0.7549	-0.08	DOWN	N	0.5091	0.8016	-0.1	DOWN	GO:0000159,GO:0005488,GO:0005777,GO:0007165,GO:0008601
TBIG000618	AT1G13590.L01	837920	Y	ATPSK1	phytosulfokine 1 precursor [Source:TAIR;Acc:AT1G13590]	8.17	21.11	34.84	34.71	22.86	26.08	47.48	20.84	42.15	41.12	23.99	21.11	29.52	N	0.1431	0.3726	0.29	UP	N	0.3662	0.6444	-0.2	DOWN	N	0.4089	0.614	-0.16	DOWN	N	0.1198	0.3697	0.34	UP	GO:0005576,GO:0007275,GO:0008083,GO:0008283,GO:0016049,GO:0030154,GO:0031012
TBIG000619	AT1G13605	3766718	Y	F13B4	Encodes a defensin-like (DEFL) family protein. [Source:TAIR;Acc:AT1G13605]	0	0	0	0	0	0	0	0	0	0	0	0	0	N	1	1	0	-	N	1	1	0	-	N	1	1	0	-	N	1	1	0	-	GO:0005576,GO:0006952,GO:0031640,GO:0050832
TBIG000620	AT1G13607	3766719	Y	F13B4	Defensin-like (DEFL) family protein [Source:TAIR;Acc:AT1G13607]	0	0	0	0	0	0	0	0	0	0	0	0	0	N	1	1	0	-	N	1	1	0	-	N	1	1	0	-	N	1	1	0	-	GO:0005576,GO:0006952,GO:0031640,GO:0050832
TBIG000621	AT1G13608	3766720	Y	F13B4	Defensin-like (DEFL) family protein [Source:TAIR;Acc:AT1G13608]	0	0	0	0	0	0	0	0	0	0	0	0	0	N	1	1	0	-	N	1	1	0	-	N	1	1	0	-	N	1	1	0	-	GO:0003674,GO:0005576,GO:0006952,GO:0008150,GO:0031640,GO:0050832
TBIG000622	AT1G13609	3766721	Y	F13B4	Defensin-like (DEFL) family protein [Source:TAIR;Acc:AT1G13609]	0	0	0	0	0	0	0.26	0	0	0	0	0	0	N	1	1	inf	UP	N	1	1	0	-	N	1	1	#NAME?	DOWN	N	1	1	0	-	GO:0005576,GO:0006952,GO:0031640,GO:0050832
TBIG000623	AT1G13620	837923	Y	RGF2	Encodes a root meristem growth factor (RGF). Belongs to a family of functionally redundant homologous peptides that are secreted, tyrosine-sulfated, and expressed mainly in the stem cell area and the innermost layer of central columella cells. RGFs /.../equired for maintenance of the root stem cell niche and transit amplifying cell proliferation. Members of this family include: At5g60810 (RGF1), …	0.52	0.36	0.17	1.43	0.18	0.71	0.67	0.37	0.92	0.33	0.22	0.4	0.3	N	0.5139	0.7829	-0.4	DOWN	N	0.2008	0.4555	0.7	UP	N	0.5571	0.7429	0.41	UP	N	0.2226	0.5292	-0.68	DOWN	GO:0005576,GO:0005615,GO:0008083,GO:0008284,GO:0010082,GO:0030154
TBIG000624	AT1G13635.L01	2745751	Y	guaA	DNA glycosylase superfamily protein [Source:TAIR;Acc:AT1G13635]	1.4	1.44	1.5	1.36	1.4	1.72	1.46	1.23	1.57	1.65	2.16	1.29	1.6	N	0.7264	0.9024	0.1	UP	N	0.299	0.5749	-0.32	DOWN	N	0.5572	0.743	-0.16	DOWN	N	0.3756	0.6967	0.26	UP	GO:0003824,GO:0006281,GO:0006284,GO:0008725
TBIG000625	AT1G13670	837928	Y	-	unknown protein; Has 22 Blast hits to 22 proteins in 7 species: Archae - 0; Bacteria - 0; Metazoa - 0; Fungi - 0; Plants - 22; Viruses - 0; Other Eukaryotes - 0 (source: NCBI BLink). [Source:TAIR;Acc:AT1G13670]	9.34	13.67	6.03	17.94	7.98	15.65	7.08	12.33	8.58	18.76	6.49	14.54	6.01	Y	0.0001	0.0006	-1.28	DOWN	N	0.5287	0.779	-0.11	DOWN	N	0.2469	0.439	0.22	UP	Y	0.0001	0.0009	-0.95	DOWN	GO:0008150
TBIG000626	AT1G13680	837929	Y	Y5713_ARATH	PLC-like phosphodiesterases superfamily protein [Source:TAIR;Acc:AT1G13680]	0	0.04	0	0	0	0.08	0.04	0	0	0.19	0.05	0.09	0	N	1	1	-1.76	DOWN	N	1	1	-1.78	DOWN	N	1	1	#NAME?	DOWN	N	1	1	#NAME?	DOWN	GO:0006629,GO:0008081,GO:0010048,GO:0016787
TBIG000627	AT1G13690	837930	Y	ATE1	ATPase E1 [Source:TAIR;Acc:AT1G13690]	9.84	16.86	15.63	19.46	15.21	18.2	22.97	17.25	17.88	21.62	16.61	17.26	17.4	N	0.906	0.9735	-0.02	DOWN	N	0.8336	0.9446	-0.04	DOWN	N	0.5668	0.7511	-0.11	DOWN	N	0.6828	0.9003	-0.09	DOWN	GO:0000166,GO:0003676,GO:0008150
TBIG000628	AT1G13730.L01	837933	Y	nxt3	Nuclear transport factor 2 (NTF2) family protein with RNA binding (RRM-RBD-RNP motifs) domain [Source:TAIR;Acc:AT1G13730]	15.65	27.11	28.32	19.38	20.33	37.01	29.13	28.23	22.51	31.28	27.55	20.73	21.62	N	0.2327	0.5069	-0.16	DOWN	Y	0.0007	0.007	-0.49	DOWN	Y	0.0046	0.0208	-0.38	DOWN	N	0.7109	0.9112	-0.05	DOWN	GO:0000166,GO:0003676,GO:0005622,GO:0006810,GO:0009165
TBIG000629	AT1G13740	837934	Y	AFP2	ABI five binding protein 2 [Source:TAIR;Acc:AT1G13740]	11.22	6.74	7.31	5.77	5.72	7.59	7.39	6.26	6.4	8.03	6.01	4.95	5.79	N	0.7717	0.9251	-0.09	DOWN	N	0.2786	0.5509	-0.39	DOWN	N	0.5292	0.7207	-0.21	DOWN	N	0.7994	0.9439	0.09	UP	GO:0005515,GO:0005634,GO:0009414,GO:0009737,GO:0009738,GO:0045893
TBIG000630	XLOC_000630	NA	Y	FDL2_ARATH	F-box/FBD/LRR-repeat protein At1g13780 [Source:SWISS;Acc:Q56XS8]	11	12.08	11.11	12.2	11.82	13.37	10.78	13.47	12.08	11.09	9.59	13.14	12.08	N	0.1995	0.4616	-0.21	DOWN	N	0.5883	0.8188	0.09	UP	N	0.196	0.3753	0.21	UP	N	0.6068	0.8592	-0.09	DOWN	-
TBIG000631	AT1G13790.L01	837939	Y	-	XH/XS domain-containing protein [Source:TAIR;Acc:AT1G13790]	1.94	4.57	3.52	4.26	4.51	4.3	4.06	4.83	3.88	3.5	3.53	4.4	3.94	N	0.4659	0.7464	-0.15	DOWN	N	0.5867	0.8179	0.11	UP	N	0.3985	0.6043	0.17	UP	N	0.6612	0.8905	-0.09	DOWN	GO:0031047,GO:0048451,GO:0048453,GO:0080188
TBIG000632	AT1G13810	837942	Y	-	Restriction endonuclease, type II-like superfamily protein [Source:TAIR;Acc:AT1G13810]	2.39	8.31	10.54	7.4	7.09	8.84	11.83	7.86	8.68	8.91	10.49	7.69	9.86	N	0.0391	0.1473	0.34	UP	N	0.3384	0.6162	-0.17	DOWN	N	0.0379	0.1112	-0.34	DOWN	N	0.3285	0.6495	0.18	UP	GO:0003677,GO:0004518,GO:0004519,GO:0005575,GO:0090305
TBIG000633	AT1G13820	837943	Y	yugF	alpha/beta-Hydrolases superfamily protein [Source:TAIR;Acc:AT1G13820]	27.16	23.8	14.93	23.98	23.75	16.53	16.57	23.34	21.03	20.27	19.36	24.17	19.12	N	0.0966	0.2845	-0.25	DOWN	N	0.1122	0.3159	0.25	UP	N	0.0158	0.0563	0.35	UP	N	0.3694	0.6913	-0.14	DOWN	GO:0003824,GO:0008152,GO:0016787
TBIG000634	AT1G13880	837947	Y	ARID2	ELM2 domain-containing protein [Source:TAIR;Acc:AT1G13880]	16.12	13.82	13.03	15.21	11.79	13.36	13.07	16.24	11.34	13.96	11.37	15.22	13.58	N	0.4052	0.6909	-0.12	DOWN	N	0.2346	0.4987	0.18	UP	N	0.912	0.9617	-0.02	DOWN	N	0.0411	0.1849	-0.32	DOWN	GO:0003682,GO:0008150
TBIG000635	AT1G13890	837948	Y	SNAP30	soluble N-ethylmaleimide-sensitive factor adaptor protein 30 [Source:TAIR;Acc:AT1G13890]	0	0	0	0	0	0	0	0	0	0	0	0	0	N	1	1	0	-	N	1	1	0	-	N	1	1	0	-	N	1	1	0	-	GO:0005484,GO:0005515,GO:0005737,GO:0006810,GO:0009827,GO:0009860,GO:0015031,GO:0016020,GO:0016192
TBIG000636	XLOC_000636	NA	Y	Y4885_ARATH	Probable LRR receptor-like serine/threonine-protein kinase At4g08850 [Source:SWISS;Acc:Q8VZG8]	5.43	6.22	6.1	3.47	6.04	5.9	5.96	5.89	5.59	5.74	5.52	5.31	5.58	N	0.9035	0.9733	-0.03	DOWN	N	0.3062	0.5822	-0.29	DOWN	N	0.9804	0.9909	-0.01	DOWN	N	0.3789	0.6998	0.26	UP	GO:0004674,GO:0004713,GO:0005524,GO:0005886,GO:0009506,GO:0016021,GO:0018108
TBIG000637	AT1G13930	837953	Y	-	Involved in response to salt stress. Knockout mutants are hypersensitive to salt stress. [Source:TAIR;Acc:AT1G13930]	110.3	716.71	495.17	773.98	613.97	534.19	916.06	476.79	719.17	708.77	655.76	449.76	533.93	N	0.4303	0.7141	0.11	UP	N	0.1792	0.4247	-0.2	DOWN	N	0.3184	0.5203	-0.14	DOWN	N	0.2051	0.5057	0.18	UP	GO:0003674,GO:0005886,GO:0006096,GO:0006833,GO:0006972,GO:0007030,GO:0009266,GO:0009507,GO:0009570,GO:0009611,GO:0009651,GO:0009805,GO:0009941,GO:0009963,GO:0042744,GO:0046686
TBIG000638	AT1G13950.L01	837955	Y	EIF-5A	eukaryotic elongation factor 5A-1 [Source:TAIR;Acc:AT1G13950]	15.25	14.76	11.2	21.51	13.74	15.89	16.31	16.6	17.44	19.01	12.26	13.36	14.99	N	0.1003	0.2922	-0.3	DOWN	N	0.7249	0.8974	0.07	UP	N	0.1851	0.3602	0.23	UP	N	0.5078	0.8008	-0.12	DOWN	GO:0003723,GO:0003743,GO:0003746,GO:0006412,GO:0006413,GO:0006452,GO:0008612,GO:0010089,GO:0043022,GO:0045901,GO:0045905
TBIG000639	AT1G13960.L01	837956	Y	WRKY4	WRKY DNA-binding protein 4 [Source:TAIR;Acc:AT1G13960]	17.5	15.03	18.66	17.44	18.53	15.99	16.6	16.54	17.75	14.71	16.41	17.45	17.56	N	0.1776	0.4284	0.19	UP	N	0.2643	0.5353	0.17	UP	N	0.5629	0.7481	0.08	UP	N	0.4891	0.7876	0.1	UP	GO:0003677,GO:0003700,GO:0005634,GO:0006351,GO:0006355,GO:0043565
TBIG000640	XLOC_000640	NA	Y	GN	ARF guanine-nucleotide exchange factor GNOM [Source:SWISS;Acc:Q42510]	46.31	33.84	39.49	42.47	59.81	31.85	35.95	38.83	49.38	28.71	36.52	46.24	52.34	N	0.183	0.4371	0.24	UP	N	0.0295	0.1249	0.44	UP	Y	0.0022	0.0116	0.55	UP	N	0.0774	0.2817	0.36	UP	GO:0000911,GO:0001736,GO:0005086,GO:0005768,GO:0005829,GO:0005886,GO:0006897,GO:0007155,GO:0009826,GO:0009942,GO:0010008,GO:0010087,GO:0010274,GO:0010292,GO:0010311,GO:0010540,GO:0015031,GO:0032012,GO:0032509,GO:0048209,GO:0048765,GO:0071555
TBIG000641	AT1G14000	837960	Y	VIK	VH1-interacting kinase [Source:TAIR;Acc:AT1G14000]	43.52	43.3	46.88	40.14	41.38	43.09	37.78	43.13	35.92	41.82	42.05	49.03	39.5	N	0.9767	0.9928	0	DOWN	N	0.7809	0.9234	0.05	UP	N	0.4968	0.6934	-0.1	DOWN	N	0.3598	0.6828	-0.15	DOWN	GO:0000165,GO:0004672,GO:0004674,GO:0004712,GO:0005515,GO:0005524,GO:0006468,GO:0006612,GO:0007154,GO:0007165,GO:0009409,GO:0009414,GO:0009723,GO:0009733,GO:0009734,GO:0009738,GO:0009742,GO:0009753,GO:0009862,GO:0009863,GO:0009867,GO:0009966,GO:0010305,GO:0010363,GO:0016301,GO:0016310,GO:0016772,GO:0030968,GO:0031348,GO:0035556,GO:0042538,GO:0043069,GO:0050832
TBIG000642	AT1G14020.L01	837963	Y	Y1491_ARATH	O-fucosyltransferase family protein [Source:TAIR;Acc:AT1G14020]	15.04	15.28	16.39	12.28	14.66	17.26	14.31	14.82	14.35	14.83	17.1	12.97	13.13	N	0.9108	0.9754	0.02	UP	N	0.3132	0.5902	-0.24	DOWN	N	0.4025	0.6085	-0.17	DOWN	N	0.6854	0.9009	0.09	UP	GO:0016740,GO:0016757
TBIG000643	AT1G14040.L01	837965	Y	PHO1_H3	EXS (ERD1/XPR1/SYG1) family protein [Source:TAIR;Acc:AT1G14040]	14.86	17.04	15.12	18.14	14.06	20.21	13.85	17.17	16.08	17.99	13.56	18.85	15.95	Y	0.0083	0.044	-0.37	DOWN	N	0.8536	0.9528	-0.03	DOWN	N	0.3503	0.5534	0.13	UP	N	0.1548	0.4323	-0.21	DOWN	GO:0005886,GO:0006810,GO:0006817,GO:0016020,GO:0016021,GO:0016036
TBIG000644	XLOC_000644	NA	Y	FUT7	Probable fucosyltransferase 7 [Source:SWISS;Acc:Q9XI81]	8.05	6.49	7.55	6.85	5.69	6.12	7.14	7.13	6.23	6.91	6	6.69	6.51	N	0.7136	0.8965	0.09	UP	N	0.7846	0.9248	0.07	UP	N	0.5057	0.7009	-0.15	DOWN	N	0.6207	0.8689	-0.13	DOWN	GO:0006486,GO:0008107,GO:0016021,GO:0032580,GO:0042546
TBIG000645	AT1G14080.L01	837968	Y	FUT6	fucosyltransferase 6 [Source:TAIR;Acc:AT1G14080]	7.59	7.76	8.51	5.92	5.01	9.69	6.67	8.4	7.03	8.66	6.24	4.94	7.29	N	0.165	0.4094	-0.28	DOWN	N	0.057	0.201	-0.45	DOWN	N	0.5238	0.7161	-0.14	DOWN	N	0.8775	0.9692	0.04	UP	GO:0005794,GO:0006486,GO:0008107,GO:0016020,GO:0016021,GO:0016740,GO:0016757,GO:0032580,GO:0042546
TBIG000646	AT1G14100	5007694	Y	FUT8	fucosyltransferase 8 [Source:TAIR;Acc:AT1G14100]	0.05	0.03	0.08	0.06	0.09	0.06	0.03	0	0	0	0.04	0	0	N	1	1	0.73	UP	N	1	1	-0.54	DOWN	N	1	1	-0.7	DOWN	N	1	1	0.59	UP	GO:0005794,GO:0006486,GO:0008107,GO:0016020,GO:0016021,GO:0016740,GO:0016757,GO:0032580,GO:0042546
TBIG000647	AT1G14150.L01	837974	Y	PQL1	PsbQ-like 2 [Source:TAIR;Acc:AT1G14150]	43.2	21.11	6.43	48.64	14.31	15.58	10.22	30.21	16.4	24.39	8.69	24.29	9.9	Y	0.0001	0.0006	-1.25	DOWN	Y	0.0009	0.0086	0.73	UP	Y	0.0096	0.0383	0.66	UP	Y	0.0001	0.0009	-1.31	DOWN	GO:0005509,GO:0006098,GO:0009344,GO:0009507,GO:0009523,GO:0009534,GO:0009535,GO:0009536,GO:0009543,GO:0009579,GO:0009654,GO:0009767,GO:0015979,GO:0016020,GO:0019898,GO:0045156
TBIG000648	AT1G14180	837977	Y	-	RING/U-box superfamily protein [Source:TAIR;Acc:AT1G14180]	3.89	6.01	4.47	5.81	4.41	5.45	5.41	5.31	3.91	5.94	4.24	4.97	3.56	N	0.0977	0.2866	-0.3	DOWN	N	0.5374	0.7852	-0.12	DOWN	N	0.1976	0.3774	-0.23	DOWN	N	0.0387	0.178	-0.4	DOWN	GO:0000911,GO:0005515,GO:0008150,GO:0008270,GO:0016829,GO:0042127,GO:0046872,GO:0048451,GO:0048453
TBIG000649	AT1G14185	837978	Y	HTH	Glucose-methanol-choline (GMC) oxidoreductase family protein [Source:TAIR;Acc:AT1G14185]	0.81	0.72	0.6	0.98	0.49	1.33	0.44	1.47	0.5	0.72	0.57	0.89	0.53	N	0.0102	0.0522	-0.78	DOWN	N	0.3387	0.6164	0.27	UP	N	0.8368	0.9256	-0.07	DOWN	Y	0.001	0.012	-1.11	DOWN	GO:0006066,GO:0008812,GO:0016614,GO:0050660,GO:0055114
TBIG000650	AT1G14190.L01	837979	Y	(R)-oxynitrilase-like	Glucose-methanol-choline (GMC) oxidoreductase family protein [Source:TAIR;Acc:AT1G14190]	0.88	1.19	0.8	1.19	0.65	1.28	0.75	1.96	0.96	1.4	0.45	0.97	0.8	N	0.0718	0.2313	-0.96	DOWN	N	0.8781	0.9613	0.08	UP	N	0.6045	0.7803	0.28	UP	N	0.1813	0.4719	-0.76	DOWN	GO:0006066,GO:0008812,GO:0016614,GO:0050660,GO:0055114
TBIG000651	AT1G14205	837981	Y	RPL18	Ribosomal L18p/L5e family protein [Source:TAIR;Acc:AT1G14205]	1.42	5.38	3.08	7.03	5.32	3.54	4.24	8.25	6.33	5.49	3.02	4.67	5.18	N	0.4892	0.7634	-0.46	DOWN	N	0.4888	0.7499	0.49	UP	N	0.1986	0.3785	0.72	UP	N	0.7139	0.9122	-0.21	DOWN	GO:0003735,GO:0005622,GO:0005840,GO:0006412
TBIG000652	AT1G14230.L01	837984	Y	APY4	GDA1/CD39 nucleoside phosphatase family protein [Source:TAIR;Acc:AT1G14230]	20.12	16.47	18.1	15.75	23.22	14.52	17.05	17.29	19.81	15.27	18.81	15.45	21.62	N	0.115	0.3216	0.22	UP	N	0.6805	0.8747	0.06	UP	N	0.0428	0.1218	0.28	UP	Y	0.0024	0.0233	0.44	UP	GO:0000166,GO:0005524,GO:0016020,GO:0016021,GO:0016787
TBIG000653	AT1G14240.L01	837985	Y	APY3	GDA1/CD39 nucleoside phosphatase family protein [Source:TAIR;Acc:AT1G14240]	1.88	9.26	6.57	4.59	3.29	7.96	4.42	7.38	4.46	5.68	6.05	5.14	4.51	N	0.012	0.0594	-0.42	DOWN	N	0.0218	0.1016	-0.42	DOWN	Y	0.008	0.0329	-0.46	DOWN	N	0.0182	0.1041	-0.45	DOWN	GO:0000166,GO:0005524,GO:0005575,GO:0016020,GO:0016021,GO:0016787,GO:0042546,GO:0044036
TBIG000654	AT1G14250	837986	Y	APY5	GDA1/CD39 nucleoside phosphatase family protein [Source:TAIR;Acc:AT1G14250]	0.07	1.16	0.32	0.59	0.28	0.5	0.15	0.53	0.36	0.47	0.37	0.33	0.38	Y	0.0006	0.005	-1.35	DOWN	N	0.0979	0.2887	-0.55	DOWN	N	1	1	0.3	UP	N	0.1852	0.4772	-0.49	DOWN	GO:0000166,GO:0005524,GO:0005773,GO:0016020,GO:0016021,GO:0016787
TBIG000655	AT1G14260	837987	Y	SUD1	RING/FYVE/PHD zinc finger superfamily protein [Source:TAIR;Acc:AT1G14260]	0.2	0.91	0.56	0.93	0.3	0.96	0.28	0.72	0.34	1.16	0.66	1.09	0.24	N	0.2397	0.5164	-1.01	DOWN	N	0.8724	0.959	-0.13	DOWN	N	0.6235	0.7941	-0.75	DOWN	N	0.3478	0.6702	-1.63	DOWN	GO:0004842,GO:0008270,GO:0016567
TBIG000656	AT1G14280	837989	Y	PKS2	phytochrome kinase substrate 2 [Source:TAIR;Acc:AT1G14280]	42.57	11.05	8.68	14.25	14.28	9.11	8.08	13.08	12.18	8.41	9.39	11.12	12.03	N	0.4538	0.7351	-0.12	DOWN	N	0.0104	0.0588	0.43	UP	Y	0.0001	0.0008	0.58	UP	N	0.7877	0.9391	0.04	UP	GO:0005886,GO:0009585,GO:0009637,GO:0009638,GO:0010017,GO:0010155,GO:0016020,GO:0046777,GO:0048366
TBIG000657	AT1G14310.L01	837992	Y	Hdhd3	Haloacid dehalogenase-like hydrolase (HAD) superfamily protein [Source:TAIR;Acc:AT1G14310]	6.58	9.44	6.45	10.35	7.34	8.31	7.31	7.23	8.7	10.19	6.57	9.29	7.64	N	0.0163	0.0751	-0.45	DOWN	N	0.8018	0.9309	-0.05	DOWN	N	0.2117	0.3955	0.23	UP	N	0.4306	0.7415	-0.16	DOWN	GO:0005575,GO:0008152,GO:0016787
TBIG000658	AT1G14320.L01	837993	Y	SAC52	Ribosomal protein L16p/L10e family protein [Source:TAIR;Acc:AT1G14320]	476.89	939.45	877.67	1238.41	623.13	1124.23	1221.61	964.46	871.48	1441.33	920.7	794.69	760.9	N	0.2119	0.4793	-0.2	DOWN	N	0.2276	0.4903	-0.2	DOWN	Y	0.0062	0.0267	-0.4	DOWN	N	0.0103	0.0692	-0.39	DOWN	GO:0001510,GO:0003735,GO:0005515,GO:0005622,GO:0005634,GO:0005730,GO:0005737,GO:0005773,GO:0005774,GO:0005829,GO:0005840,GO:0006412,GO:0006952,GO:0009507,GO:0022625,GO:0022626,GO:0030529,GO:0071493
TBIG000659	AT1G14340	837995	Y	vip1	RNA-binding (RRM/RBD/RNP motifs) family protein [Source:TAIR;Acc:AT1G14340]	13.89	10.92	13.25	13.56	13.98	10.25	13.6	12.66	15.92	12.69	12.56	11.37	15.26	N	0.1592	0.3995	0.23	UP	N	0.3648	0.6432	0.16	UP	N	0.1802	0.3535	0.21	UP	N	0.0931	0.3172	0.29	UP	GO:0000166,GO:0003676,GO:0006301
TBIG000660	AT1G14345	837996	Y	-	NAD(P)-linked oxidoreductase superfamily protein [Source:TAIR;Acc:AT1G14345]	68.17	24.42	18.11	29.52	26.45	18.01	27.94	25.56	30.27	28.28	29.09	18.75	20.97	N	0.5349	0.7962	0.1	UP	N	0.7482	0.9075	0.05	UP	N	0.723	0.8594	0.05	UP	N	0.5261	0.8129	0.1	UP	GO:0006098,GO:0009507,GO:0009534,GO:0009535,GO:0010207,GO:0016020,GO:0019288
TBIG000661	AT1G14350	837997	Y	FLP	Duplicated homeodomain-like superfamily protein [Source:TAIR;Acc:AT1G14350]	7.16	6.25	8.32	4.74	7.5	6.91	7.25	7.36	8.21	6.6	8.92	6.48	7.16	N	0.214	0.4822	0.32	UP	N	0.7481	0.9075	-0.1	DOWN	N	0.7236	0.8595	-0.09	DOWN	N	0.2445	0.5565	0.34	UP	GO:0003677,GO:0003682,GO:0003700,GO:0006355,GO:0010052
TBIG000662	AT1G14370	837999	Y	APK2A	protein kinase 2A [Source:TAIR;Acc:AT1G14370]	8.05	15.35	15.93	16.67	12.25	16.42	12.38	13.02	9.39	18.58	12.78	18.63	11.49	N	0.248	0.5275	-0.29	DOWN	N	0.8145	0.9367	-0.06	DOWN	N	0.252	0.4459	-0.3	DOWN	N	0.0732	0.2719	-0.52	DOWN	GO:0000166,GO:0004672,GO:0004674,GO:0005524,GO:0005886,GO:0006468,GO:0009536,GO:0016301,GO:0016310,GO:0016740,GO:0016772
TBIG000663	AT1G14390.L01	838001	Y	Y1143_ARATH	Leucine-rich repeat protein kinase family protein [Source:TAIR;Acc:AT1G14390]	3.64	3.13	3.52	2.6	3.34	4.45	2.53	4.71	3.31	3.97	3.25	4.36	3.48	N	0.0821	0.254	-0.31	DOWN	N	0.9907	0.9954	0	UP	N	0.4315	0.635	0.14	UP	N	0.3743	0.6953	-0.17	DOWN	GO:0000166,GO:0004672,GO:0004674,GO:0005515,GO:0005524,GO:0006468,GO:0016020,GO:0016021,GO:0016301,GO:0016310,GO:0016740,GO:0016772
TBIG000664	AT1G14430	838005	Y	GAOA	glyoxal oxidase-related protein [Source:TAIR;Acc:AT1G14430]	4.55	2.72	0.68	1.66	1.24	1.98	1.05	2.01	0.93	2.15	1.12	2.17	1.17	Y	0.0001	0.0006	-1.27	DOWN	N	0.3376	0.6155	-0.22	DOWN	N	0.3416	0.5449	0.23	UP	Y	0.0013	0.0138	-0.81	DOWN	-
TBIG000665	XLOC_000665	NA	Y	PCMP-A4	Pentatricopeptide repeat-containing protein At1g14470 [Source:SWISS;Acc:Q9M9R6]	1.72	5.4	6.24	4.57	4.26	5.65	5.15	5.99	4.79	5.21	5.07	5.33	5.04	N	0.9179	0.9779	0.02	UP	N	0.8717	0.9588	-0.03	DOWN	N	0.2631	0.459	-0.2	DOWN	N	0.4626	0.7678	-0.15	DOWN	-
TBIG000666	AT1G14500	838012	Y	Y5262_ARATH	Ankyrin repeat family protein [Source:TAIR;Acc:AT1G14500]	0.16	0.11	0.13	0.22	0.21	0.25	0.15	0.22	0.09	0.04	0.22	0	0.31	N	1	1	0.34	UP	N	1	1	0.14	UP	N	1	1	0.32	UP	N	1	1	0.52	UP	GO:0005515,GO:0005575,GO:0008150
TBIG000667	AT1G14550	838017	Y	PER5	Peroxidase superfamily protein [Source:TAIR;Acc:AT1G14550]	0.22	2.69	1.07	2.64	0.59	3.06	0.44	1.01	0.73	7.99	0.72	4.74	0.42	Y	0.0001	0.0006	-2.61	DOWN	Y	0.0076	0.0464	-0.69	DOWN	N	0.3489	0.5521	-0.35	DOWN	Y	0.0001	0.0009	-2.27	DOWN	GO:0004601,GO:0005576,GO:0006979,GO:0016491,GO:0020037,GO:0046872,GO:0055114,GO:0071456
TBIG000668	AT1G14560.L01	838018	Y	mcfB	Mitochondrial substrate carrier family protein [Source:TAIR;Acc:AT1G14560]	11.34	12.87	13.25	9.15	10.03	12.16	12.04	10.69	9.31	10.94	12.74	10.24	9.31	N	0.5666	0.8162	0.08	UP	N	0.121	0.3311	-0.25	DOWN	Y	0.0085	0.0347	-0.39	DOWN	N	0.7553	0.9295	-0.05	DOWN	GO:0005739,GO:0005743,GO:0006810,GO:0015228,GO:0016020,GO:0016021,GO:0035349,GO:0055085
TBIG000669	AT1G14570.L01	838019	Y	ubx2	UBX domain-containing protein [Source:TAIR;Acc:AT1G14570]	41.67	36.92	36.12	48.55	42.69	39.44	40.86	44.08	44.49	40.79	39.26	44.15	45.59	N	0.9805	0.994	0	DOWN	N	0.1101	0.3117	0.23	UP	N	0.1121	0.2519	0.21	UP	N	0.9114	0.9772	-0.02	DOWN	GO:0005515,GO:0005634,GO:0030674,GO:0048573
TBIG000670	AT1G14580.L01	838020	Y	MGP	C2H2-like zinc finger protein [Source:TAIR;Acc:AT1G14580]	10.34	11.2	12.8	9.82	12.79	10.02	12	9.75	11.01	9.58	14.96	10.14	11.03	N	0.0353	0.1365	0.37	UP	N	0.7717	0.9186	-0.06	DOWN	N	0.263	0.459	-0.18	DOWN	N	0.1376	0.403	0.26	UP	GO:0003676,GO:0003700,GO:0006355,GO:0046872
TBIG000671	AT1G14630	838025	Y	-	unknown protein; BEST Arabidopsis thaliana protein match is: unknown protein (TAIR:AT2G01990.1); Has 125 Blast hits to 123 proteins in 14 species: Archae - 0; Bacteria - 0; Metazoa - 0; Fungi - 0; Plants - 125; Viruses - 0; Other Eukaryotes - 0 (sou /.../CBI BLink). [Source:TAIR;Acc:AT1G14630]	2.86	3.12	2.14	3.82	2.38	2.77	2.06	2.82	2.12	3.95	1.88	3.07	2.03	N	0.012	0.0594	-0.68	DOWN	N	0.9244	0.9751	-0.02	DOWN	N	0.6999	0.8442	0.11	UP	N	0.0568	0.2299	-0.54	DOWN	GO:0008150
TBIG000672	XLOC_000672	NA	Y	SF3A1_ARATH	Probable splicing factor 3A subunit 1 [Source:SWISS;Acc:Q8RXF1]	3.05	3.44	3.18	3.63	3.07	3.71	3.16	3.33	3.49	3.51	2	3.77	3.01	N	0.0842	0.2588	-0.35	DOWN	N	0.9474	0.9813	0.01	UP	N	0.2862	0.4854	0.21	UP	N	0.491	0.7888	-0.14	DOWN	GO:0000398,GO:0003723,GO:0005684
TBIG000673	AT1G14650	838027	Y	SF3A1_ARATH	SWAP (Suppressor-of-White-APricot)/surp domain-containing protein / ubiquitin family protein [Source:TAIR;Acc:AT1G14650]	36.04	38.41	42.59	39.43	43.59	44.84	40.85	42.12	41.13	38.03	39.99	43.44	43.98	N	0.8152	0.9428	0.03	UP	N	0.7631	0.9153	0.04	UP	N	0.5577	0.7434	0.08	UP	N	0.6008	0.8559	0.07	UP	GO:0000398,GO:0003723,GO:0005515,GO:0005634,GO:0005681,GO:0005684,GO:0006396,GO:0006397,GO:0008380
TBIG000674	AT1G14670	838029	Y	phg1b	Endomembrane protein 70 protein family [Source:TAIR;Acc:AT1G14670]	114.65	140.27	169.54	127.12	163.64	156.84	150.3	133.17	145.85	136.46	164.28	131.6	162.03	N	0.2602	0.5422	0.16	UP	N	0.3424	0.6204	-0.14	DOWN	N	0.9155	0.9641	-0.01	DOWN	N	0.0398	0.1812	0.29	UP	GO:0005768,GO:0005794,GO:0005802,GO:0016020,GO:0016021
TBIG000675	AT1G14680	838030	Y	-	unknown protein; BEST Arabidopsis thaliana protein match is: unknown protein (TAIR:AT4G09060.1); Has 8132 Blast hits to 6366 proteins in 685 species: Archae - 171; Bacteria - 671; Metazoa - 4046; Fungi - 445; Plants - 318; Viruses - 23; Other Eukary /.../ 2458 (source: NCBI BLink). [Source:TAIR;Acc:AT1G14680]	0.77	2.01	1.05	2.03	1.74	1.29	1.24	1.37	1.72	1.04	2.09	2.2	2.05	N	0.9752	0.9925	0.01	UP	N	0.2419	0.5074	0.36	UP	N	0.2228	0.4102	0.35	UP	N	0.9799	0.9955	0	UP	GO:0005829,GO:0008150
TBIG000676	AT1G14685	838031	Y	BPC2	basic pentacysteine 2 [Source:TAIR;Acc:AT1G14685]	17.83	24.91	20.52	31.93	27.84	24.08	23.77	33.41	29.67	25.64	24.43	31.82	25.79	N	0.433	0.7166	-0.11	DOWN	N	0.0104	0.059	0.38	UP	N	0.0305	0.0938	0.29	UP	N	0.1803	0.4704	-0.19	DOWN	GO:0003677,GO:0003700,GO:0005634,GO:0006351,GO:0006355,GO:0009723,GO:0050793
TBIG000677	AT1G14687	838033	Y	AtHB32	homeobox protein 32 [Source:TAIR;Acc:AT1G14687]	0.95	1.51	1.68	2.22	1.19	2.53	1.79	1.77	1.21	1.8	1.79	1.46	1.65	N	0.5815	0.8241	-0.16	DOWN	N	0.7059	0.8885	-0.12	DOWN	N	0.2109	0.3943	-0.38	DOWN	N	0.2003	0.4994	-0.41	DOWN	GO:0003677
TBIG000678	AT1G14700.L01	838035	Y	PAP3	purple acid phosphatase 3 [Source:TAIR;Acc:AT1G14700]	15.42	18.56	8.15	24.48	21.06	11.29	10.03	23.04	19.61	16.65	15.05	18.98	15.45	Y	0.0046	0.0276	-0.47	DOWN	Y	0.0017	0.0141	0.53	UP	Y	0.0001	0.0004	0.77	UP	N	0.1658	0.4485	-0.22	DOWN	GO:0003993,GO:0005576,GO:0005773,GO:0016787,GO:0046872
TBIG000679	AT1G14730.L01	838038	Y	CYB561C	Cytochrome b561/ferric reductase transmembrane protein family [Source:TAIR;Acc:AT1G14730]	5.44	4.36	8.49	7.71	7.74	5.23	14.2	7	10.28	5.89	8.59	6.38	7.39	Y	0.0001	0.0006	1.02	UP	N	0.0318	0.1323	0.46	UP	N	0.1003	0.2328	-0.29	DOWN	N	0.1541	0.4311	0.28	UP	GO:0016020,GO:0016021,GO:0016491,GO:0046872,GO:0055114
TBIG000680	AT1G14755	3766729	Y	DF201_ARATH	S locus-related glycoprotein 1 (SLR1) binding pollen coat protein family [Source:TAIR;Acc:AT1G14755]	0	0	0	0	0	0	0	0	0	0	0	0	0	N	1	1	0	-	N	1	1	0	-	N	1	1	0	-	N	1	1	0	-	GO:0005576,GO:0006952,GO:0031640,GO:0050832
TBIG000681	AT1G14780	838043	Y	MACP1_ARATH	MAC/Perforin domain-containing protein [Source:TAIR;Acc:AT1G14780]	5.42	6.81	7.96	5.78	3.88	6.99	5.79	4.3	4.74	6.31	6.57	5.87	4.69	N	0.9641	0.9894	0.01	UP	N	0.2067	0.4635	-0.34	DOWN	N	0.0168	0.0591	-0.6	DOWN	N	0.4106	0.7275	-0.24	DOWN	GO:0006952,GO:0009626,GO:0015824,GO:0045087
TBIG000682	AT1G14800	838045	Y	FB127_ARATH	Nucleic acid-binding, OB-fold-like protein [Source:TAIR;Acc:AT1G14800]	0	0	0	0	0	0	0	0	0	0	0	0	0	N	1	1	0	-	N	1	1	0	-	N	1	1	0	-	N	1	1	0	-	GO:0005575,GO:0008150
TBIG000683	AT1G14860	838051	Y	atnudt18	nudix hydrolase homolog 18 [Source:TAIR;Acc:AT1G14860]	5.45	7.84	7.06	10.48	8.59	6.61	7.26	9.57	11.45	8.07	6.05	10.94	10.3	N	0.5053	0.776	-0.12	DOWN	N	0.0129	0.0691	0.46	UP	Y	0.0006	0.0041	0.58	UP	N	0.9869	0.9964	0	UP	GO:0005739,GO:0016787,GO:0046872
TBIG000684	AT1G14890	838054	Y	21KD_DAUCA	Plant invertase/pectin methylesterase inhibitor superfamily protein [Source:TAIR;Acc:AT1G14890]	14.57	21.02	23.16	32.85	23.57	17.82	23.84	20.5	25.38	23.19	27.97	23.48	25.57	N	0.0648	0.2143	0.28	UP	N	0.0531	0.1905	0.31	UP	N	0.9847	0.9929	0	DOWN	N	0.8586	0.9636	-0.03	DOWN	GO:0004857,GO:0030599,GO:0043086
TBIG000685	AT1G14920	838057	Y	GAI	GRAS family transcription factor family protein [Source:TAIR;Acc:AT1G14920]	31.27	22.44	22.37	22.26	24.11	20.36	18.06	25.74	19.15	19.05	20.2	21.64	21.19	N	0.8513	0.9567	-0.03	DOWN	N	0.2146	0.4746	0.18	UP	N	0.4491	0.6512	0.1	UP	N	0.494	0.791	-0.1	DOWN	GO:0003700,GO:0005515,GO:0005634,GO:0006351,GO:0006355,GO:0006808,GO:0007275,GO:0009651,GO:0009723,GO:0009737,GO:0009739,GO:0009740,GO:0009845,GO:0009863,GO:0009867,GO:0009938,GO:0010029,GO:0010162,GO:0010187,GO:0010218,GO:0010233,GO:0010325,GO:0042538,GO:0048444,GO:2000033,GO:2000377
TBIG000686	AT1G15000	838065	Y	scpl50	serine carboxypeptidase-like 50 [Source:TAIR;Acc:AT1G15000]	8.64	15.11	16.03	15.12	11.26	15.16	18.07	14.62	15.43	17.25	16.02	11.7	15.54	N	0.6352	0.8557	0.07	UP	N	0.2273	0.49	-0.19	DOWN	N	0.1162	0.2584	-0.23	DOWN	N	0.7961	0.9422	0.04	UP	GO:0004180,GO:0004185,GO:0005576,GO:0005773,GO:0006508,GO:0008233,GO:0016787
TBIG000687	AT1G15010	838066	Y	-	unknown protein; BEST Arabidopsis thaliana protein match is: unknown protein (TAIR:AT2G01300.1); Has 71 Blast hits to 71 proteins in 13 species: Archae - 0; Bacteria - 2; Metazoa - 0; Fungi - 0; Plants - 69; Viruses - 0; Other Eukaryotes - 0 (source /.../ BLink). [Source:TAIR;Acc:AT1G15010]	0.96	1.43	3.44	5.17	5.99	1.79	6.23	2.13	9.16	3.76	3.83	4.44	7.13	Y	0.0036	0.0223	0.99	UP	N	0.0271	0.1174	0.79	UP	Y	0.0039	0.0181	0.74	UP	Y	0.0018	0.018	0.95	UP	GO:0050832
TBIG000688	AT1G15015	6240794	Y	FB9_ARATH	F-box family protein [Source:TAIR;Acc:AT1G15015]	0.3	0	0	0	0	0	0	0	0	0	0	0	0	N	1	1	0	-	N	1	1	0	-	N	1	1	0	-	N	1	1	0	-	GO:0003674,GO:0005515,GO:0005575,GO:0008150
TBIG000689	AT1G15030	838068	Y	-	Protein of unknown function (DUF789) [Source:TAIR;Acc:AT1G15030]	40.32	26.65	22.91	24.81	22.88	23.53	20.53	23.17	21.69	24.02	22.36	26.72	22.49	N	0.2812	0.5668	-0.16	DOWN	N	0.9071	0.9698	0.02	UP	N	0.7941	0.9015	0.04	UP	N	0.4592	0.7654	-0.14	DOWN	GO:0008150
TBIG000690	AT1G15045	6241366	Y	-	hypothetical protein [Source:TAIR;Acc:AT1G15045]	0	0	0	0	0	0	0	0	0	0	0	0	0	N	1	1	0	-	N	1	1	0	-	N	1	1	0	-	N	1	1	0	-	-
TBIG000691	AT1G15080.L01	838072	Y	ATPAP2	lipid phosphate phosphatase 2 [Source:TAIR;Acc:AT1G15080]	2.68	2.38	3.01	3.08	4.11	3.68	3.56	3.02	3.31	3.31	3.58	3.36	3.05	N	0.5776	0.8225	0.12	UP	N	0.9156	0.9723	0.02	UP	N	0.7465	0.8731	0.07	UP	N	0.4633	0.7682	0.17	UP	GO:0003824,GO:0003993,GO:0005886,GO:0005887,GO:0008152,GO:0008195,GO:0009738,GO:0016020,GO:0016021,GO:0016787
TBIG000692	AT1G15110.L01	838074	Y	ptdss2	phosphatidyl serine synthase family protein [Source:TAIR;Acc:AT1G15110]	15.6	10.68	15.7	11.95	12.81	14.2	16.79	12.52	15.15	13.69	11.48	13.3	15.14	N	0.1606	0.4019	0.21	UP	N	0.9685	0.9873	-0.01	DOWN	N	0.8738	0.9436	-0.02	DOWN	N	0.2047	0.5053	0.2	UP	GO:0005634,GO:0005789,GO:0006659
TBIG000693	AT1G15120.L01	838075	Y	QCR6_SOLTU	Ubiquinol-cytochrome C reductase hinge protein [Source:TAIR;Acc:AT1G15120]	173	171.93	155.94	342.39	125.87	167.64	214.21	141.27	181.84	303.6	154.27	163.28	139.63	N	0.0401	0.1504	-0.28	DOWN	N	0.9177	0.9728	0.02	UP	N	0.0982	0.2289	-0.22	DOWN	Y	0.0006	0.0081	-0.5	DOWN	GO:0005739,GO:0005743,GO:0006096,GO:0006122,GO:0006511,GO:0008121,GO:0009060,GO:0009853,GO:0016020,GO:0046686,GO:0051788,GO:0055114,GO:0070469,GO:0080129
TBIG000694	AT1G15125.L01	838076	Y	MT810_ARATH	S-adenosyl-L-methionine-dependent methyltransferases superfamily protein [Source:TAIR;Acc:AT1G15125]	20.26	102.44	21.88	172.84	29.68	77.42	20.1	75.35	25.07	85.95	19.32	149.78	35.49	Y	0.0001	0.0006	-2.12	DOWN	Y	0.0001	0.0007	0.58	UP	Y	0.0001	0.0004	0.58	UP	Y	0.0001	0.0009	-2.12	DOWN	GO:0008168,GO:0016740,GO:0032259
TBIG000695	AT1G15150	838080	Y	DTXL5	MATE efflux family protein [Source:TAIR;Acc:AT1G15150]	0.57	1.34	1.13	0.55	0.91	1.36	0.71	0.5	0.67	0.78	1.01	0.85	0.99	N	0.3166	0.6061	-0.28	DOWN	Y	0.0083	0.0498	-0.85	DOWN	N	0.6429	0.8075	-0.13	DOWN	N	0.1698	0.4548	0.45	UP	GO:0006855,GO:0015238,GO:0015297,GO:0016020,GO:0055085
TBIG000696	AT1G15160.L01	838081	Y	DTXL1	MATE efflux family protein [Source:TAIR;Acc:AT1G15160]	0.7	0.76	0.78	0.55	0.65	0.94	0.78	0.56	0.99	0.75	0.72	0.4	0.46	N	0.8618	0.9595	-0.09	DOWN	N	0.3251	0.6021	-0.68	DOWN	N	0.8471	0.9307	-0.11	DOWN	N	0.5092	0.8016	0.49	UP	GO:0006855,GO:0015238,GO:0015297,GO:0016020,GO:0055085
TBIG000697	AT1G15170	838083	Y	DTX1	MATE efflux family protein [Source:TAIR;Acc:AT1G15170]	12.56	9.54	9.79	10.06	8.63	10.45	8.8	10.38	8.5	10.95	9.71	11.22	8.73	N	0.4205	0.705	-0.13	DOWN	N	0.8077	0.9336	0.04	UP	N	0.4566	0.6573	-0.12	DOWN	N	0.0954	0.322	-0.28	DOWN	GO:0006855,GO:0009507,GO:0015238,GO:0015297,GO:0016020,GO:0055085
TBIG000698	AT1G15180.L01	838084	Y	DTX1	MATE efflux family protein [Source:TAIR;Acc:AT1G15180]	32.27	14.73	11.2	20.52	27.88	12.36	10.89	20.21	22.5	12.24	15.63	21.72	24	N	0.7355	0.9082	-0.05	DOWN	Y	0.0001	0.0007	0.68	UP	Y	0.0001	0.0004	0.99	UP	N	0.0703	0.2655	0.27	UP	GO:0006855,GO:0015238,GO:0015297,GO:0016020,GO:0055085
TBIG000699	AT1G15190	838085	Y	FLA19	Fasciclin-like arabinogalactan family protein [Source:TAIR;Acc:AT1G15190]	0.52	0.63	1.28	1.11	1.2	0.58	1.78	0.95	1.61	1.7	1.14	1.68	1.91	N	0.0979	0.2871	0.53	UP	N	0.2762	0.5483	0.37	UP	N	0.5455	0.7341	0.17	UP	N	0.2774	0.5938	0.34	UP	GO:0005576
TBIG000700	AT1G15215.L01	838088	Y	F9L1.16	BEST Arabidopsis thaliana protein match is: sequence-specific DNA binding transcription factors;sequence-specific DNA binding (TAIR:AT3G18380.1); Has 89 Blast hits to 86 proteins in 16 species: Archae - 0; Bacteria - 0; Metazoa - 0; Fungi - 0; Plant /.../; Viruses - 0; Other Eukaryotes - 0 (source: NCBI BLink). [Source:TAIR;Acc:AT1G15215]	6.48	6.46	7.49	9.07	7.01	5.59	7.15	8.05	8.66	6.66	7.46	6.93	9.32	N	0.3325	0.6213	0.24	UP	N	0.1572	0.3909	0.36	UP	N	0.397	0.6027	0.2	UP	N	0.7027	0.9076	0.09	UP	GO:0005634,GO:0006306,GO:0006346,GO:0033562,GO:0046872
TBIG000701	AT1G15240.L01	838091	Y	-	Phox-associated domain;Phox-like;Sorting nexin, C-terminal [Source:TAIR;Acc:AT1G15240]	25.71	22.51	25.67	22.48	28.4	22.37	22.94	23.45	25.77	18.65	23.6	25.77	28.2	N	0.1569	0.3962	0.2	UP	N	0.2313	0.4946	0.18	UP	N	0.1285	0.2776	0.2	UP	N	0.1037	0.339	0.23	UP	GO:0005515,GO:0007154,GO:0035091
TBIG000702	AT1G15260	838093	Y	-	unknown protein; BEST Arabidopsis thaliana protein match is: unknown protein (TAIR:AT3G16070.1); Has 28 Blast hits to 28 proteins in 7 species: Archae - 0; Bacteria - 0; Metazoa - 0; Fungi - 0; Plants - 28; Viruses - 0; Other Eukaryotes - 0 (source: /.../BLink). [Source:TAIR;Acc:AT1G15260]	11.83	9.6	5.94	10.46	5.31	9.3	8.08	7.95	7.59	10.27	8.55	5.51	5.85	N	0.0643	0.2133	-0.35	DOWN	N	0.1844	0.4327	-0.28	DOWN	N	0.1948	0.3738	-0.25	DOWN	N	0.1424	0.4104	-0.31	DOWN	GO:0008150
TBIG000703	AT1G15280.L01	838095	Y	-	CASC3/Barentsz eIF4AIII binding [Source:TAIR;Acc:AT1G15280]	35.13	39.85	38.92	47.07	32.53	42.26	41.9	42.27	39.75	43.52	36.32	38.74	36.58	N	0.4722	0.7507	-0.1	DOWN	N	0.8128	0.9356	0.03	UP	N	0.4738	0.6734	-0.09	DOWN	N	0.1215	0.3732	-0.22	DOWN	GO:0003674,GO:0005829,GO:0008150
TBIG000704	AT1G15330	838102	Y	PV42A	Cystathionine beta-synthase (CBS) protein [Source:TAIR;Acc:AT1G15330]	0.06	0	0.04	0.18	0.4	0.08	0.13	0.34	0.32	0	0.2	0.27	0.4	N	1	1	2.18	UP	N	1	1	3.26	UP	N	1	1	1.62	UP	N	1	1	0.54	UP	GO:0003006,GO:0009553,GO:0009555,GO:0010183,GO:0030554,GO:0048443
TBIG000705	AT1G15360	838105	Y	SHN1	Integrase-type DNA-binding superfamily protein [Source:TAIR;Acc:AT1G15360]	0	0	0.06	0.07	0.07	0	0.07	0	0.08	0	0.08	0.07	0.14	N	1	1	inf	UP	N	1	1	inf	UP	N	1	1	0.49	UP	N	1	1	1.07	UP	GO:0003677,GO:0003700,GO:0005634,GO:0006351,GO:0006355,GO:0009414,GO:0009873,GO:0010143,GO:0010166,GO:0043565
TBIG000706	AT1G15370	838106	Y	-	SNARE-like superfamily protein [Source:TAIR;Acc:AT1G15370]	31.46	29.36	30.59	39.89	24.98	27.2	45.4	29.74	34.1	36.76	29.18	27.15	28.05	N	0.2454	0.5238	0.18	UP	N	0.6682	0.8692	0.07	UP	N	0.0933	0.2201	-0.25	DOWN	N	0.4088	0.7259	-0.14	DOWN	GO:0006810
TBIG000707	AT1G15380	838107	Y	-	Lactoylglutathione lyase / glyoxalase I family protein [Source:TAIR;Acc:AT1G15380]	10.89	10.08	5.42	19.34	5.24	11.57	5.57	19.84	11.61	19.53	5.5	11.52	9.57	N	0.3264	0.6156	-1.31	DOWN	N	0.8248	0.9401	0.31	UP	N	0.6078	0.7828	0.69	UP	N	0.5176	0.8085	-0.92	DOWN	GO:0009744,GO:0009750,GO:0016829
TBIG000708	AT1G15390	838109	Y	PDF1A	peptide deformylase 1A [Source:TAIR;Acc:AT1G15390]	15.47	25.21	25.51	29.51	23.26	22.95	29.79	26.78	30.32	26.51	28.43	23.43	25.99	N	0.9119	0.9761	0.16	UP	N	0.9455	0.9807	0.1	UP	N	0.9738	0.9885	-0.06	DOWN	N	0.9925	0.9973	0.01	UP	GO:0005506,GO:0005739,GO:0006412,GO:0009505,GO:0009507,GO:0009536,GO:0009570,GO:0016787,GO:0042586,GO:0043686,GO:0046872
TBIG000709	AT1G15410.L01	838111	Y	racX	aspartate-glutamate racemase family [Source:TAIR;Acc:AT1G15410]	18.59	11.38	10.01	7.64	8.45	10.73	8.61	10.3	7.45	8.84	9.69	9.98	9.4	N	0.9284	0.9806	-0.12	DOWN	N	0.9034	0.9686	-0.15	DOWN	N	0.9004	0.9557	-0.15	DOWN	N	0.9222	0.9796	-0.11	DOWN	GO:0006807,GO:0008152,GO:0009507,GO:0016855,GO:0036361
TBIG000710	AT1G15430	838114	Y	-	Protein of unknown function (DUF1644) [Source:TAIR;Acc:AT1G15430]	10.23	10.28	13.32	10.31	11.67	10.09	13.15	8.81	13.08	11.23	13.22	11.92	13.19	N	0.7871	0.9318	0.35	UP	N	0.9984	0.999	0	UP	N	0.9731	0.9882	-0.05	DOWN	N	0.8183	0.9498	0.31	UP	GO:0000165,GO:0003674,GO:0006612,GO:0007154,GO:0007165,GO:0008150,GO:0009407,GO:0009409,GO:0009414,GO:0009611,GO:0009723,GO:0009733,GO:0009738,GO:0009753,GO:0009862,GO:0009863,GO:0009867,GO:0010200,GO:0010286,GO:0010363,GO:0010583,GO:0030968,GO:0031348,GO:0035556,GO:0042538,GO:0043069,GO:0050832,GO:0052542
TBIG000711	AT1G15470	838117	Y	strap	Transducin/WD40 repeat-like superfamily protein [Source:TAIR;Acc:AT1G15470]	11.06	17.2	19.6	12.68	14.56	16.53	19.72	12.66	15.02	13.91	19.82	14.33	15.14	N	0.8354	0.9518	0.32	UP	N	0.8609	0.9556	-0.26	DOWN	N	0.8008	0.9053	-0.39	DOWN	N	0.8975	0.9746	0.19	UP	GO:0005515,GO:0008150
TBIG000712	AT1G15480.L01	838118	Y	PPR44_ARATH	Tetratricopeptide repeat (TPR)-like superfamily protein [Source:TAIR;Acc:AT1G15480]	3.79	13.38	14.57	13.03	9.97	16.15	17.11	14.77	12.36	14.98	14.14	12.36	12.22	N	0.974	0.9921	0.05	UP	N	0.9252	0.9752	-0.14	DOWN	N	0.8125	0.9123	-0.39	DOWN	N	0.9055	0.9762	-0.19	DOWN	GO:0005739,GO:0006302,GO:0006312,GO:0007062,GO:0007129,GO:0007131,GO:0009560,GO:0042138,GO:0042991,GO:0045132
TBIG000713	AT1G15500.L01	838120	Y	ATNTT2	TLC ATP/ADP transporter [Source:TAIR;Acc:AT1G15500]	156.32	192.75	189.84	151	165.95	218.99	166.31	193.6	156.46	192.37	190.58	197.95	177.49	N	0.8608	0.9595	-0.14	DOWN	N	0.8552	0.9531	-0.15	DOWN	N	0.8714	0.9421	-0.11	DOWN	N	0.889	0.973	-0.1	DOWN	GO:0000166,GO:0005471,GO:0005524,GO:0005737,GO:0006810,GO:0009507,GO:0009536,GO:0009941,GO:0016020,GO:0016021,GO:0031969
TBIG000714	AT1G15510.L01	838121	Y	ATECB2	Tetratricopeptide repeat (TPR)-like superfamily protein [Source:TAIR;Acc:AT1G15510]	4.96	16.32	16.51	11.45	10.12	18.34	17.64	14.03	10.18	17.86	17.54	11.05	12.24	N	0.9936	0.9971	-0.01	DOWN	N	0.7301	0.8989	-0.51	DOWN	N	0.6751	0.8275	-0.65	DOWN	N	0.9227	0.9801	-0.14	DOWN	GO:0009416,GO:0009451,GO:0009507,GO:0009536,GO:0009658,GO:0040007
TBIG000715	AT1G15540	838124	Y	AOP1.2	2-oxoglutarate (2OG) and Fe(II)-dependent oxygenase superfamily protein [Source:TAIR;Acc:AT1G15540]	0.16	0.05	0	0.05	0.05	0.05	0	0.11	0.07	0.25	0.13	0.06	0.06	N	1	1	-0.92	DOWN	N	1	1	-1.18	DOWN	N	1	1	-0.94	DOWN	N	1	1	-0.68	DOWN	GO:0016491,GO:0016706,GO:0055114
TBIG000716	AT1G15570	838127	Y	CYCA2_3	CYCLIN A2;3 [Source:TAIR;Acc:AT1G15570]	7.53	8.43	8.38	9.82	10.9	10.22	7.97	11.33	10.63	8.98	8.68	10.71	10.02	N	0.9226	0.9798	-0.14	DOWN	N	0.8835	0.9626	0.2	UP	N	0.8061	0.9083	0.35	UP	N	0.988	0.9964	0.02	UP	GO:0000079,GO:0000226,GO:0000278,GO:0000280,GO:0000911,GO:0005515,GO:0005634,GO:0006275,GO:0007049,GO:0008283,GO:0010311,GO:0010389,GO:0010440,GO:0019901,GO:0042023,GO:0043161,GO:0043248,GO:0045736,GO:0051225,GO:0051301,GO:0051510,GO:0051726,GO:0051788,GO:2000123
TBIG000717	AT1G15590	838129	Y	RIE1	BEST Arabidopsis thaliana protein match is: RING/U-box superfamily protein (TAIR:AT1G80400.1); Has 30201 Blast hits to 17322 proteins in 780 species: Archae - 12; Bacteria - 1396; Metazoa - 17338; Fungi - 3422; Plants - 5037; Viruses - 0; Other Euka /.../ - 2996 (source: NCBI BLink). [Source:TAIR;Acc:AT1G15590]	0	0	0	0	0	0	0	0	0	0	0	0	0	N	1	1	0	-	N	1	1	0	-	N	1	1	0	-	N	1	1	0	-	GO:0006863,GO:0008150
TBIG000718	AT1G15600	838130	Y	-	unknown protein; BEST Arabidopsis thaliana protein match is: unknown protein (TAIR:AT1G15620.1); Has 227 Blast hits to 227 proteins in 15 species: Archae - 0; Bacteria - 0; Metazoa - 0; Fungi - 0; Plants - 227; Viruses - 0; Other Eukaryotes - 0 (sou /.../CBI BLink). [Source:TAIR;Acc:AT1G15600]	0.13	0	0	0	0	0	0	0.09	0.06	0	0	0	0	N	1	1	0	-	N	1	1	inf	UP	N	1	1	inf	UP	N	1	1	-0.63	DOWN	GO:0005575,GO:0006863,GO:0008150
TBIG000719	AT1G15610	838131	Y	-	unknown protein; BEST Arabidopsis thaliana protein match is: unknown protein (TAIR:AT1G15630.1); Has 129 Blast hits to 129 proteins in 15 species: Archae - 0; Bacteria - 2; Metazoa - 0; Fungi - 0; Plants - 127; Viruses - 0; Other Eukaryotes - 0 (sou /.../CBI BLink). [Source:TAIR;Acc:AT1G15610]	0	0.46	0.15	0.39	0.07	0.11	0.16	0.31	0	0.36	0	0.33	0	N	1	1	-1.55	DOWN	N	1	1	0.2	UP	N	1	1	#NAME?	DOWN	N	1	1	#NAME?	DOWN	GO:0005575,GO:0008150
TBIG000720	AT1G15620	838132	Y	-	unknown protein; BEST Arabidopsis thaliana protein match is: unknown protein (TAIR:AT1G15640.1); Has 125 Blast hits to 124 proteins in 14 species: Archae - 0; Bacteria - 0; Metazoa - 0; Fungi - 0; Plants - 125; Viruses - 0; Other Eukaryotes - 0 (sou /.../CBI BLink). [Source:TAIR;Acc:AT1G15620]	0	0	0	0.21	0	0	0	0.2	0	0.16	0	0.35	0	N	1	1	#NAME?	DOWN	N	1	1	2.26	UP	N	1	1	0	-	N	1	1	#NAME?	DOWN	GO:0008150
TBIG000721	AT1G15630	838133	Y	-	unknown protein; BEST Arabidopsis thaliana protein match is: unknown protein (TAIR:AT1G15610.1); Has 122 Blast hits to 122 proteins in 14 species: Archae - 0; Bacteria - 0; Metazoa - 0; Fungi - 0; Plants - 122; Viruses - 0; Other Eukaryotes - 0 (sou /.../CBI BLink). [Source:TAIR;Acc:AT1G15630]	0.63	0.51	0.74	1.07	0.15	0.6	0.84	1.53	1.19	0.43	0.86	0.94	0.83	N	0.6	0.8348	0.68	UP	N	0.3684	0.6466	1.2	UP	N	0.9117	0.9616	-0.17	DOWN	N	0.6589	0.8893	-0.68	DOWN	GO:0008150
TBIG000722	AT1G15640	838134	Y	-	unknown protein; BEST Arabidopsis thaliana protein match is: unknown protein (TAIR:AT1G15620.1); Has 154 Blast hits to 146 proteins in 13 species: Archae - 0; Bacteria - 0; Metazoa - 0; Fungi - 0; Plants - 154; Viruses - 0; Other Eukaryotes - 0 (sou /.../CBI BLink). [Source:TAIR;Acc:AT1G15640]	0.84	1.98	1.13	2.04	1.18	1.87	1.27	1.24	1.64	2.55	1.03	1.79	1.52	N	0.4938	0.767	-0.89	DOWN	N	0.7955	0.9282	-0.33	DOWN	N	0.7872	0.8972	0.35	UP	N	0.8735	0.9675	-0.21	DOWN	GO:0005575,GO:0008150
TBIG000723	AT1G15660.L01	838135	Y	CENP-C	centromere protein C [Source:TAIR;Acc:AT1G15660]	8.11	13.02	9.8	12.19	11.18	13.8	10.21	15.03	9.88	12.03	11.45	13.94	9.29	N	0.757	0.9173	-0.3	DOWN	N	0.9409	0.9798	0.07	UP	N	0.9689	0.9868	-0.04	DOWN	N	0.6825	0.9002	-0.4	DOWN	GO:0000280,GO:0000775,GO:0000911,GO:0005634,GO:0006260,GO:0006275,GO:0006306,GO:0006342,GO:0008150,GO:0008283,GO:0010389,GO:0016572,GO:0042023,GO:0051225,GO:0051567
TBIG000724	AT1G15670	838136	Y	FK126_ARATH	Galactose oxidase/kelch repeat superfamily protein [Source:TAIR;Acc:AT1G15670]	23.18	35.83	51.4	66.96	53.95	44.75	56.15	37.76	50.82	46.66	49.48	68.58	54.47	N	0.8919	0.9698	0.3	UP	N	0.8423	0.9479	0.46	UP	N	0.9436	0.9767	0.04	UP	N	0.9175	0.9783	-0.11	DOWN	GO:0005515,GO:0080037
TBIG000725	AT1G15680	838137	Y	FBK4_ARATH	F-box family protein [Source:TAIR;Acc:AT1G15680]	0	0	0	0	0	0	0	0	0	0	0	0	0	N	1	1	0	-	N	1	1	0	-	N	1	1	0	-	N	1	1	0	-	GO:0005515
TBIG000726	AT1G15690	838138	Y	AVP1	Inorganic H pyrophosphatase family protein [Source:TAIR;Acc:AT1G15690]	635.75	769.36	790.68	804.03	807.99	835.32	935.18	821.07	763.76	843.41	817.96	770.63	756.09	N	0.84	0.9532	0.06	UP	N	0.9852	0.9935	-0.01	DOWN	N	0.7481	0.8743	-0.1	DOWN	N	0.9416	0.9855	-0.02	DOWN	GO:0000325,GO:0004427,GO:0005739,GO:0005768,GO:0005773,GO:0005774,GO:0005794,GO:0005886,GO:0006810,GO:0006811,GO:0009414,GO:0009507,GO:0009651,GO:0009678,GO:0009705,GO:0009926,GO:0009941,GO:0010008,GO:0010248,GO:0015992,GO:0016020,GO:0016021,GO:0016787,GO:0048366
TBIG000727	AT1G15710	838140	Y	TYRAAT2	prephenate dehydrogenase family protein [Source:TAIR;Acc:AT1G15710]	13.66	20.72	25.4	15.49	20.23	19.39	26.49	16.93	20.05	20.16	27.49	18.09	18.25	N	0.7957	0.9356	0.4	UP	N	0.8665	0.9571	-0.25	DOWN	N	0.7931	0.9008	-0.43	DOWN	N	0.8779	0.9693	0.24	UP	GO:0004665,GO:0006567,GO:0006571,GO:0008652,GO:0008977,GO:0009073,GO:0009507,GO:0009536,GO:0016491,GO:0033730,GO:0055114
TBIG000728	AT1G15720	838141	Y	TRFL5	TRF-like 5 [Source:TAIR;Acc:AT1G15720]	1.69	2.55	3.3	2.99	3.22	2.57	3.75	3	3.08	3.23	3.32	3.06	3.35	N	0.7994	0.9368	0.33	UP	N	0.9185	0.9732	0.13	UP	N	0.9463	0.9782	-0.09	DOWN	N	0.9291	0.9822	0.12	UP	GO:0003677,GO:0003682
TBIG000729	AT1G15740	838143	Y	FBXL14	Leucine-rich repeat family protein [Source:TAIR;Acc:AT1G15740]	45.7	17.57	13.92	41.04	41.49	14.46	12.95	40.8	36.46	14	14.9	40.81	37.52	N	0.9373	0.9838	-0.13	DOWN	N	0.5258	0.7764	1.42	UP	N	0.5291	0.7206	1.48	UP	N	0.8812	0.9703	-0.05	DOWN	-
TBIG000730	AT1G15760	838145	Y	-	Sterile alpha motif (SAM) domain-containing protein [Source:TAIR;Acc:AT1G15760]	1.32	2.03	2	1.33	1.71	2.62	2.14	2.78	0.97	1.89	1.83	1.73	1.16	N	0.9216	0.9794	-0.13	DOWN	N	0.9076	0.9699	-0.15	DOWN	N	0.6332	0.8005	-0.62	DOWN	N	0.6557	0.8881	-0.59	DOWN	GO:0005515,GO:0008150
TBIG000731	AT1G15810	838150	Y	-	S15/NS1, RNA-binding protein [Source:TAIR;Acc:AT1G15810]	15.77	27.26	33.95	22	20.7	30.81	36.3	25.79	22.03	32.07	32.01	22.74	22.1	N	0.9284	0.9806	0.19	UP	N	0.8521	0.952	-0.35	DOWN	N	0.7566	0.879	-0.65	DOWN	N	0.9573	0.9905	-0.1	DOWN	GO:0000394,GO:0003735,GO:0005622,GO:0005840,GO:0006412,GO:0009086,GO:0030529
TBIG000732	AT1G15830.L01	838153	Y	-	unknown protein; Has 165982 Blast hits to 57214 proteins in 2459 species: Archae - 263; Bacteria - 44622; Metazoa - 55751; Fungi - 10656; Plants - 17613; Viruses - 2527; Other Eukaryotes - 34550 (source: NCBI BLink). [Source:TAIR;Acc:AT1G15830]	8.92	1.87	1.63	4.4	5.19	1.21	2.63	4.21	5.96	2.3	2.42	3.72	5.25	N	0.2655	0.5481	0.3	UP	Y	0.0001	0.0007	1.23	UP	Y	0.0001	0.0004	1.32	UP	N	0.0877	0.3052	0.4	UP	GO:0008150
TBIG000733	AT1G15840	838154	Y	-	unknown protein; Has 111484 Blast hits to 29940 proteins in 1985 species: Archae - 153; Bacteria - 40635; Metazoa - 31564; Fungi - 6444; Plants - 10232; Viruses - 1710; Other Eukaryotes - 20746 (source: NCBI BLink). [Source:TAIR;Acc:AT1G15840]	0.2	0	0	0.09	0	0	0	0.14	0.05	0	0	0	0.05	N	1	1	0	-	N	1	1	inf	UP	N	1	1	inf	UP	N	1	1	-1.2	DOWN	GO:0005575,GO:0008150
TBIG000734	AT1G15860	838156	Y	DCUN1D5	Domain of unknown function (DUF298) [Source:TAIR;Acc:AT1G15860]	25.54	24.42	24.18	25.51	21.03	24.25	27.07	24.33	25.4	27.29	26.8	24.24	23.25	N	0.6797	0.8784	0.06	UP	N	0.876	0.9604	-0.02	DOWN	N	0.2808	0.4793	-0.15	DOWN	N	0.6902	0.9018	-0.06	DOWN	-
TBIG000735	AT1G15870.L01	838157	Y	YB95_ARATH	Mitochondrial glycoprotein family protein [Source:TAIR;Acc:AT1G15870]	0.71	5.32	7.88	4.11	2.45	6.98	9.58	5.25	4.15	7.34	6.87	3.3	3.64	N	0.0707	0.2286	0.33	UP	Y	0.0045	0.0308	-0.63	DOWN	Y	0.0001	0.0004	-1.24	DOWN	N	0.2226	0.5292	-0.29	DOWN	GO:0005759
TBIG000736	XLOC_000736	NA	Y	DRL3_ARATH	Probable disease resistance protein At1g15890 [Source:SWISS;Acc:Q9LMP6]	2.35	3.69	1.72	4.25	3.72	2.76	3.62	4.97	3.81	1.87	2.85	3.87	2.07	N	0.9101	0.975	-0.08	DOWN	N	0.3428	0.6209	0.6	UP	N	0.6947	0.8409	0.27	UP	N	0.5342	0.8171	-0.4	DOWN	GO:0005524,GO:0006952,GO:0043531
TBIG000737	XLOC_000737	NA	Y	-	-	16.82	12.93	13.94	18.15	17.73	12.32	14.6	18.69	19.48	11.59	13.82	18.44	17.35	N	0.1239	0.3377	0.21	UP	Y	0.0001	0.0019	0.58	UP	Y	0.0053	0.0235	0.38	UP	N	0.9177	0.9783	0.02	UP	-
TBIG000738	AT1G15920	838162	Y	CAF1-2	Polynucleotidyl transferase, ribonuclease H-like superfamily protein [Source:TAIR;Acc:AT1G15920]	13.1	9.47	10.83	11.64	13.42	10.75	10.81	13.09	11.87	8.6	10.06	11.39	12.18	N	0.3837	0.6703	0.13	UP	N	0.074	0.2401	0.3	UP	N	0.0957	0.2244	0.25	UP	N	0.5783	0.8444	0.09	UP	GO:0003676,GO:0003723,GO:0004518,GO:0004527,GO:0004535,GO:0005634,GO:0005737,GO:0006351,GO:0006355,GO:0010228,GO:0016787,GO:0046872,GO:0090305
TBIG000739	AT1G15930	838163	Y	RPS12A	Ribosomal protein L7Ae/L30e/S12e/Gadd45 family protein [Source:TAIR;Acc:AT1G15930]	167.02	258.16	234.35	353	205.48	311.35	396.07	283.34	300.31	423.09	238.84	223.01	243.16	N	0.1886	0.4455	-0.18	DOWN	N	0.2166	0.4773	-0.18	DOWN	N	0.1532	0.3152	-0.19	DOWN	N	0.1752	0.4633	-0.19	DOWN	GO:0003735,GO:0005622,GO:0005829,GO:0005840,GO:0006412,GO:0009651,GO:0022626,GO:0022627,GO:0030529,GO:0046686
TBIG000740	AT1G15940.L01	838164	Y	PDS5A	Tudor/PWWP/MBT superfamily protein [Source:TAIR;Acc:AT1G15940]	10.74	16.06	16.82	14.65	14.03	17.96	15.95	17.93	13.8	15.68	15.84	16.57	14.82	N	0.9268	0.9805	-0.01	DOWN	N	0.8547	0.953	-0.03	DOWN	N	0.1643	0.3315	-0.18	DOWN	N	0.2419	0.5529	-0.16	DOWN	GO:0005488,GO:0005829,GO:0006306,GO:0006342,GO:0006346,GO:0007267,GO:0008150,GO:0009506,GO:0009616,GO:0010050,GO:0010267,GO:0016246,GO:0035196
TBIG000741	AT1G15950.L01	838165	Y	CCR1	cinnamoyl coa reductase 1 [Source:TAIR;Acc:AT1G15950]	106.13	98.97	135.41	76.8	87.88	106.77	131.79	67.97	88.6	111.99	119.2	78.41	92.65	N	0.0399	0.1498	0.29	UP	Y	0.0014	0.0118	-0.49	DOWN	Y	0.0002	0.0015	-0.5	DOWN	N	0.059	0.2359	0.28	UP	GO:0003824,GO:0005829,GO:0006623,GO:0007623,GO:0009409,GO:0009699,GO:0009809,GO:0016491,GO:0016621,GO:0044237,GO:0050662,GO:0055114
TBIG000742	AT1G15980	838168	Y	NDF1	NDH-dependent cyclic electron flow 1 [Source:TAIR;Acc:AT1G15980]	82.73	42	13.37	51.11	41.11	24.92	17.11	47.45	37.77	30.3	24.33	47.28	30.49	Y	0.0001	0.0006	-0.82	DOWN	Y	0.0001	0.0007	0.59	UP	Y	0.0001	0.0004	1.01	UP	Y	0.0062	0.0472	-0.39	DOWN	GO:0006098,GO:0009507,GO:0009534,GO:0009535,GO:0009773,GO:0010207,GO:0010598,GO:0015979,GO:0016117
TBIG000743	AT1G16000	838170	Y	-	unknown protein; BEST Arabidopsis thaliana protein match is: unknown protein (TAIR:AT1G80890.1); Has 41 Blast hits to 40 proteins in 10 species: Archae - 0; Bacteria - 0; Metazoa - 0; Fungi - 0; Plants - 41; Viruses - 0; Other Eukaryotes - 0 (source /.../ BLink). [Source:TAIR;Acc:AT1G16000]	19.72	46.3	40.9	61.54	34.89	46.98	83.41	36.06	58.67	70.51	38.41	31.3	41.55	N	0.9612	0.9888	0.01	UP	N	0.0483	0.1784	-0.34	DOWN	N	0.1072	0.2442	-0.26	DOWN	N	0.5772	0.8439	0.1	UP	GO:0005575,GO:0008150
TBIG000744	AT1G16020	838172	Y	CCZ1_NEMVE	Protein of unknown function (DUF1712) [Source:TAIR;Acc:AT1G16020]	10.82	11.58	9.64	9.37	9.94	11.08	9.73	11.01	9.68	10.61	11.52	11.26	9.14	N	0.4907	0.7647	-0.1	DOWN	N	0.6574	0.8616	-0.07	DOWN	N	0.5542	0.7406	-0.09	DOWN	N	0.4698	0.7735	-0.11	DOWN	GO:0008150
TBIG000745	AT1G16025	838173	Y	-	unknown protein; FUNCTIONS IN: molecular_function unknown; INVOLVED IN: biological_process unknown; LOCATED IN: chloroplast; Has 2 Blast hits to 2 proteins in 1 species: Archae - 0; Bacteria - 0; Metazoa - 0; Fungi - 0; Plants - 2; Viruses - 0; Othe /.../ryotes - 0 (source: NCBI BLink). [Source:TAIR;Acc:AT1G16025]	1.59	2.28	0.32	1.34	0.99	1.72	1.76	1.01	2.95	0.87	0.43	1.19	0.37	N	0.2797	0.5651	-1	DOWN	N	0.5353	0.784	-0.43	DOWN	N	0.3841	0.5906	0.79	UP	N	0.7627	0.9316	0.23	UP	GO:0008150
TBIG000746	AT1G16040.L01	838175	Y	Pigf	FUNCTIONS IN: molecular_function unknown; INVOLVED IN: GPI anchor biosynthetic process; LOCATED IN: integral to membrane, endoplasmic reticulum membrane; EXPRESSED IN: 24 plant structures; EXPRESSED DURING: 13 growth stages; CONTAINS InterPro DOMAIN /.../I biosynthesis protein Pig-F (InterPro:IPR009580); Has 280 Blast hits to 280 proteins in 133 species: Archae - 0; Bacteria - 0; Metazoa - 113; F…	13.44	13.62	15.74	17.72	14.98	12.99	19.77	13.12	19.48	13.37	15	11.06	14.2	N	0.0831	0.2564	0.35	UP	N	0.753	0.9101	0.07	UP	N	0.8132	0.9128	-0.05	DOWN	N	0.2532	0.5662	0.24	UP	GO:0005789,GO:0006506,GO:0016021
TBIG000747	AT1G16060.L01	838176	Y	ADAP	ARIA-interacting double AP2 domain protein [Source:TAIR;Acc:AT1G16060]	7.67	6.29	6.91	4.87	4.79	6.2	7.34	4.92	5.38	6.54	7.16	3.24	4.85	N	0.3465	0.6351	0.17	UP	N	0.0126	0.0674	-0.55	DOWN	Y	0.0083	0.0342	-0.5	DOWN	N	0.2752	0.5915	0.24	UP	GO:0000981,GO:0003677,GO:0003700,GO:0005634,GO:0006351,GO:0006355,GO:0006357,GO:0006366,GO:0009414,GO:0009651,GO:0009737,GO:0009873,GO:0010187,GO:0040008,GO:0045723,GO:1901959
TBIG000748	XLOC_000748	NA	Y	WAKL1	Wall-associated receptor kinase-like 1 [Source:SWISS;Acc:Q9S9M5]	60.38	40.46	28.96	53.26	43.95	32.9	38.56	43	45.8	39.43	38.11	38.2	40.87	N	0.5086	0.779	-0.09	DOWN	N	0.0643	0.2179	0.27	UP	N	0.014	0.0512	0.33	UP	N	0.8731	0.9675	-0.02	DOWN	GO:0004674,GO:0005524,GO:0016021,GO:0030247
TBIG000749	AT1G16110.L01	838180	Y	WAKL6	wall associated kinase-like 6 [Source:TAIR;Acc:AT1G16110]	1.09	5.04	4.56	7.13	5.09	5.57	4.69	3.62	3.76	5.21	3.73	7.79	3.24	N	0.0955	0.2823	-0.28	DOWN	N	0.1678	0.4075	0.24	UP	N	0.6291	0.7977	-0.08	DOWN	Y	0.0011	0.0129	-0.59	DOWN	GO:0000166,GO:0004672,GO:0004674,GO:0005524,GO:0006468,GO:0016020,GO:0016021,GO:0016301,GO:0016310,GO:0016740,GO:0016772,GO:0030247
TBIG000750	AT1G16120	838181	Y	WAKL1	wall associated kinase-like 1 [Source:TAIR;Acc:AT1G16120]	0.15	0.55	0.54	0.71	0.57	0.36	0.44	1.04	0.45	0.42	0.45	0.48	0.67	N	0.7251	0.9017	0.11	UP	N	0.0184	0.0896	0.75	UP	N	0.3777	0.5843	0.26	UP	N	0.217	0.5213	-0.37	DOWN	GO:0000166,GO:0004672,GO:0004674,GO:0005524,GO:0006468,GO:0016020,GO:0016021,GO:0016301,GO:0016310,GO:0016740,GO:0016772,GO:0030247
TBIG000751	AT1G16130	838182	Y	WAKL2	wall associated kinase-like 2 [Source:TAIR;Acc:AT1G16130]	1.26	1.69	2.29	3.06	3.25	2.55	1.79	2.21	1.91	3.1	1.97	3.97	2.31	N	0.1734	0.4215	-0.26	DOWN	N	0.0858	0.2649	0.35	UP	N	0.0815	0.1987	0.33	UP	N	0.1581	0.4367	-0.27	DOWN	GO:0000166,GO:0004672,GO:0004674,GO:0005509,GO:0005524,GO:0006468,GO:0010200,GO:0016020,GO:0016021,GO:0016301,GO:0016310,GO:0016740,GO:0016772,GO:0030247,GO:0046777,GO:0050832
TBIG000752	AT1G16150.L01	838184	Y	WAKL4	wall associated kinase-like 4 [Source:TAIR;Acc:AT1G16150]	0.26	1	0.5	1.55	0.74	1.06	0.19	0.41	0.38	1.2	0.28	2.49	0.36	Y	0.0001	0.0006	-1.74	DOWN	N	0.0667	0.2234	0.46	UP	N	0.0502	0.1378	0.63	UP	Y	0.0001	0.0009	-1.56	DOWN	GO:0000166,GO:0004672,GO:0004674,GO:0005509,GO:0005524,GO:0006468,GO:0016020,GO:0016021,GO:0016301,GO:0016310,GO:0016740,GO:0016772,GO:0030247
TBIG000753	AT1G16160	838185	Y	WAKL5	wall associated kinase-like 5 [Source:TAIR;Acc:AT1G16160]	0.51	0.68	0.59	0.6	0.39	0.91	0.24	0.47	0.13	1.57	0.24	1.08	0.24	Y	0.0001	0.0006	-1.54	DOWN	N	0.0589	0.2056	-0.55	DOWN	N	1	1	-0.48	DOWN	Y	0.0005	0.0066	-1.47	DOWN	GO:0000166,GO:0004672,GO:0004674,GO:0005509,GO:0005524,GO:0006468,GO:0016020,GO:0016021,GO:0016301,GO:0016310,GO:0016740,GO:0016772,GO:0030247
TBIG000754	AT1G16180.L01	838187	Y	SERINC3	Serinc-domain containing serine and sphingolipid biosynthesis protein [Source:TAIR;Acc:AT1G16180]	159.98	115.14	111.93	134.71	134.3	107.72	94.49	132.63	136.85	108.39	107.38	145.57	136.03	N	0.607	0.8386	-0.07	DOWN	N	0.0224	0.1033	0.33	UP	Y	0.0029	0.0141	0.4	UP	N	0.995	0.9981	0	UP	GO:0006623,GO:0016020,GO:0016192
TBIG000755	AT1G16190	838188	Y	RAD23A	Rad23 UV excision repair protein family [Source:TAIR;Acc:AT1G16190]	15.43	26.95	29.99	19.74	23.25	30.9	31.23	26.11	24.41	29.19	32.1	21.37	26.16	N	0.4757	0.7528	0.1	UP	N	0.0141	0.0736	-0.38	DOWN	N	0.0177	0.0616	-0.32	DOWN	N	0.2786	0.5953	0.16	UP	GO:0003684,GO:0005515,GO:0005634,GO:0005737,GO:0006281,GO:0006289,GO:0006974,GO:0031593,GO:0043130,GO:0043161,GO:0070628
TBIG000756	AT1G16220	838190	Y	AtPP2C06	Protein phosphatase 2C family protein [Source:TAIR;Acc:AT1G16220]	3.07	4.78	4.54	3.75	3.99	6.22	4.17	5.64	3.44	4.7	4.41	4.3	3.84	N	0.1815	0.4348	-0.25	DOWN	N	0.329	0.6062	-0.2	DOWN	N	0.2893	0.4889	-0.2	DOWN	N	0.2303	0.5389	-0.25	DOWN	GO:0003824,GO:0004721,GO:0005886,GO:0008152,GO:0016787,GO:0046872
TBIG000757	AT1G16250.L01	838194	Y	FBK5_ARATH	Galactose oxidase/kelch repeat superfamily protein [Source:TAIR;Acc:AT1G16250]	8.58	5.92	6.46	8.33	10.64	5.57	6.93	8.32	9.26	5.91	5.75	8.49	8.7	N	0.527	0.7905	0.14	UP	N	0.0244	0.1096	0.55	UP	Y	0.0034	0.0166	0.6	UP	N	0.3607	0.6838	0.2	UP	GO:0005515
TBIG000758	AT1G16270.L01	838196	Y	CTR1	Protein kinase superfamily protein with octicosapeptide/Phox/Bem1p domain [Source:TAIR;Acc:AT1G16270]	18.7	26.32	28.77	20.31	24.24	31.18	25.38	27.27	21.49	25.13	24.86	24.53	25.14	N	0.6608	0.8691	-0.06	DOWN	N	0.1805	0.4271	-0.19	DOWN	N	0.2961	0.4967	-0.14	DOWN	N	0.9789	0.9952	0	UP	GO:0004672,GO:0004674,GO:0004712,GO:0005515,GO:0005524,GO:0005634,GO:0005829,GO:0006468,GO:0016301,GO:0016310,GO:0016772
TBIG000759	AT1G16300.L01	838199	Y	GAPCP-2	glyceraldehyde-3-phosphate dehydrogenase of plastid 2 [Source:TAIR;Acc:AT1G16300]	12.44	20.12	22.03	15.74	18.19	25.34	18.61	18.87	20.25	24.76	17.82	20.56	20.21	N	0.0703	0.2274	-0.25	DOWN	N	0.0278	0.1194	-0.33	DOWN	N	0.8816	0.947	0.02	UP	N	0.4666	0.7706	0.11	UP	GO:0004365,GO:0005975,GO:0006006,GO:0006096,GO:0009507,GO:0009536,GO:0009570,GO:0016491,GO:0016620,GO:0050661,GO:0051287,GO:0055114,GO:0080022,GO:0080144
TBIG000760	AT1G16310	838200	Y	MTP10	Cation efflux family protein [Source:TAIR;Acc:AT1G16310]	6.2	4.77	8.76	4.69	7.3	4.88	9.53	4.93	7.49	5.13	8.22	4.18	8.34	Y	0.0001	0.0006	0.84	UP	N	0.6394	0.8509	-0.1	DOWN	N	0.2871	0.4863	-0.18	DOWN	Y	0.0001	0.0009	0.77	UP	GO:0005773,GO:0005774,GO:0006810,GO:0006811,GO:0006812,GO:0008324,GO:0009718,GO:0009744,GO:0010224,GO:0016020,GO:0016021,GO:0055085
TBIG000761	AT1G16320	838201	Y	-	Uncharacterized conserved protein (DUF2358) [Source:TAIR;Acc:AT1G16320]	34.35	16.92	14.63	20.87	19.75	14.52	14.53	20.99	22.34	17.63	16.1	19.96	17.63	N	0.6218	0.8473	-0.11	DOWN	N	0.1574	0.3913	0.33	UP	N	0.0485	0.1342	0.41	UP	N	0.9358	0.9846	-0.02	DOWN	GO:0008150
TBIG000762	AT1G16350.L01	838204	Y	IMPDH 2	Aldolase-type TIM barrel family protein [Source:TAIR;Acc:AT1G16350]	35.85	89.54	92.1	74.53	76.41	89.26	100.9	80.74	79.13	94.22	94.56	77.37	81.9	N	0.5263	0.7903	0.08	UP	N	0.1502	0.3796	-0.21	DOWN	N	0.0516	0.1407	-0.25	DOWN	N	0.7577	0.9303	0.04	UP	GO:0000394,GO:0003824,GO:0003938,GO:0005737,GO:0005829,GO:0006164,GO:0006177,GO:0009086,GO:0016491,GO:0046872,GO:0055114
TBIG000763	AT1G16370	838207	Y	ATOCT6	organic cation/carnitine transporter 6 [Source:TAIR;Acc:AT1G16370]	3.54	7.81	8.46	6.36	3.42	8.36	5.44	5.57	3	8.07	6.04	6.09	4.14	N	0.0864	0.2634	-0.28	DOWN	N	0.0164	0.0823	-0.43	DOWN	Y	0.0001	0.0004	-0.89	DOWN	Y	0.0001	0.0017	-0.74	DOWN	GO:0000166,GO:0005524,GO:0005773,GO:0005774,GO:0006810,GO:0006811,GO:0009705,GO:0015706,GO:0016020,GO:0016021,GO:0022857,GO:0042631,GO:0055085,GO:0071472
TBIG000764	AT1G16390.L01	838209	Y	ATOCT3	organic cation/carnitine transporter 3 [Source:TAIR;Acc:AT1G16390]	8.89	9.16	3.27	9.14	3.16	8.81	3.42	7.87	2.6	7.6	3.19	10.49	3.39	Y	0.0001	0.0006	-1.37	DOWN	N	0.473	0.7392	0.12	UP	N	0.6449	0.8087	-0.09	DOWN	Y	0.0001	0.0009	-1.58	DOWN	GO:0000166,GO:0005524,GO:0005773,GO:0005774,GO:0006810,GO:0006811,GO:0009705,GO:0015706,GO:0016020,GO:0016021,GO:0022857,GO:0055085,GO:0070417
TBIG000765	AT1G16400.L01	838210	Y	CYP79F2	cytochrome P450, family 79, subfamily F, polypeptide 2 [Source:TAIR;Acc:AT1G16400]	47.57	40.79	29.6	27.26	19.79	49.24	19.63	34.56	24.93	48.65	22.62	29.04	23.02	Y	0.0001	0.0006	-0.94	DOWN	Y	0.0001	0.0007	-0.6	DOWN	N	0.5645	0.7492	-0.08	DOWN	Y	0.0049	0.0393	-0.41	DOWN	GO:0004497,GO:0005506,GO:0005783,GO:0005789,GO:0009055,GO:0016020,GO:0016021,GO:0016491,GO:0016705,GO:0016709,GO:0019761,GO:0020037,GO:0046872,GO:0055114
TBIG000766	AT1G16410.L01	838211	Y	CYP79F1	cytochrome p450 79f1 [Source:TAIR;Acc:AT1G16410]	44.77	197.71	109.65	90.18	104.99	146.72	103.73	101.58	79.87	151.99	105.22	95.05	96.02	Y	0.0001	0.0006	-0.63	DOWN	Y	0.0001	0.0007	-0.79	DOWN	N	0.2207	0.4075	-0.16	DOWN	N	0.9808	0.9957	0	DOWN	GO:0004497,GO:0005506,GO:0005783,GO:0005789,GO:0009055,GO:0009625,GO:0016020,GO:0016021,GO:0016491,GO:0016705,GO:0016709,GO:0019761,GO:0020037,GO:0046872,GO:0055114
TBIG000767	XLOC_000767	NA	Y	Os06g0291600	Protein kinase G11A [Source:SWISS;Acc:Q0DCT8]	10.64	14.21	13.33	18.8	11.62	15.25	19.68	12.36	15.34	18.11	13.33	11.49	11.2	N	0.852	0.9567	-0.04	DOWN	N	0.5061	0.763	-0.16	DOWN	N	0.2246	0.4125	-0.26	DOWN	N	0.5534	0.8294	-0.14	DOWN	GO:0004674,GO:0005524
TBIG000768	AT1G16470	838217	Y	PAB1	proteasome subunit PAB1 [Source:TAIR;Acc:AT1G16470]	44.21	53.48	52.1	51.64	46.51	47.38	57.56	48.74	47.95	54.18	61.91	50.96	47.42	N	0.2195	0.4895	0.17	UP	N	0.8656	0.9569	-0.02	DOWN	N	0.0458	0.1283	-0.26	DOWN	N	0.6335	0.8753	-0.07	DOWN	GO:0000502,GO:0004175,GO:0004298,GO:0005634,GO:0005737,GO:0005829,GO:0005839,GO:0006508,GO:0006511,GO:0008233,GO:0010043,GO:0016787,GO:0019773,GO:0022626,GO:0051603
TBIG000769	AT1G16500	838220	Y	-	unknown protein; BEST Arabidopsis thaliana protein match is: unknown protein (TAIR:AT1G79160.1); Has 136 Blast hits to 134 proteins in 17 species: Archae - 0; Bacteria - 0; Metazoa - 0; Fungi - 4; Plants - 131; Viruses - 1; Other Eukaryotes - 0 (sou /.../CBI BLink). [Source:TAIR;Acc:AT1G16500]	6.57	3.95	4.31	3.15	3.23	3.18	3.62	2.33	4.12	3.8	3.74	2.19	2.89	N	0.6445	0.8604	0.1	UP	N	0.0445	0.1684	-0.51	DOWN	N	0.3932	0.5993	-0.18	DOWN	N	0.0823	0.2932	0.44	UP	GO:0008150
TBIG000770	AT1G16520	838222	Y	dl3810w	unknown protein; FUNCTIONS IN: molecular_function unknown; INVOLVED IN: biological_process unknown; LOCATED IN: plasma membrane; EXPRESSED IN: 22 plant structures; EXPRESSED DURING: 13 growth stages; BEST Arabidopsis thaliana protein match is: unkno /.../tein (TAIR:AT1G56080.1); Has 243 Blast hits to 234 proteins in 69 species: Archae - 2; Bacteria - 2; Metazoa - 61; Fungi - 9; Plants - 125; Viru…	14.97	15.06	16.45	15.37	14.46	18.04	18.47	18.91	16.91	18.4	18.74	16.42	16.27	N	0.6457	0.8609	0.07	UP	N	0.8797	0.9613	-0.02	DOWN	N	0.2787	0.4769	-0.16	DOWN	N	0.7016	0.9074	-0.06	DOWN	GO:0005886,GO:0008150
TBIG000771	AT1G16540.L01	838224	Y	SIR3	molybdenum cofactor sulfurase (LOS5) (ABA3) [Source:TAIR;Acc:AT1G16540]	7.95	8.03	8.51	7.39	8.76	8.25	8.18	8.51	7.62	7.04	8.04	8.82	9.27	N	0.5491	0.8059	0.09	UP	N	0.5999	0.8269	0.08	UP	N	0.6082	0.783	0.07	UP	N	0.5856	0.8475	0.08	UP	GO:0000165,GO:0000303,GO:0000956,GO:0003824,GO:0006612,GO:0006777,GO:0006970,GO:0007154,GO:0007165,GO:0008152,GO:0008219,GO:0008265,GO:0009000,GO:0009408,GO:0009409,GO:0009414,GO:0009651,GO:0009688,GO:0009723,GO:0009733,GO:0009734,GO:0009737,GO:0009738,GO:0009743,GO:0009753,GO:0009755,GO:0009862,GO:0009863,GO:0009867,GO:0009873,GO:0010118,GO:0010182,GO:0010363,GO:0016740,GO:0018315,GO:0030151,GO:…
TBIG000772	AT1G16560	838226	Y	pgap3	Per1-like family protein [Source:TAIR;Acc:AT1G16560]	45.83	43.52	42.32	49.29	51.28	39.8	45.78	42.63	53.56	43.52	45.46	44.33	49.74	N	0.5954	0.8325	0.08	UP	N	0.4971	0.7552	0.11	UP	N	0.133	0.2847	0.23	UP	N	0.2092	0.5108	0.2	UP	GO:0006816,GO:0006891,GO:0007030,GO:0009651
TBIG000773	AT1G16590	838228	Y	REV7	DNA-binding HORMA family protein [Source:TAIR;Acc:AT1G16590]	3.62	2.47	2.87	4.17	3.11	2.38	2.49	2.65	2.93	1.99	2.76	2.95	2.9	N	0.3203	0.6093	0.25	UP	N	0.0534	0.1914	0.52	UP	N	0.5069	0.7022	0.16	UP	N	0.6825	0.9002	-0.1	DOWN	GO:0006974,GO:0010224
TBIG000774	AT1G16640	838233	Y	Y1664_ARATH	AP2/B3-like transcriptional factor family protein [Source:TAIR;Acc:AT1G16640]	1.18	1.16	1.36	1.18	0.4	1.83	2.43	1.42	0.86	1.77	1.76	0.82	0.81	N	0.4436	0.7265	0.24	UP	N	0.1811	0.4279	-0.47	DOWN	Y	0.001	0.0059	-1.42	DOWN	N	0.0858	0.301	-0.72	DOWN	GO:0003677,GO:0005634,GO:0006351,GO:0006355
TBIG000775	AT1G16650.L01	838234	Y	Rrnad1	S-adenosyl-L-methionine-dependent methyltransferases superfamily protein [Source:TAIR;Acc:AT1G16650]	7.41	14.46	14.21	12.77	11.42	11.83	17.88	12.67	13.18	14.18	14.33	8.67	14.46	N	0.4879	0.7623	0.2	UP	N	0.4296	0.7041	-0.26	DOWN	N	0.3408	0.5442	-0.24	DOWN	N	0.4257	0.7377	0.23	UP	GO:0003674,GO:0005575,GO:0008150
TBIG000776	AT1G16670.L01	838236	Y	F24B9.28	Protein kinase superfamily protein [Source:TAIR;Acc:AT1G16670]	7.04	9.64	9.29	9.81	7.37	9.55	6.63	8.72	9.6	10.18	8.36	12.57	9.13	N	0.0887	0.2681	-0.26	DOWN	N	0.5924	0.8211	0.09	UP	N	0.4567	0.6574	0.11	UP	N	0.1598	0.4394	-0.23	DOWN	GO:0004672,GO:0004674,GO:0005524,GO:0006468,GO:0009627,GO:0009697,GO:0009863,GO:0016301,GO:0016310,GO:0016772,GO:0030968,GO:0031348,GO:0045087,GO:0046777
TBIG000777	XLOC_000777	NA	Y	DNAJC14	DnaJ homolog subfamily C member 14 [Source:SWISS;Acc:Q6Y2X3]	15.66	14.4	13.73	12.73	17.15	14.39	13.83	17.22	15.43	12.16	15.9	15.64	15.31	N	0.5167	0.7846	0.1	UP	N	0.329	0.6061	0.16	UP	N	0.2667	0.463	0.16	UP	N	0.5218	0.8103	0.1	UP	GO:0005730,GO:0005789,GO:0015031,GO:0016021
TBIG000778	AT1G16700	838239	Y	NDS8B_ARATH	Alpha-helical ferredoxin [Source:TAIR;Acc:AT1G16700]	55.83	61.16	63.85	76.85	55.97	65.33	72.87	57.91	60.65	74.24	70.21	56.45	58.98	N	0.6599	0.8687	0.06	UP	N	0.7343	0.9011	-0.05	DOWN	N	0.0937	0.2209	-0.22	DOWN	N	0.4521	0.7598	-0.1	DOWN	GO:0003954,GO:0005739,GO:0005747,GO:0008137,GO:0009055,GO:0016020,GO:0016491,GO:0016651,GO:0046872,GO:0051536,GO:0051539,GO:0055114,GO:0070469
TBIG000779	AT1G16705	838241	Y	HAC1	p300/CBP acetyltransferase-related protein-related [Source:TAIR;Acc:AT1G16705]	0	0.38	0.29	0.19	0.31	0.12	0.13	0.33	0.16	0.15	0.08	0	0.14	N	1	1	-0.4	DOWN	N	1	1	-0.33	DOWN	N	1	1	0.33	UP	N	1	1	0.27	UP	GO:0008150,GO:0016740
TBIG000780	AT1G16710.L01	838242	Y	HAC12	histone acetyltransferase of the CBP family 12 [Source:TAIR;Acc:AT1G16710]	18.55	16.8	18.7	13.81	17.46	17.74	15.43	17.27	15.68	14.59	16.14	17.26	17.02	N	0.7601	0.9187	0.04	UP	N	0.8488	0.9499	-0.03	DOWN	N	0.9262	0.9695	0.01	UP	N	0.5347	0.8173	0.09	UP	GO:0003712,GO:0004402,GO:0005515,GO:0005634,GO:0006351,GO:0006355,GO:0006473,GO:0007155,GO:0008270,GO:0009793,GO:0009908,GO:0010090,GO:0010228,GO:0016568,GO:0016573,GO:0016740,GO:0016746,GO:0045010,GO:0046872,GO:0048765,GO:0071555
TBIG000781	AT1G16720.L01	838243	Y	HCF173	high chlorophyll fluorescence phenotype 173 [Source:TAIR;Acc:AT1G16720]	154.04	29.09	14.3	41.26	36.33	22.17	13.83	40.61	29.8	18.88	14.94	41.24	26.11	Y	0.0001	0.0006	-0.69	DOWN	Y	0.0001	0.0007	0.82	UP	Y	0.0001	0.0004	1.11	UP	N	0.0067	0.0506	-0.39	DOWN	GO:0006413,GO:0009507,GO:0009570,GO:0009941,GO:0010155,GO:0046777
TBIG000782	AT1G16740.L01	838245	Y	rplT	Ribosomal protein L20 [Source:TAIR;Acc:AT1G16740]	33.56	53.79	58.79	64.78	44.04	54.36	106.34	46.94	62.15	99.41	57.54	37.27	47.77	N	0.4834	0.759	0.15	UP	N	0.0663	0.2226	-0.41	DOWN	Y	0.0123	0.0461	-0.51	DOWN	N	0.7885	0.9391	0.06	UP	GO:0003723,GO:0003735,GO:0005622,GO:0005840,GO:0006412,GO:0019843,GO:0030529
TBIG000783	AT1G16760	838247	Y	PUB34	Protein kinase protein with adenine nucleotide alpha hydrolases-like domain [Source:TAIR;Acc:AT1G16760]	0	0	0	0	0	0	0	0	0	0	0	0	0.02	N	1	1	0	-	N	1	1	0	-	N	1	1	inf	UP	N	1	1	inf	UP	GO:0002238,GO:0004672,GO:0004674,GO:0005524,GO:0006468,GO:0006950,GO:0009827,GO:0009860,GO:0016301,GO:0016310,GO:0016772,GO:0016787,GO:0030048
TBIG000784	AT1G16770	838248	Y	-	unknown protein; Has 109 Blast hits to 109 proteins in 52 species: Archae - 0; Bacteria - 4; Metazoa - 0; Fungi - 71; Plants - 32; Viruses - 0; Other Eukaryotes - 2 (source: NCBI BLink). [Source:TAIR;Acc:AT1G16770]	0	0.03	0	0.03	0.07	0	0.07	0.03	0.13	0	0.12	0	0.11	N	1	1	2.43	UP	N	1	1	1	UP	N	1	1	0.7	UP	N	1	1	2.14	UP	GO:0008150
TBIG000785	AT1G16790	838250	Y	-	ribosomal protein-related [Source:TAIR;Acc:AT1G16790]	6.5	9.96	6.65	13.03	8.79	10.96	14.09	11.3	10.57	14.83	10.07	8.62	8.78	N	0.7107	0.8956	-0.21	DOWN	N	0.8048	0.9322	-0.14	DOWN	N	0.8224	0.9181	-0.12	DOWN	N	0.7304	0.9199	-0.19	DOWN	GO:0005840,GO:0008150,GO:0009507,GO:0009535,GO:0009536,GO:0009941
TBIG000786	AT1G16810	838252	Y	Fam32a	unknown protein; CONTAINS InterPro DOMAIN/s: Protein of unknown function DUF1754, eukaryotic (InterPro:IPR013865); Has 395 Blast hits to 394 proteins in 162 species: Archae - 0; Bacteria - 0; Metazoa - 181; Fungi - 91; Plants - 65; Viruses - 0; Othe /.../ryotes - 58 (source: NCBI BLink). [Source:TAIR;Acc:AT1G16810]	48.61	49.75	50.92	72.15	51.41	45.9	77.26	50.39	76.35	57.85	50.68	47.31	56.05	N	0.2514	0.532	0.26	UP	N	0.5225	0.774	0.16	UP	N	0.8782	0.946	0.03	UP	N	0.5693	0.8389	0.14	UP	GO:0008150
TBIG000787	AT1G16825	7922362	Y	RTNLB23	Reticulon family protein [Source:TAIR;Acc:AT1G16825]	2.15	2.9	2.01	4.71	3.32	2.8	2.78	4.34	2.01	2.6	2.16	2.65	3.34	N	0.4049	0.6906	-0.25	DOWN	N	0.0849	0.2635	0.5	UP	N	0.2311	0.4207	0.35	UP	N	0.1679	0.4524	-0.4	DOWN	GO:0003674,GO:0005783,GO:0005789,GO:0008150,GO:0016020,GO:0016021
TBIG000788	AT1G16830	838254	Y	PPR46_ARATH	Pentatricopeptide repeat (PPR) superfamily protein [Source:TAIR;Acc:AT1G16830]	1.02	3.05	3.76	1.96	2.12	3.56	3.28	2.75	2.36	2.97	3.85	2	2.33	N	0.3066	0.5957	0.19	UP	N	0.0199	0.0953	-0.51	DOWN	Y	0.0008	0.0046	-0.67	DOWN	N	0.8496	0.9611	0.04	UP	GO:0003674
TBIG000789	AT1G16860.L01	838257	Y	Y1686_ARATH	Ubiquitin-specific protease family C19-related protein [Source:TAIR;Acc:AT1G16860]	38.53	33.49	35.83	36.01	44.92	34.55	34.42	39.39	49.76	32.13	35.44	41.81	49.68	N	0.4951	0.7681	0.09	UP	N	0.0964	0.286	0.24	UP	Y	0.0001	0.0004	0.47	UP	N	0.0177	0.1021	0.32	UP	GO:0005886,GO:0016020,GO:0016021
TBIG000790	AT1G16880.L01	838259	Y	Os08g0242700	uridylyltransferase-related [Source:TAIR;Acc:AT1G16880]	230.41	146.8	60.36	227.2	124.35	109.05	76.91	174.71	118.35	128.75	88.2	169.3	101.26	Y	0.0001	0.0011	-0.76	DOWN	Y	0.0013	0.0114	0.57	UP	Y	0.0006	0.0036	0.63	UP	Y	0.0001	0.0009	-0.7	DOWN	GO:0006833,GO:0009409,GO:0009416,GO:0009507,GO:0009535,GO:0009570,GO:0009651,GO:0009744,GO:0009750,GO:0009941,GO:0010319,GO:0016740,GO:0016779,GO:0019684,GO:0030003,GO:0042742,GO:0070838
TBIG000791	AT1G16910	838262	Y	LSH8	Protein of unknown function (DUF640) [Source:TAIR;Acc:AT1G16910]	0.08	0	0	0.16	0	0.05	0.06	0.17	0.14	0	0	0.18	0	N	1	1	0.05	UP	N	1	1	3.21	UP	N	1	1	1.27	UP	N	1	1	-1.87	DOWN	-
TBIG000792	AT1G16930.L01	838264	Y	FDL3_ARATH	F-box/RNI-like/FBD-like domains-containing protein [Source:TAIR;Acc:AT1G16930]	6.76	6.04	5.73	5.17	4.83	5.76	4.38	6.23	5.9	4.4	4.73	5.96	6.13	N	0.5772	0.8223	-0.1	DOWN	N	0.5772	0.8125	0.11	UP	N	0.2688	0.4654	0.2	UP	N	0.9565	0.9904	-0.01	DOWN	GO:0005515,GO:0008150
TBIG000793	AT1G16940	838265	Y	FDL4_ARATH	F-box/RNI-like/FBD-like domains-containing protein [Source:TAIR;Acc:AT1G16940]	0	0	0	0	0	0	0	0	0	0	0	0	0	N	1	1	0	-	N	1	1	0	-	N	1	1	0	-	N	1	1	0	-	GO:0005515
TBIG000794	AT1G16950	838266	Y	-	unknown protein; FUNCTIONS IN: molecular_function unknown; INVOLVED IN: biological_process unknown; LOCATED IN: endomembrane system; EXPRESSED IN: stamen; EXPRESSED DURING: 4 anthesis; Has 17 Blast hits to 17 proteins in 5 species: Archae - 0; Bacte /.../0; Metazoa - 0; Fungi - 0; Plants - 17; Viruses - 0; Other Eukaryotes - 0 (source: NCBI BLink). [Source:TAIR;Acc:AT1G16950]	0	0	0	0	0	0	0	0.13	0	0	0	0	0	N	1	1	0	-	N	1	1	inf	UP	N	1	1	0	-	N	1	1	#NAME?	DOWN	GO:0008150
TBIG000795	AT1G16960	838267	Y	ubtd2	Ubiquitin domain-containing protein [Source:TAIR;Acc:AT1G16960]	5.58	4.68	5.1	8.61	5.95	4.29	6.38	5.32	5.74	5.34	4.43	5.78	4.54	N	0.7561	0.9171	0.17	UP	N	0.4343	0.7084	0.48	UP	N	0.9377	0.974	0.04	UP	N	0.644	0.8811	-0.25	DOWN	-
TBIG000796	AT1G16980	838269	Y	ATTPS2	trehalose-phosphatase/synthase 2 [Source:TAIR;Acc:AT1G16980]	0	0	0	0	0	0	0.02	0	0	0	0	0	0	N	1	1	inf	UP	N	1	1	0	-	N	1	1	#NAME?	DOWN	N	1	1	0	-	GO:0003824,GO:0003825,GO:0005992,GO:0016740,GO:0016757
TBIG000797	AT1G17000	838270	Y	ATTPS3	trehalose-phosphatase/synthase 3 [Source:TAIR;Acc:AT1G17000]	0	0	0	0	0.02	0	0	0	0	0	0	0.02	0	N	1	1	0	-	N	1	1	inf	UP	N	1	1	inf	UP	N	1	1	-0.1	DOWN	GO:0003824,GO:0003825,GO:0005992,GO:0016740,GO:0016757
TBIG000798	AT1G17010	838271	Y	SRG1	2-oxoglutarate (2OG) and Fe(II)-dependent oxygenase superfamily protein [Source:TAIR;Acc:AT1G17010]	0	0	0	0	0	0	0	0	0	0	0	0	0	N	1	1	0	-	N	1	1	0	-	N	1	1	0	-	N	1	1	0	-	GO:0005506,GO:0009686,GO:0009740,GO:0016491,GO:0016706,GO:0055114
TBIG000799	AT1G17020	838272	Y	SRG1	senescence-related gene 1 [Source:TAIR;Acc:AT1G17020]	4.8	7.05	18.18	6.87	10.22	6.61	16.53	6	9.41	5.2	19.07	6.15	13.58	Y	0.0001	0.0006	1.52	UP	N	0.9579	0.9845	0.01	UP	Y	0.0001	0.0004	-0.68	DOWN	Y	0.0001	0.0009	0.83	UP	GO:0009737,GO:0009793,GO:0009830,GO:0009845,GO:0010162,GO:0010260,GO:0016491,GO:0016682,GO:0016706,GO:0046872,GO:0055114
TBIG000800	AT1G17030	838273	Y	-	unknown protein; FUNCTIONS IN: molecular_function unknown; INVOLVED IN: biological_process unknown; LOCATED IN: endomembrane system; BEST Arabidopsis thaliana protein match is: unknown protein (TAIR:AT2G47010.2); Has 70 Blast hits to 70 proteins in /.../cies: Archae - 0; Bacteria - 0; Metazoa - 0; Fungi - 0; Plants - 69; Viruses - 0; Other Eukaryotes - 1 (source: NCBI BLink). [Source:TAIR;Acc:AT1…	1.13	0.59	0.65	0.44	0.47	0.68	0.38	0.74	0.55	0.77	0.63	0.49	0.53	N	0.3185	0.6082	-0.31	DOWN	N	0.3528	0.6309	-0.3	DOWN	N	0.7835	0.8951	-0.09	DOWN	N	0.8013	0.9446	-0.09	DOWN	GO:0008150
TBIG000801	AT1G17040.L01	838274	Y	SHA	SH2 domain protein A [Source:TAIR;Acc:AT1G17040]	4.51	4.13	3.61	3.28	3.74	3.64	3.32	4.57	3.83	2.92	3.47	3.65	3.51	N	0.8792	0.9655	-0.03	DOWN	N	0.5371	0.7851	0.12	UP	N	0.5235	0.7159	0.11	UP	N	0.8829	0.9709	-0.03	DOWN	GO:0003700,GO:0004871,GO:0005515,GO:0005634,GO:0006355,GO:0007165
TBIG000802	AT1G17050	838275	Y	SPS2	solanesyl diphosphate synthase 2 [Source:TAIR;Acc:AT1G17050]	54.88	14.73	21.39	9.58	13.69	13.7	17.31	12.73	12.24	13.2	20.46	13.03	14.5	Y	0.0006	0.005	0.52	UP	N	0.1485	0.3769	-0.23	DOWN	Y	0.0003	0.0021	-0.54	DOWN	N	0.1711	0.4571	0.22	UP	GO:0006744,GO:0008299,GO:0009507,GO:0009536,GO:0009570,GO:0015979,GO:0016740,GO:0016765,GO:0046872,GO:0050347,GO:0052924
TBIG000803	AT1G17070	838277	Y	tfip11	GC-rich sequence DNA-binding factor-like protein with Tuftelin interacting domain [Source:TAIR;Acc:AT1G17070]	6.5	9.04	9.42	8.51	8.7	9.16	11.6	9.02	8.05	9.68	11.03	8.6	7.85	N	0.3025	0.5917	0.2	UP	N	0.716	0.8933	-0.08	DOWN	N	0.0789	0.1941	-0.36	DOWN	N	0.7912	0.9404	-0.06	DOWN	GO:0000398,GO:0003676,GO:0003677,GO:0005634,GO:0005681,GO:0006355,GO:0006397,GO:0008380,GO:0031981,GO:0042752
TBIG000804	AT1G17100	838280	Y	HEBP2	SOUL heme-binding family protein [Source:TAIR;Acc:AT1G17100]	41.99	37.35	34.3	36.78	35.78	29.84	39.02	37.77	47.11	33.83	46.89	33.68	37.67	N	0.4309	0.7149	0.26	UP	N	0.7887	0.9262	0.09	UP	N	0.9789	0.9905	0.01	UP	N	0.5862	0.8478	0.18	UP	GO:0005773,GO:0005774,GO:0008150,GO:0019761
TBIG000805	AT1G17120	838282	Y	CAT8	cationic amino acid transporter 8 [Source:TAIR;Acc:AT1G17120]	21.55	12.94	14.1	19.01	16.93	12.38	15.93	16.5	18.01	15.47	14.46	15.83	16.84	N	0.3908	0.6775	0.12	UP	N	0.0262	0.1148	0.34	UP	N	0.0848	0.2047	0.24	UP	N	0.8548	0.9626	0.03	UP	GO:0003333,GO:0005773,GO:0005774,GO:0005886,GO:0006810,GO:0006865,GO:0009741,GO:0015171,GO:0016020,GO:0016021,GO:0043231
TBIG000806	AT1G17130.L01	838283	Y	ccdc94	Family of unknown function (DUF572) [Source:TAIR;Acc:AT1G17130]	20.1	28.15	27.23	25.66	23.96	26.77	28.82	24.9	22.34	29.08	32.57	23.91	23.66	N	0.6444	0.8604	0.08	UP	N	0.3621	0.6405	-0.18	DOWN	N	0.0854	0.206	-0.32	DOWN	N	0.7954	0.9422	-0.05	DOWN	GO:0008150
TBIG000807	AT1G17150	838286	Y	plaa2	Pectin lyase-like superfamily protein [Source:TAIR;Acc:AT1G17150]	0	0	0.04	0	0	0	0	0	0	0	0	0	0	N	1	1	inf	UP	N	1	1	0	-	N	1	1	#NAME?	DOWN	N	1	1	0	-	GO:0004650,GO:0005576,GO:0005975,GO:0008152,GO:0016787,GO:0016798,GO:0016829
TBIG000808	AT1G17160	838287	Y	rbsK	pfkB-like carbohydrate kinase family protein [Source:TAIR;Acc:AT1G17160]	14.98	13.8	16.46	15.64	17.58	13.02	16.19	13.58	14.45	12.51	16.15	14	14.98	N	0.0427	0.157	0.3	UP	N	0.4315	0.7058	0.13	UP	N	0.7564	0.8789	-0.04	DOWN	N	0.3699	0.6917	0.14	UP	GO:0004747,GO:0006014,GO:0009507,GO:0009570,GO:0016301,GO:0016310,GO:0016740,GO:0016773
TBIG000809	AT1G17170.L01	838288	Y	ATGSTU24	glutathione S-transferase TAU 24 [Source:TAIR;Acc:AT1G17170]	49.13	39.92	68.35	42.17	70.04	42.5	85.18	58.5	85.09	54.61	64.17	66.24	85.36	Y	0.0001	0.0006	0.68	UP	N	0.0624	0.2136	0.28	UP	N	0.2571	0.4519	0.15	UP	Y	0.0003	0.0049	0.55	UP	GO:0004364,GO:0005515,GO:0005737,GO:0005829,GO:0006635,GO:0006950,GO:0009407,GO:0009636,GO:0010583,GO:0016740,GO:0043161,GO:0043295,GO:0051788,GO:0080129
TBIG000810	AT1G17180	838289	Y	ATGSTU25	glutathione S-transferase TAU 25 [Source:TAIR;Acc:AT1G17180]	8.45	23.31	26.9	28.08	16.7	28.74	31.52	38.82	22.31	39.96	30.95	30.21	26.49	N	0.8677	0.9618	-0.02	DOWN	N	0.6318	0.8467	0.08	UP	Y	0.0022	0.0116	-0.45	DOWN	Y	0.0008	0.0101	-0.54	DOWN	GO:0004364,GO:0005515,GO:0005737,GO:0005829,GO:0009407,GO:0009636,GO:0010583,GO:0016740
TBIG000811	AT1G17190	838290	Y	ATGSTU26	glutathione S-transferase tau 26 [Source:TAIR;Acc:AT1G17190]	14.41	17.66	15.15	15.32	9.8	15.91	16.22	16.42	12.81	19.96	14.98	10.29	12.69	N	0.2166	0.4857	-0.2	DOWN	N	0.0475	0.1766	-0.34	DOWN	N	0.0216	0.0717	-0.38	DOWN	N	0.2121	0.5143	-0.22	DOWN	GO:0004364,GO:0005515,GO:0005737,GO:0005829,GO:0006950,GO:0009407,GO:0009409,GO:0009635,GO:0009636,GO:0010583,GO:0016740
TBIG000812	AT1G17200	838291	Y	CSPL3_ARATH	Uncharacterised protein family (UPF0497) [Source:TAIR;Acc:AT1G17200]	39.6	28.13	15.04	48.59	24.04	26.77	23.6	35.05	35.83	35.92	18.43	33.36	22.99	Y	0.0001	0.0006	-0.66	DOWN	N	0.0203	0.0965	0.37	UP	Y	0.0003	0.0021	0.55	UP	Y	0.0032	0.0288	-0.47	DOWN	GO:0005515,GO:0005886,GO:0006949,GO:0016020,GO:0016021,GO:0080167
TBIG000813	AT1G17220.L01	838293	Y	FUG1	Translation initiation factor 2, small GTP-binding protein [Source:TAIR;Acc:AT1G17220]	141.18	123.89	72.47	102.92	105.8	102.7	76.62	117.89	95.11	96.15	93.16	114.66	95.64	Y	0.0063	0.0355	-0.4	DOWN	N	0.7065	0.8888	0.06	UP	N	0.0273	0.0859	0.31	UP	N	0.3098	0.6293	-0.15	DOWN	GO:0000166,GO:0003743,GO:0003924,GO:0005525,GO:0005622,GO:0006184,GO:0006412,GO:0006413,GO:0009507,GO:0009536,GO:0009570,GO:0009902,GO:0009941,GO:0010027,GO:0010155,GO:0019288,GO:0034660,GO:0042793,GO:0046777
TBIG000814	XLOC_000814	NA	Y	Y1723_ARATH	Leucine-rich repeat receptor-like serine/threonine-protein kinase At1g17230 [Source:SWISS;Acc:Q9SHI2]	5.24	5.13	4.86	5.03	4.77	6.68	6.03	5.31	5.7	6.74	5.27	7.08	4.39	N	0.5511	0.8068	-0.2	DOWN	N	0.7261	0.898	-0.12	DOWN	N	0.7605	0.8813	-0.11	DOWN	N	0.6552	0.888	-0.18	DOWN	GO:0004674,GO:0005524,GO:0005886,GO:0016021
TBIG000815	AT1G17260.L01	838297	Y	AHA10	autoinhibited H(+)-ATPase isoform 10 [Source:TAIR;Acc:AT1G17260]	1.83	2.21	3.16	1.11	1.71	2.06	2.45	1.71	1.85	1.44	2.68	1.33	1.93	N	0.091	0.2729	0.54	UP	N	0.2318	0.4947	-0.46	DOWN	N	0.0443	0.125	-0.57	DOWN	N	0.2094	0.511	0.44	UP	GO:0000166,GO:0005524,GO:0006200,GO:0006754,GO:0006810,GO:0006811,GO:0006812,GO:0007033,GO:0007035,GO:0008553,GO:0009506,GO:0009507,GO:0010023,GO:0015662,GO:0015992,GO:0016020,GO:0016021,GO:0016787,GO:0016887,GO:0019829,GO:0046872
TBIG000816	AT1G17285	2745753	Y	-	unknown protein; FUNCTIONS IN: molecular_function unknown; INVOLVED IN: biological_process unknown; LOCATED IN: endomembrane system; BEST Arabidopsis thaliana protein match is: unknown protein (TAIR:AT1G17300.1); Has 35333 Blast hits to 34131 protei /.../2444 species: Archae - 798; Bacteria - 22429; Metazoa - 974; Fungi - 991; Plants - 531; Viruses - 0; Other Eukaryotes - 9610 (source: NCBI BLink…	1.36	1.77	2.29	2.35	2.8	2.81	5.81	3.78	6.22	3.51	1.88	1.05	2.58	N	0.2227	0.4936	0.38	UP	N	0.7071	0.889	-0.13	DOWN	N	0.4816	0.6802	0.21	UP	N	0.0303	0.1501	0.73	UP	GO:0003674,GO:0008150
TBIG000817	AT1G17290.L01	838301	Y	AlaAT1	alanine aminotransferas [Source:TAIR;Acc:AT1G17290]	109.75	140.08	192.53	177.73	249.82	147.57	163.02	169.38	257.53	154.68	181.45	272.39	288.1	N	0.0411	0.1528	0.29	UP	Y	0.0015	0.0131	0.49	UP	Y	0.0001	0.0008	0.58	UP	N	0.0103	0.0687	0.39	UP	GO:0001666,GO:0003824,GO:0004021,GO:0005524,GO:0005739,GO:0008483,GO:0009058,GO:0009507,GO:0016740,GO:0019481,GO:0030170,GO:0042853,GO:0046686
TBIG000818	AT1G17300	838302	Y	-	unknown protein; BEST Arabidopsis thaliana protein match is: unknown protein (TAIR:AT1G17285.1); Has 27 Blast hits to 27 proteins in 4 species: Archae - 0; Bacteria - 0; Metazoa - 0; Fungi - 0; Plants - 27; Viruses - 0; Other Eukaryotes - 0 (source: /.../BLink). [Source:TAIR;Acc:AT1G17300]	0.88	0.68	0.15	0.36	0.17	0.49	0.27	0.52	0	0.3	0	0.27	0.09	N	0.1258	0.341	-1.79	DOWN	N	0.5259	0.7764	-0.37	DOWN	N	1	1	-0.7	DOWN	N	1	1	-2.11	DOWN	GO:0008150
TBIG000819	AT1G17330.L01	838304	Y	ypgQ	Metal-dependent phosphohydrolase [Source:TAIR;Acc:AT1G17330]	9.84	15.32	11.23	16.21	9.39	13.45	11.87	12.74	11.67	17.73	9.88	14.05	10.45	Y	0.0033	0.021	-0.48	DOWN	N	0.5695	0.8076	-0.1	DOWN	N	0.7036	0.8465	-0.06	DOWN	N	0.0132	0.0826	-0.44	DOWN	GO:0003824,GO:0008081,GO:0008152,GO:0016787,GO:0046872
TBIG000820	AT1G17340.L01	838305	Y	SAC5	Phosphoinositide phosphatase family protein [Source:TAIR;Acc:AT1G17340]	13.71	10.52	10.68	13.94	12.91	10.23	9.34	14.64	12.29	9.9	10.39	14.18	11.76	N	0.9485	0.986	-0.01	DOWN	Y	0.0014	0.0121	0.47	UP	N	0.0305	0.0937	0.29	UP	N	0.1906	0.4851	-0.19	DOWN	GO:0005773,GO:0005774,GO:0016020,GO:0016787,GO:0032957,GO:0042578,GO:0046855
TBIG000821	AT1G17345	838306	Y	-	SAUR-like auxin-responsive protein family [Source:TAIR;Acc:AT1G17345]	1.68	0.96	0.4	1.67	0.59	0.8	0.78	1.29	0.95	1.3	0.54	1.53	0.4	N	0.0568	0.1946	-0.83	DOWN	N	0.1388	0.3614	0.56	UP	N	0.7014	0.8454	0.17	UP	N	0.0073	0.0535	-1.21	DOWN	GO:0003674,GO:0005575
TBIG000822	AT1G17350.L01	838307	Y	CIA30_ARATH	NADH:ubiquinone oxidoreductase intermediate-associated protein 30 [Source:TAIR;Acc:AT1G17350]	7.3	8.94	6.74	10.26	8.25	8.93	10.23	9.05	10.98	9.36	6.86	8.87	9.36	N	0.3113	0.6004	-0.19	DOWN	N	0.7661	0.9158	0.06	UP	N	0.1163	0.2586	0.28	UP	N	0.8327	0.9558	0.04	UP	GO:0005739,GO:0008150,GO:0009736
TBIG000823	AT1G17360	838308	Y	-	BEST Arabidopsis thaliana protein match is: COP1-interacting protein-related (TAIR:AT1G72410.1); Has 9949 Blast hits to 7480 proteins in 576 species: Archae - 12; Bacteria - 1007; Metazoa - 3636; Fungi - 982; Plants - 444; Viruses - 50; Other Eukary /.../ 3818 (source: NCBI BLink). [Source:TAIR;Acc:AT1G17360]	25.4	12.99	16.57	9.24	14.03	14.94	13.04	13.13	12.76	11.46	16.67	11.4	14.71	N	0.0716	0.2308	0.24	UP	N	0.1138	0.3189	-0.23	DOWN	N	0.2771	0.475	-0.14	DOWN	N	0.02	0.1116	0.34	UP	GO:0008150
TBIG000824	AT1G17420	838314	Y	LOX3	lipoxygenase 3 [Source:TAIR;Acc:AT1G17420]	1.88	7.51	18.16	3.73	4.3	8.39	10.53	3.26	4.59	6.7	13.37	3.93	5.3	Y	0.0001	0.0006	0.9	UP	Y	0.0001	0.0007	-1.05	DOWN	Y	0.0001	0.0004	-1.55	DOWN	N	0.0186	0.1059	0.4	UP	GO:0005506,GO:0005515,GO:0006629,GO:0006631,GO:0006633,GO:0009507,GO:0009536,GO:0009555,GO:0009611,GO:0009620,GO:0009644,GO:0009693,GO:0009695,GO:0009753,GO:0009901,GO:0010200,GO:0016165,GO:0016491,GO:0016702,GO:0031408,GO:0034440,GO:0046872,GO:0048653,GO:0051213,GO:0055114,GO:0080086
TBIG000825	AT1G17430	838315	Y	-	alpha/beta-Hydrolases superfamily protein [Source:TAIR;Acc:AT1G17430]	7.05	5.04	5.26	7.55	4.62	5.11	4.83	6.08	5.46	6.11	5.53	6.46	4.74	N	0.9136	0.9765	-0.05	DOWN	N	0.5208	0.7732	0.3	UP	N	0.8545	0.9342	-0.08	DOWN	N	0.3392	0.6611	-0.43	DOWN	GO:0008150,GO:0016787
TBIG000826	AT1G17455	838318	Y	ELF4-L4	ELF4-like 4 [Source:TAIR;Acc:AT1G17455]	5.49	8.13	5.73	12.75	7.66	7.12	7.46	7.94	9.12	7.6	6.55	7.69	7.23	N	0.7079	0.8942	-0.2	DOWN	N	0.5949	0.8232	0.31	UP	N	0.5692	0.7532	0.29	UP	N	0.6991	0.9062	-0.21	DOWN	GO:0005634,GO:0008150,GO:0009648,GO:0042803,GO:0048511
TBIG000827	AT1G17460.L01	838319	Y	TRFL3	TRF-like 3 [Source:TAIR;Acc:AT1G17460]	1.16	5.38	4.39	4.42	4.17	5.91	3.34	6.86	3.61	5.07	3.84	5.2	3.78	Y	0.0049	0.0288	-0.49	DOWN	N	0.9968	0.998	0	UP	N	0.9548	0.9815	0.01	UP	N	0.0084	0.06	-0.47	DOWN	GO:0003677,GO:0003682
TBIG000828	AT1G17470	838320	Y	ATDRG1	developmentally regulated G-protein 1 [Source:TAIR;Acc:AT1G17470]	60.88	56.62	59.78	55.13	73.69	57.17	56.65	65.29	70.12	55.85	68.69	64.35	72.51	N	0.294	0.5817	0.14	UP	N	0.3373	0.6154	0.13	UP	N	0.0677	0.173	0.24	UP	N	0.0654	0.2528	0.25	UP	GO:0000166,GO:0003924,GO:0005525,GO:0005737,GO:0006184,GO:0008289,GO:0016023,GO:0019003,GO:0031410,GO:0070300
TBIG000829	AT1G17490	838322	Y	-	unknown protein; BEST Arabidopsis thaliana protein match is: unknown protein (TAIR:AT1G72690.1); Has 57 Blast hits to 45 proteins in 9 species: Archae - 0; Bacteria - 0; Metazoa - 0; Fungi - 0; Plants - 57; Viruses - 0; Other Eukaryotes - 0 (source: /.../BLink). [Source:TAIR;Acc:AT1G17490]	17.19	14.26	14.18	25.83	12.01	15.13	31.52	13.98	18.51	20.83	19	11.84	14.5	N	0.0227	0.098	0.42	UP	N	0.7214	0.8953	0.07	UP	Y	0.005	0.0227	-0.51	DOWN	N	0.4394	0.7498	-0.16	DOWN	GO:0008150
TBIG000830	AT1G17500.L01	838324	Y	ALA4	ATPase E1-E2 type family protein / haloacid dehalogenase-like hydrolase family protein [Source:TAIR;Acc:AT1G17500]	21.01	25.86	28.47	23.14	26.68	28.3	24.29	24.5	25.48	28.82	23.44	27.43	25.35	N	0.4228	0.7069	-0.12	DOWN	N	0.3549	0.6327	-0.14	DOWN	N	0.7641	0.8836	0.04	UP	N	0.6224	0.8695	0.07	UP	GO:0000166,GO:0000287,GO:0004012,GO:0005524,GO:0005886,GO:0006812,GO:0006888,GO:0009744,GO:0009749,GO:0009750,GO:0015914,GO:0016020,GO:0016021,GO:0016787,GO:0019829,GO:0043090,GO:0046872
TBIG000831	AT1G17530	838327	Y	ATTIM23-1	translocase of inner mitochondrial membrane 23 [Source:TAIR;Acc:AT1G17530]	13.48	14.66	24.39	20.98	19.59	16.89	33.3	15.58	24.22	18.12	27.56	15.34	20.33	Y	0.0001	0.0011	0.78	UP	N	0.7234	0.8964	0.07	UP	N	0.0278	0.0871	-0.4	DOWN	N	0.1349	0.3983	0.31	UP	GO:0005739,GO:0005743,GO:0005744,GO:0006626,GO:0006869,GO:0006891,GO:0010351,GO:0015450,GO:0016020,GO:0016021,GO:0016558
TBIG000832	AT1G17545	838329	Y	HAB2	Protein phosphatase 2C family protein [Source:TAIR;Acc:AT1G17545]	0	0	0	0	0	0	0	0	0	0	0	0	0	N	1	1	0	-	N	1	1	0	-	N	1	1	0	-	N	1	1	0	-	GO:0003824,GO:0008152
TBIG000833	AT1G17550.L01	838330	Y	HAB2	homology to ABI2 [Source:TAIR;Acc:AT1G17550]	25.23	23.13	29.19	22.8	28.96	24.38	30.16	29.47	28.75	22	27.94	22.1	28.73	N	0.0134	0.0648	0.34	UP	N	0.471	0.738	0.1	UP	N	0.9976	0.9988	0	UP	N	0.0893	0.3088	0.24	UP	GO:0003824,GO:0004721,GO:0004722,GO:0006470,GO:0009610,GO:0009738,GO:0016787,GO:0046872
TBIG000834	AT1G17580	838333	Y	MYA1	myosin 1 [Source:TAIR;Acc:AT1G17580]	21.78	19.25	19.39	18.75	23.09	21.42	17.21	24.18	20.81	17.21	17.94	24.72	22.04	N	0.5508	0.8066	-0.08	DOWN	N	0.1275	0.3427	0.22	UP	N	0.027	0.085	0.29	UP	N	0.9684	0.9933	-0.01	DOWN	GO:0000166,GO:0003774,GO:0003779,GO:0005515,GO:0005516,GO:0005524,GO:0005737,GO:0006606,GO:0007062,GO:0009630,GO:0009791,GO:0009880,GO:0010072,GO:0010090,GO:0010154,GO:0010431,GO:0016049,GO:0016459,GO:0030048,GO:0042802,GO:0045595,GO:0048467,GO:0051301,GO:0051645,GO:0051646,GO:0060151,GO:0090436
TBIG000835	AT1G17610	838337	Y	F2P3.8	Disease resistance protein (TIR-NBS class) [Source:TAIR;Acc:AT1G17610]	0.77	0.65	0.31	0.53	0.15	0.66	0.19	0.64	0.43	0.73	0.11	0.44	0.23	Y	0.001	0.0081	-1.72	DOWN	N	0.33	0.6068	-0.35	DOWN	N	1	1	0.41	UP	N	0.03	0.1489	-0.95	DOWN	GO:0000165,GO:0005515,GO:0006952,GO:0007165,GO:0009697,GO:0009862,GO:0010310,GO:0031348,GO:0042742,GO:0043531,GO:0045088,GO:0046713,GO:0050832
TBIG000836	AT1G17615	838338	Y	TIR	Disease resistance protein (TIR-NBS class) [Source:TAIR;Acc:AT1G17615]	0.12	0	0.04	0	0.04	0	0.04	0	0	0.09	0.1	0	0	N	1	1	0.97	UP	N	1	1	#NAME?	DOWN	N	1	1	-2.05	DOWN	N	1	1	inf	UP	GO:0005515,GO:0007165,GO:0043531
TBIG000837	AT1G17620	838339	Y	-	Late embryogenesis abundant (LEA) hydroxyproline-rich glycoprotein family [Source:TAIR;Acc:AT1G17620]	48.15	36.39	44.52	37.12	35.16	35.26	48.49	38.8	37.05	37.16	42.05	25.67	33.04	N	0.023	0.0989	0.32	UP	N	0.5027	0.7602	-0.1	DOWN	Y	0.0097	0.0384	-0.35	DOWN	N	0.6283	0.8724	0.07	UP	GO:0005886,GO:0008150,GO:0009506
TBIG000838	AT1G17630.L01	838340	Y	PCMP-E72	Pentatricopeptide repeat (PPR-like) superfamily protein [Source:TAIR;Acc:AT1G17630]	1.63	4.16	4.67	3.41	3.48	4.99	4.08	4.42	3.5	4.16	5.48	4.09	4.49	N	0.5175	0.7851	0.11	UP	N	0.4301	0.7044	-0.15	DOWN	N	0.0837	0.2028	-0.3	DOWN	N	0.8273	0.9542	-0.04	DOWN	-
TBIG000839	AT1G17680.L01	838344	Y	GTF3C3	tetratricopeptide repeat (TPR)-containing protein [Source:TAIR;Acc:AT1G17680]	20.44	18.38	19.92	25.42	23.42	19.25	24.86	25.56	22.82	20.96	18.35	23.14	24.49	N	0.498	0.7705	0.13	UP	N	0.0651	0.2198	0.36	UP	N	0.3051	0.5065	0.18	UP	N	0.8145	0.9484	-0.04	DOWN	GO:0000278,GO:0000956,GO:0005515,GO:0006396,GO:0009410,GO:0016192,GO:0048522,GO:0048573
TBIG000840	AT1G17700	838346	Y	PRA1.F1	prenylated RAB acceptor 1.F1 [Source:TAIR;Acc:AT1G17700]	8.19	3.34	2.21	6.94	3.37	2.03	2.89	3.03	4.4	4.62	1.47	3.51	1.46	N	0.0341	0.1325	-0.6	DOWN	N	0.1175	0.3255	0.42	UP	N	0.0743	0.1855	0.5	UP	N	0.0645	0.2502	-0.51	DOWN	GO:0005768,GO:0005783,GO:0006810,GO:0010008,GO:0016020,GO:0016021,GO:0016192
TBIG000841	AT1G17730.L01	838349	Y	VPS46.1	vacuolar protein sorting 46.1 [Source:TAIR;Acc:AT1G17730]	24.76	21.08	19.18	27.07	20.95	19.88	21.78	23.7	26.45	20.19	20.85	25.29	21.47	N	0.8885	0.9685	0.02	UP	N	0.0561	0.1985	0.32	UP	N	0.2592	0.4546	0.17	UP	N	0.4603	0.7663	-0.12	DOWN	GO:0000578,GO:0005515,GO:0009790,GO:0015031,GO:0032509,GO:0040007
TBIG000842	AT1G17745.L01	838352	Y	PGDH	D-3-phosphoglycerate dehydrogenase [Source:TAIR;Acc:AT1G17745]	64.11	107.56	199.26	63.4	91.73	115.57	164.52	63.14	102.8	108.33	171.85	72.01	119.26	Y	0.0001	0.0006	0.7	UP	Y	0.0001	0.0007	-0.72	DOWN	Y	0.0001	0.0004	-0.76	DOWN	Y	0.0001	0.0009	0.67	UP	GO:0004617,GO:0006564,GO:0008152,GO:0008652,GO:0009507,GO:0009536,GO:0016491,GO:0016597,GO:0016616,GO:0048037,GO:0051287,GO:0055114
TBIG000843	AT1G17750	838353	Y	PEPR2	PEP1 receptor 2 [Source:TAIR;Acc:AT1G17750]	2.4	3.32	3.14	1.9	1.94	3.6	1.97	2.16	2.18	2.75	3.06	2.35	2.33	N	0.4413	0.7244	-0.23	DOWN	N	0.0893	0.2718	-0.59	DOWN	N	0.3132	0.5154	-0.33	DOWN	N	0.9228	0.9801	0.03	UP	GO:0000166,GO:0002237,GO:0004672,GO:0004674,GO:0005515,GO:0005524,GO:0005886,GO:0006468,GO:0006952,GO:0007165,GO:0009611,GO:0009738,GO:0009753,GO:0009873,GO:0010103,GO:0010200,GO:0016020,GO:0016021,GO:0016301,GO:0016310,GO:0016740,GO:0016772,GO:0035556,GO:0042277,GO:0042742,GO:0048443
TBIG000844	AT1G17770	838355	Y	SUVH7	SU(VAR)3-9 homolog 7 [Source:TAIR;Acc:AT1G17770]	0	0	0	0	0	0	0	0	0	0	0	0	0	N	1	1	0	-	N	1	1	0	-	N	1	1	0	-	N	1	1	0	-	GO:0000775,GO:0003677,GO:0005515,GO:0005634,GO:0005694,GO:0008168,GO:0008270,GO:0016568,GO:0016571,GO:0016740,GO:0018024,GO:0032259,GO:0034968,GO:0042393
TBIG000845	AT1G17780.L01	838356	Y	-	unknown protein; BEST Arabidopsis thaliana protein match is: unknown protein (TAIR:AT2G16575.1); Has 35333 Blast hits to 34131 proteins in 2444 species: Archae - 798; Bacteria - 22429; Metazoa - 974; Fungi - 991; Plants - 531; Viruses - 0; Other Euk /.../s - 9610 (source: NCBI BLink). [Source:TAIR;Acc:AT1G17780]	9.6	7.22	8.11	9.86	8.08	8	7.45	7.22	7.37	7.24	7.99	8.82	8.63	N	0.6228	0.8475	0.09	UP	N	0.2702	0.5417	0.21	UP	N	0.8173	0.9153	0.04	UP	N	0.6823	0.9002	-0.08	DOWN	GO:0008150
TBIG000846	AT1G17800	838358	Y	ENODL22	early nodulin-like protein 22 [Source:TAIR;Acc:AT1G17800]	0	0	0	0	0	0	0	0	0	0	0	0	0	N	1	1	0	-	N	1	1	0	-	N	1	1	0	-	N	1	1	0	-	GO:0005507,GO:0009055
TBIG000847	AT1G17810	838359	Y	BETA-TIP	beta-tonoplast intrinsic protein [Source:TAIR;Acc:AT1G17810]	0	0	0	0.04	0.04	0.08	0.04	0.04	0.05	0.09	0.1	0.22	0.39	N	1	1	-0.29	DOWN	N	1	1	0.87	UP	N	1	1	1.8	UP	N	1	1	0.64	UP	GO:0005215,GO:0005773,GO:0005774,GO:0006810,GO:0016020,GO:0016021
TBIG000848	AT1G17840.L01	838363	Y	WBC11	white-brown complex homolog protein 11 [Source:TAIR;Acc:AT1G17840]	48.84	49.38	53.49	35.37	45.07	49.44	47.81	46.74	44.42	40.9	56.43	39.49	46.34	N	0.216	0.4851	0.18	UP	N	0.2329	0.4965	-0.19	DOWN	N	0.167	0.335	-0.2	DOWN	N	0.2365	0.5465	0.18	UP	GO:0000166,GO:0005524,GO:0005886,GO:0006200,GO:0006810,GO:0009611,GO:0009651,GO:0009737,GO:0009897,GO:0015245,GO:0015908,GO:0016020,GO:0016021,GO:0016887,GO:0017111,GO:0080051
TBIG000849	AT1G17860	838365	Y	MIR	Kunitz family trypsin and protease inhibitor protein [Source:TAIR;Acc:AT1G17860]	60.03	70.13	60.95	137.14	61.96	79.18	62.63	98.41	96.59	111.44	54.31	111.42	73.71	Y	0.0007	0.0057	-0.53	DOWN	Y	0.0067	0.0423	0.4	UP	Y	0.0073	0.0306	0.39	UP	Y	0.0001	0.0024	-0.53	DOWN	GO:0004866,GO:0005618,GO:0006457,GO:0006508,GO:0008233,GO:0009408,GO:0009644,GO:0010167,GO:0010951,GO:0015706,GO:0034976,GO:0042542,GO:0048046
TBIG000850	AT1G17910	838370	Y	WAKL13	Wall-associated kinase family protein [Source:TAIR;Acc:AT1G17910]	0	0	0	0	0	0	0	0	0	0	0	0	0.02	N	1	1	0	-	N	1	1	0	-	N	1	1	inf	UP	N	1	1	inf	UP	GO:0000166,GO:0004672,GO:0004674,GO:0005524,GO:0006468,GO:0016020,GO:0016021,GO:0016301,GO:0016310,GO:0016740,GO:0016772,GO:0030247
TBIG000851	AT1G17950	838374	Y	ATMYB52	myb domain protein 52 [Source:TAIR;Acc:AT1G17950]	1.13	1.08	2.39	1	2.04	0.92	3.28	1.72	2.28	1.48	3.5	0.64	2.57	Y	0.0001	0.0006	1.4	UP	N	0.8361	0.9456	-0.07	DOWN	N	0.0851	0.2054	-0.4	DOWN	Y	0.0007	0.0086	1.07	UP	GO:0003677,GO:0003682,GO:0003700,GO:0005634,GO:0006355,GO:0009737,GO:2000652
TBIG000852	AT1G17970.L01	838377	Y	BB	RING/U-box superfamily protein [Source:TAIR;Acc:AT1G17970]	7.82	10.15	7.81	14.91	13.36	7.6	9.12	11.82	10.67	9.25	9.26	11.49	10.32	N	0.8131	0.9425	-0.04	DOWN	Y	0.0037	0.0264	0.5	UP	Y	0.0093	0.0373	0.4	UP	N	0.443	0.752	-0.12	DOWN	GO:0005515,GO:0008270,GO:0046872
TBIG000853	AT1G18010	838381	Y	UN932_ARATH	Major facilitator superfamily protein [Source:TAIR;Acc:AT1G18010]	0	0	0	0	0	0.03	0	0	0	0	0	0	0.03	N	1	1	#NAME?	DOWN	N	1	1	#NAME?	DOWN	N	1	1	inf	UP	N	1	1	inf	UP	GO:0003674,GO:0016020,GO:0016021
TBIG000854	AT1G18020	838382	Y	ORL2B_ARATH	FMN-linked oxidoreductases superfamily protein [Source:TAIR;Acc:AT1G18020]	0	0	0	0	0	0	0	0	0	0	0	0	0	N	1	1	0	-	N	1	1	0	-	N	1	1	0	-	N	1	1	0	-	GO:0003824,GO:0010181,GO:0016491,GO:0055114
TBIG000855	AT1G18030	838383	Y	AtPP2C08	Protein phosphatase 2C family protein [Source:TAIR;Acc:AT1G18030]	6.5	4.73	3.27	6.73	4.18	4.59	4.94	5	5.37	5.38	3.69	5.96	4.85	N	0.3105	0.5995	-0.3	DOWN	N	0.3035	0.5791	0.29	UP	N	0.3051	0.5065	0.3	UP	N	0.3059	0.625	-0.28	DOWN	GO:0003824,GO:0004721,GO:0008152,GO:0016787,GO:0046872
TBIG000856	AT1G18080.L01	838388	Y	ATARCA	Transducin/WD40 repeat-like superfamily protein [Source:TAIR;Acc:AT1G18080]	237.15	505.09	456.27	478.05	383.71	578.01	512.85	512.62	418.34	551.19	472.14	411.64	444.95	N	0.2927	0.5801	-0.16	DOWN	N	0.2158	0.4762	-0.19	DOWN	N	0.1809	0.3545	-0.19	DOWN	N	0.3027	0.6214	-0.15	DOWN	GO:0004871,GO:0005515,GO:0005634,GO:0005737,GO:0005829,GO:0006094,GO:0006096,GO:0006417,GO:0007165,GO:0009220,GO:0009507,GO:0009651,GO:0009739,GO:0009845,GO:0010476,GO:0022626,GO:0042254,GO:0046686,GO:0071215
TBIG000857	AT1G18090.L01	838389	Y	EXO1	5'-3' exonuclease family protein [Source:TAIR;Acc:AT1G18090]	3.42	6.89	6.84	5.49	3.87	8.19	6.28	7.9	4.49	7.61	6.15	5.43	5.17	N	0.3983	0.684	-0.22	DOWN	N	0.2655	0.5368	-0.27	DOWN	N	0.0852	0.2056	-0.49	DOWN	N	0.0948	0.3207	-0.44	DOWN	GO:0003677,GO:0003824,GO:0004518,GO:0004527,GO:0005634,GO:0006281,GO:0016788,GO:0090305
TBIG000858	AT1G18130	838392	Y	THRRS	Class II aaRS and biotin synthetases superfamily protein [Source:TAIR;Acc:AT1G18130]	0	0	0	0	0	0	0	0	0	0.18	0	0	0.16	N	1	1	#NAME?	DOWN	N	1	1	#NAME?	DOWN	N	1	1	inf	UP	N	1	1	inf	UP	GO:0004829,GO:0005524,GO:0005737,GO:0006435,GO:0016020
TBIG000859	AT1G18160.L01	838395	Y	EDR1	Protein kinase superfamily protein [Source:TAIR;Acc:AT1G18160]	33.96	27.31	27.62	28.99	32.94	28.39	22.49	30.35	29.3	23.09	23.47	33.25	33.05	N	0.5214	0.7879	-0.09	DOWN	N	0.0979	0.2887	0.24	UP	Y	0.0032	0.0156	0.39	UP	N	0.6114	0.8622	0.07	UP	GO:0004672,GO:0004674,GO:0004712,GO:0005524,GO:0005886,GO:0006468,GO:0016301,GO:0016310,GO:0016772
TBIG000860	AT1G18170.L01	838396	Y	FKBP17-2	FKBP-like peptidyl-prolyl cis-trans isomerase family protein [Source:TAIR;Acc:AT1G18170]	20.32	14.59	9.32	23.95	18	13.92	15.79	15.43	20.73	14.11	14.39	19.51	18.97	N	0.5866	0.8275	-0.12	DOWN	N	0.0522	0.188	0.44	UP	Y	0.0088	0.0355	0.55	UP	N	0.9769	0.9947	-0.01	DOWN	GO:0000413,GO:0003755,GO:0005528,GO:0006457,GO:0009507,GO:0009535,GO:0009536,GO:0009543,GO:0009579,GO:0016853,GO:0018208
TBIG000861	AT1G18180.L01	838397	Y	-	Protein of unknown function (DUF1295) [Source:TAIR;Acc:AT1G18180]	4.33	4.05	3.37	4.76	3.67	2.76	3.89	3.96	5.24	4.49	2.85	4.21	3.92	N	0.7379	0.9095	-0.15	DOWN	N	0.653	0.8582	0.21	UP	N	0.3826	0.5891	0.36	UP	N	0.9952	0.9982	0	UP	GO:0005737,GO:0005886,GO:0006629,GO:0016021,GO:0016627
TBIG000862	AT1G18280	838408	Y	-	Bifunctional inhibitor/lipid-transfer protein/seed storage 2S albumin superfamily protein [Source:TAIR;Acc:AT1G18280]	0.11	0	0.07	0.08	0	0	0	0.08	0.18	0	0	0.08	0.16	N	1	1	inf	UP	N	1	1	inf	UP	N	1	1	2.4	UP	N	1	1	0.56	UP	GO:0006508,GO:0008233,GO:0031225
TBIG000863	AT1G18290	838409	Y	-	unknown protein; FUNCTIONS IN: molecular_function unknown; INVOLVED IN: N-terminal protein myristoylation; LOCATED IN: chloroplast; EXPRESSED IN: root; Has 94 Blast hits to 94 proteins in 12 species: Archae - 0; Bacteria - 0; Metazoa - 0; Fungi - 0; /.../s - 94; Viruses - 0; Other Eukaryotes - 0 (source: NCBI BLink). [Source:TAIR;Acc:AT1G18290]	1.84	1.61	1.77	2.81	1.02	2.15	1.74	1.27	1.81	2.16	1.37	1.84	0.79	N	0.3234	0.6125	-0.27	DOWN	N	0.9135	0.9712	-0.03	DOWN	N	0.1399	0.2954	-0.43	DOWN	N	0.0348	0.165	-0.66	DOWN	-
TBIG000864	AT1G18300	838410	Y	atnudt4	nudix hydrolase homolog 4 [Source:TAIR;Acc:AT1G18300]	6.01	6.44	9.83	8.21	8.03	6.27	8.13	4.59	7.24	9.35	6.95	11.48	6.27	N	0.2678	0.5507	0.19	UP	N	0.4451	0.7176	0.15	UP	N	0.2444	0.436	-0.2	DOWN	N	0.4419	0.7515	-0.15	DOWN	GO:0000210,GO:0005829,GO:0016787,GO:0046872,GO:0047631
TBIG000865	AT1G18320	838412	Y	TIM22-4	Mitochondrial import inner membrane translocase subunit Tim17/Tim22/Tim23 family protein [Source:TAIR;Acc:AT1G18320]	1.11	3.22	3.3	1.83	1.91	3.69	4.08	2.72	2.65	2.83	2.74	1.36	2.55	N	0.9259	0.9804	0.04	UP	N	0.2355	0.5	-0.73	DOWN	N	0.2843	0.4832	-0.48	DOWN	N	0.639	0.8786	0.3	UP	GO:0005739,GO:0005743,GO:0016020,GO:0016021
TBIG000866	AT1G18350	838416	Y	ATMKK7	MAP kinase kinase 7 [Source:TAIR;Acc:AT1G18350]	0.19	1.51	0.73	1.45	0.42	1.09	0.94	0.35	0.15	0.79	0.92	1.28	0.49	N	0.5742	0.8202	-0.4	DOWN	N	0.8645	0.9567	-0.14	DOWN	N	0.2615	0.457	-1.25	DOWN	N	0.2491	0.5624	-1.5	DOWN	GO:0000165,GO:0000166,GO:0000187,GO:0002229,GO:0004672,GO:0004674,GO:0004708,GO:0005524,GO:0006468,GO:0009862,GO:0009926,GO:0016301,GO:0016310,GO:0016772,GO:0042742
TBIG000867	AT1G18390.L01	838420	Y	F15H18.11	Protein kinase superfamily protein [Source:TAIR;Acc:AT1G18390]	5.3	13.61	15	15.49	10.46	15.4	8.74	11.5	10.24	16.52	9.07	19.92	10.39	Y	0.0011	0.0088	-0.47	DOWN	N	0.744	0.906	0.05	UP	N	0.6562	0.816	-0.06	DOWN	Y	0.0001	0.0024	-0.57	DOWN	GO:0000166,GO:0002679,GO:0004672,GO:0004674,GO:0005524,GO:0005576,GO:0005886,GO:0006468,GO:0006984,GO:0009407,GO:0010200,GO:0010583,GO:0016301,GO:0016310,GO:0016740,GO:0016772,GO:0030247,GO:0034976
TBIG000868	AT1G18400.L01	838421	Y	BEE1	BR enhanced expression 1 [Source:TAIR;Acc:AT1G18400]	27.36	14.43	4.38	16.03	10.64	12.01	5.7	13.95	10.44	13.42	5.07	17.85	9.93	Y	0.0001	0.0006	-1.37	DOWN	N	0.1346	0.3545	0.26	UP	Y	0.0001	0.0004	1.03	UP	Y	0.0003	0.0049	-0.59	DOWN	GO:0003677,GO:0003700,GO:0005634,GO:0006351,GO:0006355,GO:0046983
TBIG000869	XLOC_000869	NA	Y	ALMT3	Putative aluminum-activated malate transporter 3 [Source:SWISS;Acc:Q9LPQ8]	31.02	36.75	36.83	41.84	42.05	44.71	36.97	48.28	42.52	40.82	36.69	41.25	43.71	N	0.3564	0.6443	-0.14	DOWN	N	0.4824	0.7453	0.11	UP	N	0.1001	0.2323	0.23	UP	N	0.9583	0.9907	-0.01	DOWN	GO:0015743,GO:0016021
TBIG000870	AT1G18460.L01	838426	Y	Lipn	alpha/beta-Hydrolases superfamily protein [Source:TAIR;Acc:AT1G18460]	49.2	15.87	9.9	22.67	24.46	13.04	10.65	25.37	20.59	12.24	12.08	23.25	19.51	N	0.0425	0.1564	-0.32	DOWN	Y	0.0001	0.0007	0.8	UP	Y	0.0001	0.0004	1	UP	N	0.4815	0.7823	-0.11	DOWN	GO:0006629,GO:0016787
TBIG000871	AT1G18480	838428	Y	F15H18.29	Calcineurin-like metallo-phosphoesterase superfamily protein [Source:TAIR;Acc:AT1G18480]	13.7	23.95	29.65	20.43	16.43	28.28	33.46	21.56	18.29	31.32	27.51	16.22	18.23	N	0.3395	0.6281	0.13	UP	Y	0.0014	0.0121	-0.49	DOWN	Y	0.0001	0.0004	-0.76	DOWN	N	0.3998	0.7192	-0.13	DOWN	GO:0005829,GO:0016787
TBIG000872	AT1G18485	838429	Y	PCMP-H8	Pentatricopeptide repeat (PPR) superfamily protein [Source:TAIR;Acc:AT1G18485]	6.2	6.7	5.05	9.04	8.22	6.96	5.96	9.76	6.76	6.5	6.3	8.18	6.91	N	0.1533	0.3894	-0.21	DOWN	Y	0.0053	0.0354	0.43	UP	Y	0.0118	0.0449	0.36	UP	N	0.0657	0.2535	-0.28	DOWN	GO:0008150,GO:0016556
TBIG000873	XLOC_000873	NA	Y	ado-2	Probable 2-aminoethanethiol dioxygenase [Source:SWISS;Acc:Q556I2]	6.95	7.07	5.71	10.24	6.44	6.59	9.24	8.2	9.67	9.74	6.1	7.17	8.07	N	0.3853	0.6716	-0.14	DOWN	N	0.464	0.7326	0.13	UP	N	0.185	0.36	0.21	UP	N	0.7477	0.9268	-0.05	DOWN	GO:0046872,GO:0047800
TBIG000874	AT1G18500.L01	838431	Y	MAML-4	methylthioalkylmalate synthase-like 4 [Source:TAIR;Acc:AT1G18500]	66.98	106.46	115.34	124.19	94.71	106.54	133.07	105.46	103.63	115.77	102.63	109.38	104.09	N	0.5547	0.8094	0.11	UP	N	0.797	0.9288	0.04	UP	N	0.246	0.4383	-0.2	DOWN	N	0.4359	0.7468	-0.13	DOWN	GO:0003824,GO:0003852,GO:0008652,GO:0009082,GO:0009098,GO:0009507,GO:0009536,GO:0009570,GO:0016740,GO:0019752,GO:0046912
TBIG000875	AT1G18510	838432	Y	TET16	tetraspanin 16 [Source:TAIR;Acc:AT1G18510]	0	0	0	0	0	0	0	0	0	0	0	0	0	N	1	1	0	-	N	1	1	0	-	N	1	1	0	-	N	1	1	0	-	GO:0016020,GO:0016021
TBIG000876	AT1G18520	838433	Y	TET11	tetraspanin11 [Source:TAIR;Acc:AT1G18520]	0	0	0	0	0.04	0.09	0.09	0.05	0	0.05	0.17	0	0	N	1	1	0.89	UP	N	1	1	-1.66	DOWN	N	1	1	-2.51	DOWN	N	1	1	0.03	UP	GO:0016020,GO:0016021
TBIG000877	AT1G18530	838434	Y	CML15	EF hand calcium-binding protein family [Source:TAIR;Acc:AT1G18530]	0	0	0.29	0	0	0	0.31	0	0	0	0	0	0	N	1	1	inf	UP	N	1	1	0	-	N	1	1	#NAME?	DOWN	N	1	1	0	-	GO:0005509,GO:0008150,GO:0046872
TBIG000878	AT1G18560.L01	838437	Y	TRA1_MAIZE	BED zinc finger ;hAT family dimerisation domain [Source:TAIR;Acc:AT1G18560]	2.22	3.64	2.94	2.32	2.52	3.4	2.34	3.3	2.8	2.81	3.56	3.35	2.25	N	0.4022	0.688	-0.15	DOWN	N	0.4857	0.7473	-0.14	DOWN	N	0.2653	0.4617	-0.21	DOWN	N	0.2849	0.6033	-0.22	DOWN	GO:0003676,GO:0003677,GO:0046983
TBIG000879	AT1G18570	838438	Y	MYB51	myb domain protein 51 [Source:TAIR;Acc:AT1G18570]	8.18	19.86	17.69	21.26	15.15	18.81	12.05	16.06	13.97	21.55	11.4	32.97	14.72	Y	0.0004	0.0039	-0.53	DOWN	N	0.1303	0.347	0.23	UP	N	0.4679	0.6678	0.1	UP	Y	0.0001	0.0009	-0.65	DOWN	GO:0000165,GO:0003677,GO:0003682,GO:0003700,GO:0006355,GO:0006612,GO:0009595,GO:0009617,GO:0009625,GO:0009651,GO:0009682,GO:0009697,GO:0009723,GO:0009733,GO:0009737,GO:0009739,GO:0009751,GO:0009753,GO:0009759,GO:0009862,GO:0009867,GO:0010200,GO:0010310,GO:0010363,GO:0016045,GO:0031347,GO:0031348,GO:0042742,GO:0043900,GO:0045087,GO:0050776,GO:0050832,GO:0052544
TBIG000880	AT1G18580	838439	Y	GAUT11	galacturonosyltransferase 11 [Source:TAIR;Acc:AT1G18580]	14.93	17.31	18.6	14.88	14.1	18.17	15.03	17.39	13.96	15.96	17.32	16.43	13.72	N	0.9906	0.9962	0	DOWN	N	0.604	0.8298	-0.08	DOWN	N	0.0481	0.1332	-0.27	DOWN	N	0.1952	0.4916	-0.19	DOWN	GO:0000139,GO:0005794,GO:0016020,GO:0016021,GO:0016740,GO:0016757,GO:0045489,GO:0047262
TBIG000881	AT1G18590	838440	Y	SOT17	sulfotransferase 17 [Source:TAIR;Acc:AT1G18590]	35.53	61.95	51.92	26.5	28.07	56.85	36.29	29.44	26.11	58.55	43.98	36.9	34.27	Y	0.0027	0.0182	-0.41	DOWN	Y	0.0001	0.0007	-0.92	DOWN	Y	0.0001	0.0004	-0.56	DOWN	N	0.7657	0.9329	-0.04	DOWN	GO:0005737,GO:0006569,GO:0008146,GO:0009684,GO:0016740,GO:0019344,GO:0019761,GO:0042742,GO:0047364
TBIG000882	AT1G18600.L01	838441	Y	ATRBL12	RHOMBOID-like protein 12 [Source:TAIR;Acc:AT1G18600]	13.3	13.09	13.85	14.31	13.19	11.15	14.62	12.86	13.61	10.79	14.92	12.15	14.17	N	0.037	0.1414	0.32	UP	N	0.3035	0.5791	0.17	UP	N	0.639	0.8042	-0.07	DOWN	N	0.5962	0.8533	0.09	UP	GO:0004252,GO:0005739,GO:0006508,GO:0016021
TBIG000883	XLOC_000883	NA	Y	RBG6	Glycine-rich RNA-binding protein 6, mitochondrial [Source:SWISS;Acc:Q9FZ84]	49.95	38.47	28.64	48.23	38.13	35.52	34.05	47.49	35.55	38.08	32.6	45.87	34.92	N	0.4331	0.7168	-0.23	DOWN	N	0.2449	0.5109	0.34	UP	N	0.4515	0.6535	0.21	UP	N	0.1875	0.4799	-0.35	DOWN	GO:0000166,GO:0003723,GO:0005739,GO:0005768,GO:0005794,GO:0005802,GO:0009651
TBIG000884	AT1G18660.L01	838447	Y	LONRF1	zinc finger (C3HC4-type RING finger) family protein [Source:TAIR;Acc:AT1G18660]	34.07	23.86	20.22	22.38	20.83	22.7	20.83	25.14	21.74	19.82	21.47	26.28	21.59	N	0.7572	0.9173	-0.09	DOWN	N	0.6335	0.8475	0.15	UP	N	0.8558	0.9345	0.05	UP	N	0.5826	0.846	-0.18	DOWN	GO:0004176,GO:0005515,GO:0006508,GO:0008270,GO:0019288,GO:0046872
TBIG000885	AT1G18690.L01	838450	Y	GT4	Galactosyl transferase GMA12/MNN10 family protein [Source:TAIR;Acc:AT1G18690]	4.47	4.5	3.66	3.87	3.14	4.31	3.26	4.36	3.52	3.76	2.87	4.14	3.92	N	0.0551	0.1903	-0.36	DOWN	N	0.9162	0.9724	-0.02	DOWN	N	0.5117	0.7057	0.13	UP	N	0.3357	0.658	-0.2	DOWN	GO:0000139,GO:0005768,GO:0005794,GO:0005802,GO:0009888,GO:0010411,GO:0016020,GO:0016021,GO:0016740,GO:0016757,GO:0016758,GO:0030154,GO:0035252
TBIG000886	AT1G18700.L01	838451	Y	DNAJC10	DNAJ heat shock N-terminal domain-containing protein [Source:TAIR;Acc:AT1G18700]	20.4	19.46	20.67	21.46	23.63	20.11	19.02	22.44	22.2	18.08	20.34	24.01	23.39	N	0.6066	0.8382	0.07	UP	N	0.1047	0.3013	0.24	UP	N	0.0954	0.2239	0.22	UP	N	0.6723	0.895	0.06	UP	GO:0006950
TBIG000887	AT1G18710.L01	838453	Y	AtMYB47	myb domain protein 47 [Source:TAIR;Acc:AT1G18710]	0.31	2.19	3.83	2.45	2.05	1.29	2.92	1.81	3.02	2.32	3.81	1.38	2.48	Y	0.0003	0.0028	0.89	UP	N	0.931	0.977	-0.02	DOWN	N	0.0328	0.0991	-0.48	DOWN	N	0.0993	0.3305	0.44	UP	GO:0003677,GO:0003682,GO:0003700,GO:0005634,GO:0005737,GO:0006355,GO:0009651,GO:0009753
TBIG000888	AT1G18730.L01	838455	Y	NDF6	NDH dependent flow 6 [Source:TAIR;Acc:AT1G18730]	76.52	43.96	19.59	79.13	43.97	31.89	33.1	42.98	47.96	42.53	41.18	47.19	35.73	N	0.0311	0.1236	-0.34	DOWN	Y	0.0007	0.007	0.53	UP	Y	0.0018	0.0097	0.47	UP	N	0.015	0.0903	-0.39	DOWN	GO:0000023,GO:0006098,GO:0006364,GO:0009507,GO:0009535,GO:0009773,GO:0009853,GO:0010598,GO:0015979,GO:0015995,GO:0019252,GO:0019684,GO:0030003,GO:0070838
TBIG000889	AT1G18740	838456	Y	-	Protein of unknown function (DUF793) [Source:TAIR;Acc:AT1G18740]	21.94	15.33	22.55	12.81	16.97	15.8	19.38	14.94	16.62	15.06	23.33	15.01	16.12	Y	0.0003	0.0032	0.51	UP	N	0.4939	0.7528	-0.11	DOWN	Y	0.0067	0.0287	-0.38	DOWN	N	0.1167	0.364	0.25	UP	GO:0006612,GO:0008150,GO:0009611,GO:0009612,GO:0009963,GO:0010200,GO:0010363
TBIG000890	AT1G18750.L01	838457	Y	AGL65	AGAMOUS-like 65 [Source:TAIR;Acc:AT1G18750]	3	1.58	2.43	1.6	1.55	2.15	1.87	1.65	1.63	1.95	1.52	2.11	1.6	N	0.8545	0.9572	0.04	UP	N	0.7257	0.8979	-0.09	DOWN	N	0.2607	0.4564	-0.27	DOWN	N	0.6181	0.8669	-0.13	DOWN	GO:0003677,GO:0003700,GO:0005634,GO:0006351,GO:0006355,GO:0009555,GO:0046983
TBIG000891	AT1G18773	6240661	Y	-	FUNCTIONS IN: molecular_function unknown; INVOLVED IN: biological_process unknown; LOCATED IN: endomembrane system; BEST Arabidopsis thaliana protein match is: carboxylesterases (TAIR:AT4G22300.1); Has 30201 Blast hits to 17322 proteins in 780 speci /.../chae - 12; Bacteria - 1396; Metazoa - 17338; Fungi - 3422; Plants - 5037; Viruses - 0; Other Eukaryotes - 2996 (source: NCBI BLink). [Source:TAI…	3.98	1.07	1.45	2.1	2.08	1.22	0.81	1.95	2.12	1.14	1	2.29	2.25	N	0.8741	0.9638	-0.05	DOWN	Y	0.0059	0.0382	0.91	UP	Y	0.0024	0.0125	1	UP	N	0.8713	0.9674	0.05	UP	GO:0003674,GO:0008150
TBIG000892	AT1G18830.L01	838464	Y	SEC31A	Transducin/WD40 repeat-like superfamily protein [Source:TAIR;Acc:AT1G18830]	0.11	0.09	0.23	0.1	0.23	0.16	0.15	0.13	0.11	0.3	0.12	0.33	0.11	N	1	1	-0.15	DOWN	N	1	1	0.03	UP	N	1	1	-0.12	DOWN	N	1	1	-0.3	DOWN	GO:0005515
TBIG000893	AT1G18860.L01	838467	Y	WRKY61	WRKY DNA-binding protein 61 [Source:TAIR;Acc:AT1G18860]	1.84	3.02	5.19	3.13	2.66	3.81	4.1	2.8	4.12	6.03	2.48	3.33	2.89	N	0.5476	0.8049	-0.11	DOWN	N	0.0198	0.0949	-0.48	DOWN	N	0.1474	0.3068	-0.28	DOWN	N	0.653	0.8868	0.1	UP	GO:0003677,GO:0003700,GO:0005634,GO:0006351,GO:0006355,GO:0010043,GO:0043565
TBIG000894	AT1G18870.L01	838468	Y	ICS2	isochorismate synthase 2 [Source:TAIR;Acc:AT1G18870]	1.61	4.24	3.55	2.49	4.08	2.45	5.15	3.84	5.26	2.34	3.87	2.61	4.28	N	0.012	0.0594	0.48	UP	N	0.9534	0.9832	-0.01	DOWN	N	0.4531	0.6548	0.13	UP	Y	0.0014	0.0147	0.63	UP	GO:0006952,GO:0008909,GO:0009058,GO:0009507,GO:0009536,GO:0009697,GO:0016853,GO:0042372
TBIG000895	AT1G18880	838469	Y	PTR8_ARATH	Major facilitator superfamily protein [Source:TAIR;Acc:AT1G18880]	19.08	14.52	16.97	20.6	14.61	16.69	15.57	22.84	18.1	17.1	13.27	15.43	15.96	N	0.7332	0.9069	-0.08	DOWN	N	0.2959	0.5717	0.28	UP	N	0.6713	0.8255	0.1	UP	N	0.3525	0.6753	-0.25	DOWN	GO:0005215,GO:0005886,GO:0006810,GO:0006826,GO:0010106,GO:0010167,GO:0010233,GO:0015112,GO:0015706,GO:0016020,GO:0016021,GO:0090408
TBIG000896	AT1G18900.L01	838471	Y	PPR49_ARATH	Pentatricopeptide repeat (PPR) superfamily protein [Source:TAIR;Acc:AT1G18900]	11.27	14.55	19.98	9.65	10.84	17.92	15.18	12.7	10.57	14.33	16.9	12.73	12.51	N	0.4011	0.6869	0.17	UP	N	0.0652	0.2199	-0.4	DOWN	Y	0.0034	0.0164	-0.6	DOWN	N	0.9102	0.9772	-0.02	DOWN	-
TBIG000897	AT1G18940	838475	Y	-	Nodulin-like / Major Facilitator Superfamily protein [Source:TAIR;Acc:AT1G18940]	2.7	1.45	1.76	1.72	1.38	1.8	1.06	1.6	2.39	2.07	1.56	1.17	1.39	N	0.2653	0.5479	-0.27	DOWN	N	0.3778	0.6559	-0.23	DOWN	N	0.3063	0.5079	0.25	UP	N	0.42	0.7346	0.21	UP	-
TBIG000898	AT1G18950.L01	838476	Y	CECR2	DDT domain superfamily [Source:TAIR;Acc:AT1G18950]	15.97	19.02	20.27	20.84	19.18	19.82	18.45	21.01	19.66	18.64	19.78	21	20.09	N	0.8075	0.9403	0.03	UP	N	0.384	0.6618	0.12	UP	N	0.8847	0.9487	0.02	UP	N	0.6384	0.8783	-0.07	DOWN	-
TBIG000899	AT1G18960	838477	Y	MYB38_MAIZE	myb-like HTH transcriptional regulator family protein [Source:TAIR;Acc:AT1G18960]	0.21	0.05	0	0.1	0.09	0.05	0.1	0.1	0	0.06	0.17	0	0.05	N	1	1	0.84	UP	N	1	1	0.38	UP	N	1	1	-0.86	DOWN	N	1	1	-0.4	DOWN	GO:0003677,GO:0003682,GO:0003700,GO:0006355
TBIG000900	AT1G19010	838482	Y	-	unknown protein; BEST Arabidopsis thaliana protein match is: unknown protein (TAIR:AT1G74860.1); Has 337 Blast hits to 320 proteins in 97 species: Archae - 0; Bacteria - 14; Metazoa - 153; Fungi - 26; Plants - 76; Viruses - 0; Other Eukaryotes - 68 /.../e: NCBI BLink). [Source:TAIR;Acc:AT1G19010]	4.15	4.57	3.6	5.2	5.16	3.79	4.83	4.77	4.28	4.61	3.62	5.44	4.32	N	0.6525	0.8645	-0.09	DOWN	N	0.2187	0.4792	0.26	UP	N	0.2547	0.4494	0.22	UP	N	0.5292	0.8146	-0.13	DOWN	GO:0008150
TBIG000901	XLOC_000901	NA	Y	dclre1b	5' exonuclease Apollo [Source:SWISS;Acc:B0V2S2]	14.79	11.83	13.22	49.74	18.96	13.49	16.13	22.29	23.47	31.91	11.58	36.79	17.77	N	0.1092	0.3107	-0.45	DOWN	Y	0.0009	0.0086	0.94	UP	N	0.019	0.0649	0.57	UP	Y	0.0006	0.0076	-0.81	DOWN	GO:0000075,GO:0000781,GO:0005634,GO:0005813,GO:0006281,GO:0008409,GO:0031627,GO:0031848,GO:0031860
TBIG000902	AT1G19040	838486	Y	NAC006	NAC (No Apical Meristem) domain transcriptional regulator superfamily protein [Source:TAIR;Acc:AT1G19040]	0.22	0	0	0	0	0	0	0	0	0.17	0.18	0	0	N	1	1	0.12	UP	N	1	1	#NAME?	DOWN	N	1	1	#NAME?	DOWN	N	1	1	0	-	GO:0003677,GO:0003700,GO:0006355
TBIG000903	XLOC_000903	NA	Y	FB312_ARATH	F-box protein At1g19070 [Source:SWISS;Acc:Q3E7S2]	6.41	5.95	5.28	5.8	5.5	7.79	6.22	6.77	6.27	5.67	5.01	6.56	6.19	N	0.6105	0.8405	-0.2	DOWN	N	0.9922	0.9962	0	DOWN	N	0.6229	0.7941	0.13	UP	N	0.8354	0.9561	-0.06	DOWN	-
TBIG000904	AT1G19086	6240344	Y	-	unknown protein; LOCATED IN: endomembrane system; Has 30201 Blast hits to 17322 proteins in 780 species: Archae - 12; Bacteria - 1396; Metazoa - 17338; Fungi - 3422; Plants - 5037; Viruses - 0; Other Eukaryotes - 2996 (source: NCBI BLink). [Source:TAIR;Acc:AT1G19086]	0	0	0	0	0	0	0	0	0	0	0	0	0	N	1	1	0	-	N	1	1	0	-	N	1	1	0	-	N	1	1	0	-	-
TBIG000905	AT1G19090	838491	Y	RKF2	receptor-like serine/threonine kinase 2 [Source:TAIR;Acc:AT1G19090]	0	0	0	0	0	0	0	0	0	0	0	0	0	N	1	1	0	-	N	1	1	0	-	N	1	1	0	-	N	1	1	0	-	GO:0000166,GO:0004672,GO:0004674,GO:0005524,GO:0006468,GO:0016020,GO:0016021,GO:0016301,GO:0016310,GO:0016740,GO:0016772
TBIG000906	AT1G19100.L01	838492	Y	Morc4	Histidine kinase-, DNA gyrase B-, and HSP90-like ATPase family protein [Source:TAIR;Acc:AT1G19100]	10.55	10.33	8.86	12.53	10.05	11.84	8.97	10.99	9.85	9.15	8.29	10.95	11.74	N	0.1586	0.3987	-0.26	DOWN	N	0.4657	0.7343	0.14	UP	N	0.1072	0.2442	0.29	UP	N	0.6137	0.8638	-0.09	DOWN	GO:0005524,GO:0006200,GO:0007062,GO:0009506,GO:0009855,GO:0009887,GO:0009941,GO:0010051,GO:0016301,GO:0016310,GO:0016887,GO:0031048,GO:0031935,GO:0045132,GO:0048439,GO:0048519,GO:0080188
TBIG000907	AT1G19110	838494	Y	Y2028_DICDI	inter-alpha-trypsin inhibitor heavy chain-related [Source:TAIR;Acc:AT1G19110]	32.87	22.97	21.43	23.34	24.44	21.93	17.72	26.66	22.5	19.55	20.85	26.5	22.38	N	0.4734	0.7514	-0.1	DOWN	N	0.093	0.2794	0.25	UP	N	0.0921	0.2179	0.22	UP	N	0.4285	0.7398	-0.11	DOWN	GO:0003674,GO:0005886,GO:0008150,GO:0009690,GO:0016020
TBIG000908	AT1G19115	5007705	Y	-	unknown protein; FUNCTIONS IN: molecular_function unknown; INVOLVED IN: biological_process unknown; LOCATED IN: cellular_component unknown; BEST Arabidopsis thaliana protein match is: unknown protein (TAIR:AT1G72490.1); Has 30201 Blast hits to 17322 /.../ins in 780 species: Archae - 12; Bacteria - 1396; Metazoa - 17338; Fungi - 3422; Plants - 5037; Viruses - 0; Other Eukaryotes - 2996 (source: NC…	0.08	0.07	0.15	0.13	0	0.38	0	0.14	0.24	0.13	0.31	0.06	0	N	1	1	-0.38	DOWN	N	1	1	-0.87	DOWN	N	1	1	-0.85	DOWN	N	1	1	-0.35	DOWN	GO:0003674,GO:0008150
TBIG000909	AT1G19120	838495	Y	lsm1	Small nuclear ribonucleoprotein family protein [Source:TAIR;Acc:AT1G19120]	17.99	21.51	22.3	25.79	16.71	21.12	26.98	21.73	23.78	24.75	21.8	18.45	20.31	N	0.6787	0.878	0.1	UP	N	0.9398	0.9793	-0.02	DOWN	N	0.3745	0.5808	-0.22	DOWN	N	0.7183	0.9144	-0.1	DOWN	GO:0000932,GO:0005515,GO:0010228,GO:0016070,GO:0019013,GO:0030529
TBIG000910	AT1G19150	838498	Y	LHCA6	photosystem I light harvesting complex gene 6 [Source:TAIR;Acc:AT1G19150]	45.61	26.34	7.28	35.77	19.35	15.87	9.77	35.2	19.37	24.77	13.48	35.41	16.23	Y	0.0001	0.0006	-1.13	DOWN	Y	0.0001	0.0007	0.68	UP	Y	0.0001	0.0004	0.86	UP	Y	0.0001	0.0009	-0.95	DOWN	GO:0006098,GO:0006364,GO:0009507,GO:0009637,GO:0009644,GO:0009744,GO:0009765,GO:0010114,GO:0010155,GO:0010218,GO:0015979,GO:0016020,GO:0019288,GO:0019761,GO:0030003,GO:0046872,GO:0070838
TBIG000911	AT1G19170	838500	Y	GSVIVT00026920001	Pectin lyase-like superfamily protein [Source:TAIR;Acc:AT1G19170]	8.18	9.35	10.36	9.62	10.97	10.1	9.51	10.29	9.54	9.68	10.17	10.94	10.6	N	0.7804	0.9288	0.04	UP	N	0.58	0.8143	0.09	UP	N	0.6632	0.8204	0.06	UP	N	0.8819	0.9704	0.02	UP	GO:0004650,GO:0005576,GO:0005975,GO:0008152,GO:0016787,GO:0016798,GO:0016829
TBIG000912	AT1G19180.L01	838501	Y	TIFY10A	jasmonate-zim-domain protein 1 [Source:TAIR;Acc:AT1G19180]	11.56	67.37	96.28	46.89	33.9	72.84	73.58	41.5	35.09	84.51	73.91	59.41	48.77	N	0.3264	0.6156	0.13	UP	Y	0.0001	0.0007	-0.61	DOWN	Y	0.0001	0.0004	-1.03	DOWN	N	0.0508	0.2124	-0.28	DOWN	GO:0000165,GO:0005515,GO:0005634,GO:0006351,GO:0006355,GO:0006612,GO:0006952,GO:0007154,GO:0007165,GO:0009409,GO:0009414,GO:0009555,GO:0009611,GO:0009620,GO:0009695,GO:0009723,GO:0009733,GO:0009738,GO:0009753,GO:0009862,GO:0009863,GO:0009867,GO:0009908,GO:0010200,GO:0010363,GO:0030968,GO:0031348,GO:0035556,GO:0042538,GO:0042742,GO:0043069,GO:0050832
TBIG000913	AT1G19190	838502	Y	CXE1	alpha/beta-Hydrolases superfamily protein [Source:TAIR;Acc:AT1G19190]	1.73	1.84	2.07	1.48	1.78	2.07	2.12	1.78	1.87	2.31	2.02	1.22	1.45	N	0.9716	0.9914	-0.01	DOWN	N	0.2361	0.5007	-0.49	DOWN	N	0.523	0.7156	-0.28	DOWN	N	0.6606	0.8901	0.2	UP	GO:0004091,GO:0008152,GO:0016787
TBIG000914	AT1G19230.L01	838506	Y	RBOHE	Riboflavin synthase-like superfamily protein [Source:TAIR;Acc:AT1G19230]	12.22	10.5	13.22	9.99	10.33	11.39	10.7	9.85	11.19	9.79	11.58	10.46	11.02	N	0.2899	0.5768	0.17	UP	N	0.718	0.8939	-0.06	DOWN	N	0.4798	0.6789	-0.11	DOWN	N	0.4541	0.7612	0.13	UP	GO:0004601,GO:0005509,GO:0016020,GO:0016021,GO:0016491,GO:0046872,GO:0050664,GO:0055114
TBIG000915	XLOC_000915	NA	Y	F18O14.1	Putative pentatricopeptide repeat-containing protein At1g19290 [Source:SWISS;Acc:Q9LN69]	10.56	16.89	19.8	14.6	17.47	17.23	19.99	15.99	17.7	17.36	17.79	18.53	18.3	N	0.2757	0.5596	0.16	UP	N	0.6992	0.8855	-0.07	DOWN	N	0.5229	0.7156	-0.09	DOWN	N	0.3658	0.6881	0.14	UP	-
TBIG000916	AT1G19320	838514	Y	PR-5	Pathogenesis-related thaumatin superfamily protein [Source:TAIR;Acc:AT1G19320]	0.34	0.45	0.1	0.49	0.45	0.39	0.27	0.46	0.2	0.31	0	0.57	0.3	N	1	1	-1.67	DOWN	N	0.4027	0.68	0.41	UP	N	1	1	1.41	UP	N	0.2017	0.5009	-0.66	DOWN	-
TBIG000917	AT1G19340.L01	838516	Y	METL2_ARATH	Methyltransferase MT-A70 family protein [Source:TAIR;Acc:AT1G19340]	1.27	2.41	2.56	1.95	2.43	2.31	2.05	2.02	2.66	1.74	2.99	2.36	2.59	N	0.2705	0.5532	0.24	UP	N	0.8971	0.9668	-0.03	DOWN	N	0.8589	0.9359	0.03	UP	N	0.1704	0.4559	0.31	UP	GO:0003676,GO:0006139,GO:0008168,GO:0016740,GO:0032259
TBIG000918	AT1G19350	838518	Y	BES1	Brassinosteroid signalling positive regulator (BZR1) family protein [Source:TAIR;Acc:AT1G19350]	131.42	94.16	76.6	139.4	140.24	77.39	102.72	116.12	130.93	86.42	99.99	101.3	115.71	N	0.3625	0.6513	0.12	UP	Y	0.0014	0.0121	0.47	UP	Y	0.0003	0.0024	0.49	UP	N	0.2795	0.5963	0.15	UP	GO:0003677,GO:0003700,GO:0005515,GO:0005634,GO:0005737,GO:0005829,GO:0006351,GO:0006355,GO:0009742
TBIG000919	AT1G19380	838521	Y	-	Protein of unknown function (DUF1195) [Source:TAIR;Acc:AT1G19380]	11.54	25.79	24.67	38.87	14.4	27.62	30.34	14.17	14.35	33.76	21.83	28.64	12.82	N	0.2714	0.5544	-0.17	DOWN	N	0.6534	0.8585	-0.08	DOWN	Y	0.0001	0.0004	-0.87	DOWN	Y	0.0001	0.0009	-0.96	DOWN	GO:0008150,GO:0009611,GO:0009612,GO:0010200
TBIG000920	XLOC_000920	NA	Y	-	-	17.73	8.27	5.83	13.43	9.51	5.67	6.22	7.01	10.6	6.42	6.91	12.15	6.78	N	0.7331	0.9069	-0.12	DOWN	N	0.0553	0.1964	0.69	UP	N	0.106	0.2422	0.52	UP	N	0.4161	0.7315	-0.28	DOWN	-
TBIG000921	AT1G19440.L01	838528	Y	KCS4	3-ketoacyl-CoA synthase 4 [Source:TAIR;Acc:AT1G19440]	19.13	26.07	30.05	17.98	22.28	28.6	26.74	22.9	20.57	23.43	29.04	20.53	18.71	N	0.2845	0.5707	0.14	UP	N	0.0187	0.0909	-0.34	DOWN	Y	0.0006	0.0041	-0.46	DOWN	N	0.8321	0.9556	0.03	UP	GO:0000038,GO:0003824,GO:0006633,GO:0008152,GO:0008610,GO:0009409,GO:0016020,GO:0016021,GO:0016740,GO:0016746,GO:0016747,GO:0042335
TBIG000922	AT1G19460	838530	Y	Y1946_ARATH	Galactose oxidase/kelch repeat superfamily protein [Source:TAIR;Acc:AT1G19460]	0	0.04	0	0	0	0	0	0	0	0	0	0	0	N	1	1	#NAME?	DOWN	N	1	1	#NAME?	DOWN	N	1	1	0	-	N	1	1	0	-	GO:0005515
TBIG000923	AT1G19470	838531	Y	Y1947_ARATH	Galactose oxidase/kelch repeat superfamily protein [Source:TAIR;Acc:AT1G19470]	0	0	0	0	0	0	0	0	0	0	0	0	0	N	1	1	0	-	N	1	1	0	-	N	1	1	0	-	N	1	1	0	-	GO:0005515
TBIG000924	AT1G19480	838533	Y	mag1	DNA glycosylase superfamily protein [Source:TAIR;Acc:AT1G19480]	6.36	6.69	5.92	5.8	4.76	5.93	5.06	5.67	5.06	4.92	5.88	4.38	5.04	N	0.7647	0.9212	-0.05	DOWN	N	0.4387	0.7126	-0.15	DOWN	N	0.3198	0.5218	-0.17	DOWN	N	0.7197	0.9149	-0.07	DOWN	GO:0003824,GO:0006281,GO:0006284
TBIG000925	AT1G19485.L01	838534	Y	-	Transducin/WD40 repeat-like superfamily protein [Source:TAIR;Acc:AT1G19485]	14.22	11.75	10.76	14.16	12.79	12.68	10.02	13.62	11.73	10.95	8.97	14.37	13.08	N	0.0882	0.2672	-0.24	DOWN	N	0.0972	0.2876	0.25	UP	Y	0.0094	0.0376	0.35	UP	N	0.3701	0.6918	-0.13	DOWN	GO:0003677,GO:0005515,GO:0006355
TBIG000926	AT1G19520.L01	838538	Y	NFD5	pentatricopeptide (PPR) repeat-containing protein [Source:TAIR;Acc:AT1G19520]	21.94	44.84	52.66	32.53	37.71	52.8	48.68	42.7	38.07	47.3	48.64	39.83	35.95	N	0.6562	0.8666	0.06	UP	N	0.036	0.1448	-0.33	DOWN	Y	0.0044	0.0203	-0.41	DOWN	N	0.9417	0.9855	-0.01	DOWN	GO:0005739
TBIG000927	AT1G19530	838540	Y	-	unknown protein; FUNCTIONS IN: molecular_function unknown; INVOLVED IN: N-terminal protein myristoylation, anaerobic respiration; LOCATED IN: cellular_component unknown; EXPRESSED IN: leaf apex, inflorescence meristem, hypocotyl, root, flower; EXPRE /.../URING: petal differentiation and expansion stage; Has 47 Blast hits to 47 proteins in 13 species: Archae - 0; Bacteria - 0; Metazoa - 0; Fungi -…	29.68	8.72	12.79	112.42	64.9	10.53	18.59	49.87	99.91	24.35	10.92	83.58	73.42	N	0.9683	0.9905	-0.01	DOWN	Y	0.0001	0.0007	2.52	UP	Y	0.0001	0.0004	2.5	UP	N	0.9197	0.9786	-0.02	DOWN	GO:0009061
TBIG000928	AT1G19540	838541	Y	IFRH_ARATH	NmrA-like negative transcriptional regulator family protein [Source:TAIR;Acc:AT1G19540]	6.36	2.11	2.43	5.8	5.25	1.75	2.13	4.98	7.45	1.66	2.25	4.86	7.18	N	0.2117	0.4792	0.32	UP	Y	0.0001	0.0007	1.51	UP	Y	0.0001	0.0004	1.55	UP	N	0.0741	0.2735	0.37	UP	-
TBIG000929	AT1G19580.L01	838545	Y	GAMMA CA1	gamma carbonic anhydrase 1 [Source:TAIR;Acc:AT1G19580]	19.78	28.01	29.39	26.1	26.49	27.05	31.62	25.01	27.23	29.08	34.42	22.72	29.78	N	0.1714	0.4185	0.19	UP	N	0.2501	0.5181	-0.17	DOWN	N	0.1979	0.3775	-0.17	DOWN	N	0.1858	0.4778	0.19	UP	GO:0004089,GO:0005739,GO:0005747,GO:0009853,GO:0016020,GO:0016829,GO:0019252,GO:0031966,GO:0045271,GO:0046872,GO:0070207
TBIG000930	AT1G19600.L01	838547	Y	Y356_ARCFU	pfkB-like carbohydrate kinase family protein [Source:TAIR;Acc:AT1G19600]	53.02	40.21	48.61	54.91	52.64	41.05	54.34	46.75	66.51	44.52	48.3	45.76	57.24	N	0.0386	0.1458	0.28	UP	N	0.0811	0.2556	0.25	UP	N	0.0673	0.1722	0.24	UP	N	0.0467	0.2015	0.27	UP	GO:0016301,GO:0016310
TBIG000931	AT1G19620	838549	Y	-	unknown protein; Has 44 Blast hits to 24 proteins in 12 species: Archae - 0; Bacteria - 8; Metazoa - 22; Fungi - 0; Plants - 6; Viruses - 0; Other Eukaryotes - 8 (source: NCBI BLink). [Source:TAIR;Acc:AT1G19620]	1.03	0.79	0.59	0.78	0.88	0.59	0.51	0.76	1.02	0.53	0.52	0.68	0.64	N	0.5161	0.7841	-0.25	DOWN	N	0.5759	0.8115	0.21	UP	N	0.0789	0.194	0.65	UP	N	0.5778	0.8443	0.2	UP	GO:0008150
TBIG000932	AT1G19680	838555	Y	-	RING/U-box superfamily protein [Source:TAIR;Acc:AT1G19680]	24.72	10.09	14.63	14.75	20.57	10.97	13.17	15.26	17.41	9.79	15.09	17.66	19.56	Y	0.008	0.0428	0.48	UP	Y	0.0009	0.009	0.64	UP	Y	0.0107	0.0417	0.44	UP	N	0.0869	0.3034	0.29	UP	GO:0005515,GO:0008270,GO:0046872
TBIG000933	AT1G19710	838559	Y	lpsB	UDP-Glycosyltransferase superfamily protein [Source:TAIR;Acc:AT1G19710]	13.62	14.85	14.26	13.49	12.33	13.51	14.27	11.51	11.87	13.72	15.05	10.99	11.76	N	0.8418	0.9536	0.07	UP	N	0.613	0.8362	-0.22	DOWN	N	0.4869	0.6847	-0.26	DOWN	N	0.9408	0.9854	0.03	UP	GO:0001666,GO:0005768,GO:0005794,GO:0005802,GO:0009058,GO:0016740,GO:0019375
TBIG000934	AT1G19740	838563	Y	lon2	ATP-dependent protease La (LON) domain protein [Source:TAIR;Acc:AT1G19740]	32.18	35.81	29.33	45.78	40.75	32.09	38.53	37.7	36.89	34.11	36.67	33.25	33.5	N	0.7645	0.9212	0.04	UP	N	0.2088	0.4667	0.19	UP	N	0.4784	0.6778	0.1	UP	N	0.7782	0.9368	-0.04	DOWN	GO:0004176,GO:0006508,GO:0008233,GO:0009507,GO:0009570,GO:0010207
TBIG000935	AT1G19750.L01	838564	Y	ERCC8	Transducin/WD40 repeat-like superfamily protein [Source:TAIR;Acc:AT1G19750]	0.47	0.43	0.59	0.65	0.66	0.65	0.86	0.65	0.46	0.69	0.65	0.49	0.97	N	0.4516	0.7335	0.25	UP	N	0.9695	0.9878	0.01	UP	N	0.9618	0.9837	0.02	UP	N	0.4751	0.7777	0.25	UP	GO:0005515,GO:0080008
TBIG000936	AT1G19770	838565	Y	ATPUP14	purine permease 14 [Source:TAIR;Acc:AT1G19770]	56.51	44.14	33.11	92.68	55.18	46.1	36.73	70.99	58.92	52.24	31.12	87.45	54.39	Y	0.0003	0.0032	-0.49	DOWN	Y	0.0001	0.0007	0.8	UP	Y	0.0001	0.0004	0.75	UP	Y	0.0001	0.0009	-0.54	DOWN	GO:0005345,GO:0006810,GO:0006863,GO:0016020,GO:0016021
TBIG000937	AT1G19800	838568	Y	TGD1	trigalactosyldiacylglycerol 1 [Source:TAIR;Acc:AT1G19800]	21.83	30.15	33.75	25.6	30.9	27.66	31.99	24.7	28.49	26.92	37.05	25.4	30.63	N	0.0406	0.1514	0.29	UP	N	0.3241	0.601	-0.15	DOWN	N	0.2104	0.3937	-0.17	DOWN	N	0.0631	0.2463	0.28	UP	GO:0005319,GO:0006810,GO:0006869,GO:0009507,GO:0009528,GO:0009536,GO:0009706,GO:0009707,GO:0009941,GO:0016020,GO:0016021,GO:0019243
TBIG000938	AT1G19830	838570	Y	-	SAUR-like auxin-responsive protein family [Source:TAIR;Acc:AT1G19830]	0.49	0.5	0.82	0.77	0.57	0.41	1.03	0.26	0.42	0.58	0.59	0.72	0.89	N	0.1174	0.326	0.74	UP	N	0.6641	0.8666	0.23	UP	N	0.3898	0.5964	-0.39	DOWN	N	0.7946	0.9419	0.13	UP	GO:0003674,GO:0005575
TBIG000939	AT1G19850.L01	838573	Y	MP	Transcriptional factor B3 family protein / auxin-responsive factor AUX/IAA-related [Source:TAIR;Acc:AT1G19850]	10.02	18.81	26.22	12.64	11.42	20.89	18.43	16.89	12.3	16.64	20.05	15.18	15	N	0.1157	0.3229	0.21	UP	N	0.022	0.1021	-0.33	DOWN	Y	0.0001	0.0004	-0.72	DOWN	N	0.2246	0.5315	-0.17	DOWN	GO:0003677,GO:0003700,GO:0005515,GO:0005634,GO:0006346,GO:0006351,GO:0006355,GO:0007155,GO:0007275,GO:0009725,GO:0009733,GO:0009734,GO:0009741,GO:0009790,GO:0009855,GO:0009886,GO:0009887,GO:0009908,GO:0009909,GO:0009942,GO:0009944,GO:0009965,GO:0010014,GO:0010051,GO:0010073,GO:0010090,GO:0010305,GO:0016020,GO:0016246,GO:0031048,GO:0042802,GO:0044212,GO:0045010,GO:0046983,GO:0048364,GO:0048439,GO:…
TBIG000940	AT1G19890	838577	Y	ATMGH3	male-gamete-specific histone H3 [Source:TAIR;Acc:AT1G19890]	0	0	0	0	0	0	0	0	0	0	0	0	0	N	1	1	0	-	N	1	1	0	-	N	1	1	0	-	N	1	1	0	-	GO:0000786,GO:0003677,GO:0005634,GO:0005694,GO:0006334,GO:0009567,GO:0009827,GO:0009860,GO:0046982,GO:0048235,GO:0048555
TBIG000941	AT1G19910.L01	838579	Y	AVA-P2	ATPase, F0/V0 complex, subunit C protein [Source:TAIR;Acc:AT1G19910]	242.97	209.75	225.37	298.95	228.84	198.91	257.63	191.03	282.53	244.21	237.07	189.26	260.8	N	0.3159	0.6055	0.14	UP	N	0.7895	0.9266	0.04	UP	N	0.4065	0.612	0.12	UP	N	0.1226	0.3755	0.23	UP	GO:0000220,GO:0005773,GO:0005774,GO:0006810,GO:0006811,GO:0015078,GO:0015991,GO:0015992,GO:0016020,GO:0016021,GO:0033177,GO:0033179
TBIG000942	AT1G19930	838582	Y	FK127_ARATH	Galactose oxidase/kelch repeat superfamily protein [Source:TAIR;Acc:AT1G19930]	0	0	0	0	0	0	0	0	0	0	0	0	0	N	1	1	0	-	N	1	1	0	-	N	1	1	0	-	N	1	1	0	-	GO:0005515,GO:0008150
TBIG000943	AT1G19950.L01	838584	Y	HVA22H	HVA22-like protein H (ATHVA22H) [Source:TAIR;Acc:AT1G19950]	8.35	7.27	6.52	8.44	7.7	6.37	6.85	7.54	9.02	7.12	6.03	7.22	8.56	N	0.606	0.8379	-0.09	DOWN	N	0.4019	0.6792	0.15	UP	N	0.0184	0.0633	0.39	UP	N	0.3764	0.6976	0.16	UP	GO:0005575,GO:0008150
TBIG000944	AT1G19960	838585	Y	-	BEST Arabidopsis thaliana protein match is: transmembrane receptors (TAIR:AT2G32140.1); Has 41 Blast hits to 41 proteins in 17 species: Archae - 0; Bacteria - 2; Metazoa - 23; Fungi - 0; Plants - 11; Viruses - 0; Other Eukaryotes - 5 (source: NCBI BLink). [Source:TAIR;Acc:AT1G19960]	8.62	32.19	22.07	92.18	12.97	34.53	24.13	31.93	49.87	58.56	13.98	37.37	33.29	Y	0.0001	0.0006	-1.06	DOWN	N	0.059	0.2059	0.36	UP	Y	0.0006	0.0041	0.69	UP	Y	0.0001	0.0024	-0.72	DOWN	GO:0003674,GO:0005575,GO:0008150,GO:0009718
TBIG000945	AT1G19980	838587	Y	-	cytomatrix protein-related [Source:TAIR;Acc:AT1G19980]	3.89	2.69	2.17	3.04	2.27	3.25	2.41	3.11	3.03	2.72	1.54	3.37	2.2	N	0.0256	0.1073	-0.47	DOWN	N	0.5547	0.7979	0.13	UP	N	0.1741	0.3446	0.29	UP	N	0.1601	0.44	-0.31	DOWN	GO:0008150
TBIG000946	AT1G19990	838588	Y	-	unknown protein; FUNCTIONS IN: molecular_function unknown; INVOLVED IN: biological_process unknown; LOCATED IN: cellular_component unknown; EXPRESSED IN: cultured cell; BEST Arabidopsis thaliana protein match is: unknown protein (TAIR:AT5G11600.1); /.../256 Blast hits to 7192 proteins in 541 species: Archae - 6; Bacteria - 629; Metazoa - 4714; Fungi - 936; Plants - 545; Viruses - 34; Other Eukary…	8.1	11.25	9.12	14.2	7.58	15.94	13.3	12.15	9.68	15.28	12.73	11.36	9.75	N	0.1442	0.3746	-0.24	DOWN	N	0.337	0.615	-0.17	DOWN	N	0.0326	0.0987	-0.37	DOWN	N	0.0179	0.1028	-0.44	DOWN	GO:0008150
TBIG000947	AT1G20020	838591	Y	ATLFNR2	ferredoxin-NADP(+)-oxidoreductase 2 [Source:TAIR;Acc:AT1G20020]	261.88	381.22	117.44	492.96	246.36	288.09	165.92	378.19	237.92	325.83	177.48	400.23	206.6	Y	0.0001	0.0006	-1.1	DOWN	N	0.0178	0.0874	0.37	UP	Y	0.0001	0.0004	0.61	UP	Y	0.0001	0.0009	-0.85	DOWN	GO:0000165,GO:0004324,GO:0006098,GO:0006364,GO:0006612,GO:0008266,GO:0009409,GO:0009507,GO:0009534,GO:0009535,GO:0009536,GO:0009570,GO:0009579,GO:0009595,GO:0009657,GO:0009697,GO:0009773,GO:0009814,GO:0009817,GO:0009853,GO:0009862,GO:0009867,GO:0010103,GO:0010200,GO:0010207,GO:0010310,GO:0010363,GO:0015979,GO:0016020,GO:0016491,GO:0019684,GO:0019761,GO:0031348,GO:0042651,GO:0042742,GO:0043900,GO:…
TBIG000948	AT1G20030.L01	838592	Y	TLP1_PRUPE	Pathogenesis-related thaumatin superfamily protein [Source:TAIR;Acc:AT1G20030]	0.86	4.9	4.41	3.78	6.11	3.97	5.78	4.92	5.92	4.56	4.88	4.32	5.57	N	0.3777	0.6641	0.16	UP	N	0.8321	0.9439	-0.04	DOWN	N	0.1755	0.3467	0.23	UP	N	0.0216	0.1179	0.44	UP	GO:0003674,GO:0031225
TBIG000949	AT1G20050	838593	Y	HYD1	C-8,7 sterol isomerase [Source:TAIR;Acc:AT1G20050]	66.12	66.28	65.81	71.85	64.3	68.54	74.7	59.57	79	77.63	64.49	59.34	65.87	N	0.7541	0.916	-0.04	DOWN	N	0.3405	0.6186	-0.14	DOWN	N	0.7232	0.8594	0.05	UP	N	0.2876	0.6058	0.15	UP	GO:0000247,GO:0005783,GO:0005789,GO:0005886,GO:0006084,GO:0006629,GO:0006694,GO:0008202,GO:0016020,GO:0016021,GO:0016125,GO:0016126,GO:0016132,GO:0016853,GO:0019932,GO:0047750,GO:0060964
TBIG000950	AT1G20065	5007707	Y	ZNRD1	FUNCTIONS IN: molecular_function unknown; INVOLVED IN: biological_process unknown; LOCATED IN: endomembrane system; BEST Arabidopsis thaliana protein match is: TFIIB zinc-binding protein (TAIR:AT3G25940.1). [Source:TAIR;Acc:AT1G20065]	0.13	0	0.17	0.67	0.46	0.46	0.53	0.77	0.46	0.55	0.11	0.1	0.4	N	1	1	-0.24	DOWN	N	0.7063	0.8887	0.65	UP	N	0.7378	0.8673	0.68	UP	N	0.8953	0.9744	-0.21	DOWN	-
TBIG000951	AT1G20080.L01	838597	Y	SYTB	Calcium-dependent lipid-binding (CaLB domain) family protein [Source:TAIR;Acc:AT1G20080]	0.14	0.32	0.37	0.21	0.6	0.22	0.38	0.16	0.39	0.25	0.38	0.34	0.39	N	1	1	0.52	UP	N	1	1	-0.14	DOWN	N	0.3417	0.5449	0.32	UP	N	0.0154	0.0921	0.99	UP	GO:0000139,GO:0003674,GO:0005515,GO:0005794,GO:0008289,GO:0009306,GO:0016020,GO:0016021,GO:0046872
TBIG000952	AT1G20090	838598	Y	ARAC4	RHO-related protein from plants 2 [Source:TAIR;Acc:AT1G20090]	46.22	30.12	32.39	36.53	33.17	30.46	35.51	39.99	36.29	34.31	36.67	32.56	32.93	N	0.2712	0.5541	0.15	UP	N	0.1474	0.375	0.21	UP	N	0.9295	0.9707	-0.01	DOWN	N	0.6506	0.8857	-0.06	DOWN	GO:0000166,GO:0000226,GO:0000271,GO:0000902,GO:0005525,GO:0005622,GO:0005634,GO:0005730,GO:0005737,GO:0005886,GO:0007015,GO:0007264,GO:0009416,GO:0009825,GO:0009860,GO:0009932,GO:0010119,GO:0010817,GO:0016020,GO:0043481,GO:0048767,GO:0071555
TBIG000953	AT1G20110	838600	Y	EEA1	RING/FYVE/PHD zinc finger superfamily protein [Source:TAIR;Acc:AT1G20110]	68.95	56.15	65.95	71.62	78.04	58.1	66.11	64.31	80.33	59.26	62.19	73.1	74.57	N	0.2193	0.489	0.16	UP	N	0.0607	0.2096	0.27	UP	N	0.0314	0.0957	0.28	UP	N	0.1974	0.4949	0.18	UP	GO:0006623,GO:0016192,GO:0016197,GO:0046872
TBIG000954	AT1G20120	838601	Y	GDL4_ARATH	GDSL-like Lipase/Acylhydrolase superfamily protein [Source:TAIR;Acc:AT1G20120]	0.13	0	0	0.03	0.18	0.03	0	0.03	0.11	0.07	0.04	0.1	0.19	N	1	1	-1.44	DOWN	N	1	1	0.67	UP	N	1	1	3.72	UP	N	1	1	1.62	UP	GO:0005576,GO:0006629,GO:0016042,GO:0016298,GO:0016787,GO:0016788
TBIG000955	AT1G20130	838602	Y	APG	GDSL-like Lipase/Acylhydrolase superfamily protein [Source:TAIR;Acc:AT1G20130]	0.04	0	0.02	0	0.05	0.08	0.06	0.05	0.14	0.06	0.1	0.03	0.03	N	1	1	0.32	UP	N	1	1	-0.8	DOWN	N	1	1	0.26	UP	N	1	1	1.38	UP	GO:0005199,GO:0006629,GO:0016298,GO:0016787,GO:0016788
TBIG000956	AT1G20132	6241214	Y	GDL4_ARATH	GDSL-like Lipase/Acylhydrolase superfamily protein [Source:TAIR;Acc:AT1G20132]	0	0	0	0	0	0	0	0	0	0	0	0	0	N	1	1	0	-	N	1	1	0	-	N	1	1	0	-	N	1	1	0	-	GO:0006629,GO:0016298,GO:0016787,GO:0016788
TBIG000957	AT1G20135	6241329	Y	GDL89_ARATH	GDSL-like Lipase/Acylhydrolase family protein [Source:TAIR;Acc:AT1G20135]	0	0	0	0	0	0	0	0	0	0	0	0	0	N	1	1	0	-	N	1	1	0	-	N	1	1	0	-	N	1	1	0	-	GO:0006629,GO:0016298,GO:0016787,GO:0016788
TBIG000958	AT1G20140	838604	Y	ASK4	SKP1-like 4 [Source:TAIR;Acc:AT1G20140]	8.5	17.97	20.52	12.44	12.22	17.66	24.69	14.17	14.18	20.34	19.94	9.68	13.52	N	0.1468	0.3793	0.23	UP	Y	0.0012	0.0108	-0.62	DOWN	Y	0.0001	0.0004	-0.7	DOWN	N	0.371	0.6926	0.17	UP	GO:0005515,GO:0005634,GO:0005730,GO:0005737,GO:0006511,GO:0016567,GO:0019005
TBIG000959	AT1G20180	838607	Y	U496K_ARATH	Protein of unknown function (DUF677) [Source:TAIR;Acc:AT1G20180]	0.08	0.03	0.08	0.04	0.06	0.04	0.03	0.06	0.11	0	0	0.06	0.15	N	1	1	0.66	UP	N	1	1	1.18	UP	N	1	1	1.5	UP	N	1	1	0.99	UP	GO:0016020,GO:0016021
TBIG000960	AT1G20230.L01	838612	Y	PCMP-H21	Pentatricopeptide repeat (PPR) superfamily protein [Source:TAIR;Acc:AT1G20230]	0.99	3.96	4.17	2.32	1.86	4.61	4.44	3.37	2.09	3.88	3.27	2.55	2.41	N	0.7154	0.8972	-0.06	DOWN	Y	0.0022	0.0171	-0.59	DOWN	Y	0.0001	0.0004	-0.89	DOWN	N	0.0858	0.3012	-0.35	DOWN	GO:0008150
TBIG000961	AT1G20260.L01	838614	Y	VHA-B3	ATPase, V1 complex, subunit B protein [Source:TAIR;Acc:AT1G20260]	106.32	165.75	159.49	169.5	172.97	155.5	160.75	146.63	156.55	148.29	177.13	149.49	157.36	N	0.5232	0.789	0.09	UP	N	0.9928	0.9964	0	DOWN	N	0.9482	0.9788	-0.01	DOWN	N	0.534	0.8169	0.09	UP	GO:0005524,GO:0005773,GO:0005774,GO:0005794,GO:0006810,GO:0006811,GO:0009507,GO:0015991,GO:0015992,GO:0016020,GO:0016787,GO:0016820,GO:0030835,GO:0033178,GO:0033180,GO:0046034,GO:0051015,GO:0051017,GO:0051693
TBIG000962	AT1G20280	838616	Y	HAT5	homeobox-leucine zipper protein-related [Source:TAIR;Acc:AT1G20280]	0	0	0	0	0	0	0	0	0	0	0	0	0	N	1	1	0	-	N	1	1	0	-	N	1	1	0	-	N	1	1	0	-	GO:0003677,GO:0008150
TBIG000963	AT1G20300	838618	Y	PPR54_ARATH	Pentatricopeptide repeat (PPR) superfamily protein [Source:TAIR;Acc:AT1G20300]	5.43	10.7	11.46	7.87	8.05	12.12	11	9.2	7.55	10.57	10.79	9.81	8.05	N	0.9913	0.9964	0	DOWN	N	0.0497	0.1817	-0.32	DOWN	Y	0.0011	0.0067	-0.48	DOWN	N	0.3275	0.6486	-0.16	DOWN	GO:0005739
TBIG000964	AT1G20310	838619	Y	T23E18.1	unknown protein; FUNCTIONS IN: molecular_function unknown; INVOLVED IN: biological_process unknown; LOCATED IN: chloroplast; EXPRESSED IN: 16 plant structures; EXPRESSED DURING: 9 growth stages; BEST Arabidopsis thaliana protein match is: unknown pr /.../(TAIR:AT1G76070.1); Has 46 Blast hits to 46 proteins in 12 species: Archae - 0; Bacteria - 0; Metazoa - 0; Fungi - 0; Plants - 46; Viruses - 0; …	0	0.48	1.99	1.6	0.85	1.1	1.16	0.55	0.98	1.46	1.16	1.78	1.03	N	0.1177	0.3266	0.51	UP	N	0.2924	0.5667	0.37	UP	N	0.0723	0.182	-0.58	DOWN	N	0.2114	0.5135	-0.43	DOWN	GO:0006612,GO:0008150,GO:0009693,GO:0009863,GO:0009867,GO:0010363
TBIG000965	AT1G20350	838623	Y	ATTIM17-1	translocase inner membrane subunit 17-1 [Source:TAIR;Acc:AT1G20350]	0.42	0.46	0.15	1.03	1.42	0.11	0.4	0.35	0.85	0.07	0.42	1.08	0.8	N	1	1	0.58	UP	Y	0.0053	0.0349	1.95	UP	Y	0.0019	0.0103	1.7	UP	N	0.3696	0.6914	0.34	UP	GO:0005739,GO:0005743,GO:0005744,GO:0006886,GO:0009693,GO:0015450,GO:0016020,GO:0016021
TBIG000966	AT1G20380.L01	838626	Y	PREP	Prolyl oligopeptidase family protein [Source:TAIR;Acc:AT1G20380]	8.23	8.97	8.98	6.36	5.84	11.82	6.31	9.03	6.3	10.26	6.09	7.28	7.19	Y	0.0007	0.0057	-0.53	DOWN	Y	0.0066	0.0416	-0.44	DOWN	N	0.4183	0.6235	-0.13	DOWN	N	0.214	0.5169	-0.21	DOWN	GO:0004252,GO:0006508,GO:0008236,GO:0070008
TBIG000967	AT1G20405	6240377	Y	-	unknown protein; FUNCTIONS IN: molecular_function unknown; INVOLVED IN: biological_process unknown; LOCATED IN: cellular_component unknown; BEST Arabidopsis thaliana protein match is: Protein of unknown function (DUF833) (TAIR:AT1G20680.2); Has 3020 /.../t hits to 17322 proteins in 780 species: Archae - 12; Bacteria - 1396; Metazoa - 17338; Fungi - 3422; Plants - 5037; Viruses - 0; Other Eukaryot…	0	0	0	0	0	0	0	0	0	0	0	0	0	N	1	1	0	-	N	1	1	0	-	N	1	1	0	-	N	1	1	0	-	GO:0003674,GO:0008150
TBIG000968	AT1G20460	838634	Y	-	unknown protein; BEST Arabidopsis thaliana protein match is: unknown protein (TAIR:AT1G76185.1); Has 37 Blast hits to 37 proteins in 11 species: Archae - 0; Bacteria - 0; Metazoa - 0; Fungi - 0; Plants - 37; Viruses - 0; Other Eukaryotes - 0 (source /.../ BLink). [Source:TAIR;Acc:AT1G20460]	6.5	5.59	9.53	6.44	8.26	4.63	4.57	7.92	6.61	8.61	8.25	8.89	8.57	N	0.4093	0.6945	0.25	UP	N	0.3564	0.6338	0.3	UP	N	0.7764	0.8914	0.08	UP	N	0.9103	0.9772	0.04	UP	GO:0008150
TBIG000969	AT1G20470	838635	Y	AX6B_SOYBN	SAUR-like auxin-responsive protein family [Source:TAIR;Acc:AT1G20470]	7.74	1.35	1.04	1.31	1.62	1.01	0.87	2.65	2.37	1.51	1.79	1.95	2.37	N	0.9548	0.9873	-0.04	DOWN	N	0.3806	0.6589	0.63	UP	N	0.2498	0.4431	0.8	UP	N	0.8438	0.9586	0.13	UP	GO:0003674
TBIG000970	AT1G20540.L01	838642	Y	DWA2	Transducin/WD40 repeat-like superfamily protein [Source:TAIR;Acc:AT1G20540]	15.52	13.45	10.93	17.32	18.35	11.7	12.91	15.18	15.45	11.23	12.43	15.92	13.54	N	0.9686	0.9905	0.01	UP	N	0.0255	0.1125	0.43	UP	N	0.0248	0.0797	0.42	UP	N	0.9893	0.9966	0	DOWN	GO:0005515,GO:0008150,GO:0080008
TBIG000971	AT1G20580.L01	838647	Y	snrpd3	Small nuclear ribonucleoprotein family protein [Source:TAIR;Acc:AT1G20580]	55.43	75.91	75.28	101.82	66	77.38	109.13	86.55	75.85	108.3	86.1	76.95	70.97	N	0.8089	0.9406	0.04	UP	N	0.8988	0.9671	0.02	UP	N	0.0447	0.1261	-0.33	DOWN	N	0.0775	0.2818	-0.3	DOWN	GO:0001510,GO:0003674,GO:0005730,GO:0005829,GO:0019013,GO:0030529
TBIG000972	AT1G20600	838649	Y	F2D10.9	AP2/B3-like transcriptional factor family protein [Source:TAIR;Acc:AT1G20600]	0	0	0	0	0	0	0	0	0	0	0	0	0	N	1	1	0	-	N	1	1	0	-	N	1	1	0	-	N	1	1	0	-	GO:0003677,GO:0005634,GO:0006351,GO:0006355,GO:0016020
TBIG000973	AT1G20620	838651	Y	CAT3	catalase 3 [Source:TAIR;Acc:AT1G20620]	632.72	1856.14	1384.89	1558.02	2465.26	1207.22	1154.48	1570.18	2113.16	1146.7	1682.76	1571.5	2042.15	N	0.9396	0.9847	0.02	UP	N	0.3873	0.6648	0.17	UP	Y	0.0006	0.0038	0.67	UP	Y	0.0043	0.0355	0.53	UP	GO:0004096,GO:0004601,GO:0005618,GO:0005739,GO:0005773,GO:0005777,GO:0005886,GO:0006979,GO:0006995,GO:0009409,GO:0009416,GO:0009506,GO:0009507,GO:0009570,GO:0009627,GO:0009853,GO:0009941,GO:0009970,GO:0016020,GO:0016036,GO:0016491,GO:0020037,GO:0022626,GO:0031347,GO:0042744,GO:0044242,GO:0046686,GO:0046872,GO:0048046,GO:0050897,GO:0055114
TBIG000974	AT1G20630.L01	838652	Y	CAT1	catalase 1 [Source:TAIR;Acc:AT1G20630]	20.13	42.91	54.09	41.7	61.51	38.24	52.35	40.46	47.86	33.93	59.64	48.64	53.42	Y	0.0001	0.0006	0.54	UP	N	0.1913	0.4416	0.19	UP	N	0.9372	0.9738	-0.01	DOWN	N	0.0121	0.0774	0.35	UP	GO:0004096,GO:0004601,GO:0005618,GO:0005737,GO:0005739,GO:0005777,GO:0006979,GO:0006995,GO:0009416,GO:0009737,GO:0009941,GO:0009970,GO:0016036,GO:0016491,GO:0020037,GO:0022626,GO:0042542,GO:0042744,GO:0046686,GO:0046872,GO:0050897,GO:0055114
TBIG000975	AT1G20640.L01	838653	Y	NLP4	Plant regulator RWP-RK family protein [Source:TAIR;Acc:AT1G20640]	15.13	13	14.83	10.84	16.13	13.58	12.46	15.91	13.53	12.56	14.31	15.07	14.51	N	0.4682	0.7482	0.1	UP	N	0.5092	0.7649	0.1	UP	N	0.4329	0.636	0.1	UP	N	0.4427	0.7518	0.11	UP	GO:0003677,GO:0003700,GO:0005515,GO:0005634,GO:0006351,GO:0006355
TBIG000976	AT1G20680	838656	Y	-	Protein of unknown function (DUF833) [Source:TAIR;Acc:AT1G20680]	0.15	0.15	0.04	0.62	0.24	0	0.05	0.15	0.13	0	0.06	0.44	0.05	N	1	1	0.05	UP	N	1	1	3.01	UP	N	1	1	1.47	UP	N	1	1	-1.48	DOWN	-
TBIG000977	AT1G20690	838657	Y	FBK7_ARATH	SWI-SNF-related chromatin binding protein [Source:TAIR;Acc:AT1G20690]	0	0	0	0	0	0	0	0.02	0	0	0	0	0	N	1	1	0	-	N	1	1	inf	UP	N	1	1	0	-	N	1	1	#NAME?	DOWN	GO:0005575,GO:0008150
TBIG000978	AT1G20693	838658	Y	HMGB2	high mobility group B2 [Source:TAIR;Acc:AT1G20693]	93.94	142.13	75.9	181.9	76.77	115.5	88.36	123.94	92.02	153.66	83.66	137.98	66.95	Y	0.0001	0.0006	-0.7	DOWN	N	0.3752	0.6539	0.13	UP	N	0.6341	0.801	-0.06	DOWN	Y	0.0001	0.0009	-0.88	DOWN	GO:0000785,GO:0003677,GO:0003682,GO:0003700,GO:0005634,GO:0005737,GO:0005829,GO:0006096,GO:0006333,GO:0006355,GO:0006833,GO:0006972,GO:0007030,GO:0009266,GO:0009651,GO:0030527,GO:0046686
TBIG000979	AT1G20696	838659	Y	HMGB3	high mobility group B3 [Source:TAIR;Acc:AT1G20696]	53.59	105.08	81.42	121.69	76.12	105.72	94.34	103.52	92.76	114.29	87.9	100.48	76.79	N	0.0426	0.1568	-0.27	DOWN	N	0.8245	0.94	0.03	UP	N	0.4966	0.6933	-0.09	DOWN	Y	0.0053	0.0424	-0.38	DOWN	GO:0000785,GO:0003677,GO:0003682,GO:0003700,GO:0005634,GO:0005737,GO:0005829,GO:0006007,GO:0006333,GO:0006355,GO:0030527
TBIG000980	AT1G20700	838660	Y	WOX14	WUSCHEL related homeobox 14 [Source:TAIR;Acc:AT1G20700]	2.43	1.14	1.12	2.48	0.89	1.59	1.22	1.3	1.64	2.97	1.13	1.16	1.03	N	0.0352	0.1359	-0.69	DOWN	N	0.5918	0.8208	-0.18	DOWN	N	0.9036	0.9571	0.03	UP	N	0.1764	0.4649	-0.47	DOWN	GO:0003677,GO:0003700,GO:0005634,GO:0006351,GO:0006355,GO:0007275,GO:0009691,GO:0010072,GO:0043565
TBIG000981	AT1G20710	838661	Y	WOX10	WUSCHEL related homeobox 10 [Source:TAIR;Acc:AT1G20710]	0	0	0	0	0	0	0	0	0	0	0	0	0	N	1	1	0	-	N	1	1	0	-	N	1	1	0	-	N	1	1	0	-	GO:0003677,GO:0003700,GO:0005634,GO:0006351,GO:0006355,GO:0007275,GO:0043565
TBIG000982	AT1G20730	838663	Y	-	Protein of unknown function (DUF833) [Source:TAIR;Acc:AT1G20730]	0	0	0	0	0.05	0	0	0	0	0	0	0.06	0	N	1	1	0	-	N	1	1	inf	UP	N	1	1	inf	UP	N	1	1	-0.08	DOWN	-
TBIG000983	AT1G20735	10723056	Y	FBK7_ARATH	F-box and associated interaction domains-containing protein [Source:TAIR;Acc:AT1G20735]	2	0.2	0.95	0.12	0.12	0.36	0.55	0.41	0.71	0.57	0.34	0.4	0.61	N	0.0891	0.269	0.71	UP	N	1	1	-0.26	DOWN	N	0.3394	0.5425	-0.36	DOWN	N	0.193	0.4886	0.61	UP	GO:0005515
TBIG000984	AT1G20740	838664	Y	-	Protein of unknown function (DUF833) [Source:TAIR;Acc:AT1G20740]	0.1	0.07	0.06	0	0	0	0.14	0	0	0	0	0	0	N	1	1	1.53	UP	N	1	1	#NAME?	DOWN	N	1	1	#NAME?	DOWN	N	1	1	0	-	GO:0008150
TBIG000985	AT1G20760.L01	838666	Y	YHLA_SCHPO	Calcium-binding EF hand family protein [Source:TAIR;Acc:AT1G20760]	32.56	31.47	34.71	35.67	42.17	31.24	31.35	37.4	38.01	28.61	32.1	39.9	39.03	N	0.3961	0.6823	0.11	UP	N	0.0309	0.1296	0.31	UP	N	0.0261	0.0828	0.29	UP	N	0.4487	0.7575	0.11	UP	GO:0005509,GO:0005515,GO:0005886,GO:0030048,GO:0051645,GO:0051646,GO:0060151
TBIG000986	AT1G20780.L01	838668	Y	PUB44	senescence-associated E3 ubiquitin ligase 1 [Source:TAIR;Acc:AT1G20780]	16.55	18.01	17.76	17.25	15.27	17.93	15.42	18.46	13.78	18.16	16.53	21.31	16.63	N	0.4195	0.7044	-0.11	DOWN	N	0.5235	0.7748	0.09	UP	N	0.4142	0.6194	-0.11	DOWN	N	0.0333	0.1604	-0.3	DOWN	GO:0000151,GO:0004842,GO:0005488,GO:0005515,GO:0005634,GO:0005737,GO:0005886,GO:0010115,GO:0010150,GO:0010271,GO:0010380,GO:0016567,GO:0016874,GO:0070696,GO:0090359
TBIG000987	AT1G20810.L01	838672	Y	FKBP18	FKBP-like peptidyl-prolyl cis-trans isomerase family protein [Source:TAIR;Acc:AT1G20810]	30.05	16.14	8.45	30.59	18.89	13.97	12.76	22	20.76	18.38	14.63	20.23	17.28	Y	0.0091	0.0476	-0.43	DOWN	Y	0.0007	0.007	0.59	UP	Y	0.0001	0.0004	0.68	UP	N	0.0386	0.1777	-0.33	DOWN	GO:0000413,GO:0003755,GO:0005528,GO:0006457,GO:0009507,GO:0009536,GO:0009543,GO:0009579,GO:0016020,GO:0016853,GO:0018208,GO:0031977
TBIG000988	AT1G20816	838673	Y	OEP21A	unknown protein; BEST Arabidopsis thaliana protein match is: unknown protein (TAIR:AT1G76405.2); Has 52 Blast hits to 52 proteins in 19 species: Archae - 0; Bacteria - 0; Metazoa - 0; Fungi - 0; Plants - 50; Viruses - 0; Other Eukaryotes - 2 (source /.../ BLink). [Source:TAIR;Acc:AT1G20816]	3.8	5.82	4.37	6.93	3.17	5.2	6.48	5.31	3.77	6.51	4.97	3.94	4.74	N	0.549	0.8059	-0.13	DOWN	N	0.6537	0.8586	-0.11	DOWN	N	0.057	0.1522	-0.43	DOWN	N	0.0673	0.2573	-0.45	DOWN	GO:0006810,GO:0006811,GO:0008150,GO:0008308,GO:0009507,GO:0009527,GO:0009536,GO:0009707,GO:0015288,GO:0016020,GO:0016021,GO:0031359,GO:0034426,GO:0044070,GO:0046930
TBIG000989	AT1G20823	838674	Y	ATL80	RING/U-box superfamily protein [Source:TAIR;Acc:AT1G20823]	8.76	5.07	6.62	3.69	6.08	3.81	6.9	4.34	7.55	6.15	6.45	3.13	4.61	N	0.0442	0.1611	0.42	UP	N	0.0727	0.237	-0.43	DOWN	N	0.5413	0.7307	-0.12	DOWN	Y	0.002	0.0199	0.73	UP	GO:0005515,GO:0006952,GO:0008270,GO:0010200,GO:0016020,GO:0016021,GO:0016567,GO:0046872
TBIG000990	AT1G20830.L01	838675	Y	MCD1	multiple chloroplast division site 1 [Source:TAIR;Acc:AT1G20830]	12.08	9.46	8.02	11.21	9.27	8.95	10.21	9.93	10.32	10.14	11.38	10.04	9.72	N	0.7085	0.8945	0.06	UP	N	0.482	0.745	0.13	UP	N	0.9974	0.9988	0	DOWN	N	0.7483	0.9269	-0.06	DOWN	GO:0009706,GO:0009941,GO:0010020
TBIG000991	AT1G20850	838677	Y	XCP2	xylem cysteine peptidase 2 [Source:TAIR;Acc:AT1G20850]	28.18	29.7	31.64	34.88	29.58	29.71	30.72	30.3	31.81	27.71	32.97	32.41	28.64	N	0.336	0.6248	0.13	UP	N	0.2419	0.5074	0.17	UP	N	0.6075	0.7827	-0.07	DOWN	N	0.4895	0.7876	-0.1	DOWN	GO:0005618,GO:0005773,GO:0005886,GO:0006508,GO:0008233,GO:0008234,GO:0010075,GO:0010623,GO:0016020,GO:0016787
TBIG000992	AT1G20875	6240343	Y	-	unknown protein; Has 30201 Blast hits to 17322 proteins in 780 species: Archae - 12; Bacteria - 1396; Metazoa - 17338; Fungi - 3422; Plants - 5037; Viruses - 0; Other Eukaryotes - 2996 (source: NCBI BLink). [Source:TAIR;Acc:AT1G20875]	0	0	0	0	0	0	0	0	0	0	0	0	0	N	1	1	0	-	N	1	1	0	-	N	1	1	0	-	N	1	1	0	-	-
TBIG000993	AT1G20900	838683	Y	ESC	Predicted AT-hook DNA-binding family protein [Source:TAIR;Acc:AT1G20900]	21.02	12.97	16.85	21.57	17.66	18.29	17.98	21.47	22.56	20.61	13.61	21.34	20.19	N	0.4973	0.7697	-0.1	DOWN	N	0.0321	0.1333	0.33	UP	N	0.0208	0.0696	0.33	UP	N	0.5037	0.7972	-0.1	DOWN	GO:0003677,GO:0003680,GO:0003690,GO:0005634,GO:0006325,GO:0009640,GO:0010150
TBIG000994	XLOC_000994	NA	Y	RH42	DEAD-box ATP-dependent RNA helicase 42 [Source:SWISS;Acc:Q8H0U8]	22.26	23.85	23.98	28.33	23.41	26.79	27.76	27.35	27.13	26.19	22.7	27.73	25.46	N	0.8075	0.9403	-0.03	DOWN	N	0.3452	0.6232	0.14	UP	N	0.7473	0.8739	0.04	UP	N	0.3849	0.7056	-0.12	DOWN	GO:0003723,GO:0005524,GO:0008026
TBIG000995	AT1G20967	6240604	Y	-	unknown protein; Has 30201 Blast hits to 17322 proteins in 780 species: Archae - 12; Bacteria - 1396; Metazoa - 17338; Fungi - 3422; Plants - 5037; Viruses - 0; Other Eukaryotes - 2996 (source: NCBI BLink). [Source:TAIR;Acc:AT1G20967]	0	0	0	0	0	0	0	0	0	0	0	0	0	N	1	1	0	-	N	1	1	0	-	N	1	1	0	-	N	1	1	0	-	-
TBIG000996	AT1G20970.L01	838691	Y	PPI1	FUNCTIONS IN: molecular_function unknown; INVOLVED IN: biological_process unknown; LOCATED IN: plasma membrane, vacuole; EXPRESSED IN: guard cell, cultured cell; BEST Arabidopsis thaliana protein match is: proton pump interactor 1 (TAIR:AT4G27500.1) /.../30201 Blast hits to 17322 proteins in 780 species: Archae - 12; Bacteria - 1396; Metazoa - 17338; Fungi - 3422; Plants - 5037; Viruses - 0; Othe…	50.26	43.97	52.08	42.27	60.54	47.99	46.28	44.07	54.41	40.9	46.75	52.24	56.01	N	0.303	0.5923	0.14	UP	N	0.6937	0.8824	0.06	UP	N	0.0675	0.1727	0.25	UP	N	0.0178	0.1023	0.34	UP	GO:0003674,GO:0005773,GO:0005886,GO:0008150
TBIG000997	AT1G20980.L01	838692	Y	SPL14	squamosa promoter binding protein-like 14 [Source:TAIR;Acc:AT1G20980]	60.46	72.48	72.27	57.42	63.45	71.98	58.02	62.19	49.56	60.41	71.29	72.55	57.58	N	0.9216	0.9794	-0.01	DOWN	N	0.5547	0.7979	-0.09	DOWN	N	0.1025	0.2362	-0.22	DOWN	N	0.3178	0.6377	-0.14	DOWN	GO:0003677,GO:0003700,GO:0005515,GO:0005634,GO:0005737,GO:0005886,GO:0006351,GO:0006355,GO:0042742,GO:0045893,GO:0046872
TBIG000998	AT1G21000	838694	Y	-	PLATZ transcription factor family protein [Source:TAIR;Acc:AT1G21000]	26.96	26.13	35.79	32.93	36.81	28.97	28.83	32.18	37.57	29.33	25.65	38.97	41.1	N	0.4661	0.7467	0.1	UP	N	0.0399	0.1561	0.3	UP	Y	0.006	0.0258	0.37	UP	N	0.2193	0.5245	0.18	UP	GO:0008150
TBIG000999	AT1G21010	838695	Y	-	unknown protein; FUNCTIONS IN: molecular_function unknown; INVOLVED IN: N-terminal protein myristoylation; LOCATED IN: cellular_component unknown; EXPRESSED IN: 24 plant structures; EXPRESSED DURING: 14 growth stages; BEST Arabidopsis thaliana prote /.../ch is: unknown protein (TAIR:AT1G76600.1); Has 206 Blast hits to 206 proteins in 13 species: Archae - 0; Bacteria - 0; Metazoa - 0; Fungi - 0; P…	10.25	12.65	16.72	13.8	14.15	13.72	12.04	14.07	14.51	14.26	14.87	15.09	14.26	N	0.5658	0.8156	0.1	UP	N	0.6832	0.8759	0.07	UP	N	0.8618	0.9376	-0.03	DOWN	N	0.9809	0.9957	0	UP	GO:0015824
TBIG001000	AT1G21050	838699	Y	MIZ1	Protein of unknown function, DUF617 [Source:TAIR;Acc:AT1G21050]	35.62	15.06	10.93	17.31	10.04	14.29	8.61	14.52	14.27	20.59	6.52	17.91	12.24	Y	0.0001	0.0006	-0.92	DOWN	N	0.9254	0.9753	0.02	UP	Y	0.0052	0.023	0.5	UP	N	0.0166	0.0976	-0.43	DOWN	GO:0003674,GO:0008150
TBIG001001	XLOC_001001	NA	Y	yjbQ	UPF0047 protein YjbQ [Source:SWISS;Acc:P0AF48]	71.55	44.14	37.41	64.73	49.01	36.1	52.54	44.61	52.98	45.3	47.09	44.38	46.59	N	0.4008	0.6866	0.14	UP	N	0.0988	0.2904	0.31	UP	N	0.3811	0.5876	0.14	UP	N	0.9001	0.9753	-0.02	DOWN	-
TBIG001002	AT1G21090	838705	Y	-	Cupredoxin superfamily protein [Source:TAIR;Acc:AT1G21090]	3.57	4.91	5.34	5.13	4.47	5.05	7.13	6.99	6.16	5.72	5.25	5.33	4.79	N	0.3212	0.6102	0.19	UP	N	0.4469	0.719	0.16	UP	N	0.3004	0.5014	-0.19	DOWN	N	0.4445	0.7533	-0.15	DOWN	GO:0031225
TBIG001003	AT1G21140	838710	Y	VITH1_ARATH	Vacuolar iron transporter (VIT) family protein [Source:TAIR;Acc:AT1G21140]	2.4	1.76	2.12	2.65	1.67	1.81	2.61	2.29	1.15	2.47	1.98	1.57	1.01	N	0.5395	0.7993	0.16	UP	N	0.6262	0.8442	0.14	UP	Y	0.0083	0.0339	-0.78	DOWN	N	0.0146	0.0885	-0.75	DOWN	GO:0005773,GO:0005774,GO:0006810,GO:0006811,GO:0010039,GO:0016020,GO:0016021,GO:0055072,GO:0071281,GO:0071369,GO:0071732
TBIG001004	AT1G21170.L01	838713	Y	SEC5B	Exocyst complex component SEC5 [Source:TAIR;Acc:AT1G21170]	18.1	18.12	18.04	19.04	17.71	18.24	19.14	17.21	17.95	19.6	17.28	17.79	16.6	N	0.8798	0.9655	-0.03	DOWN	N	0.8395	0.9472	-0.04	DOWN	N	0.8082	0.9093	-0.04	DOWN	N	0.8946	0.9742	-0.03	DOWN	GO:0003674,GO:0005829,GO:0009846,GO:0009860
TBIG001005	XLOC_001005	NA	Y	WAK4	Wall-associated receptor kinase 4 [Source:SWISS;Acc:Q9LMN6]	8.26	8.94	7.79	7.34	6.63	8.06	7.55	7.52	6.01	8.22	7.74	7.71	7.34	N	0.461	0.7418	-0.11	DOWN	N	0.3743	0.6533	-0.15	DOWN	N	0.2274	0.4161	-0.19	DOWN	N	0.3882	0.7087	-0.15	DOWN	GO:0004674,GO:0005509,GO:0005524,GO:0009826,GO:0016021,GO:0030247,GO:0048527
TBIG001006	AT1G21230	838718	Y	WAK5	wall associated kinase 5 [Source:TAIR;Acc:AT1G21230]	0.06	0.08	0.05	0.02	0.12	0.26	0.02	0.08	0.24	0.17	0.07	0.26	0.15	N	1	1	-1.77	DOWN	N	1	1	-0.48	DOWN	N	1	1	1.77	UP	N	1	1	0.49	UP	GO:0000166,GO:0004672,GO:0004674,GO:0005509,GO:0005515,GO:0005524,GO:0006468,GO:0016020,GO:0016021,GO:0016301,GO:0016310,GO:0016740,GO:0016772,GO:0030247
TBIG001007	AT1G21240	838719	Y	WAK3	wall associated kinase 3 [Source:TAIR;Acc:AT1G21240]	0.16	0.81	1.63	0.4	0.99	1.46	0.58	0.17	0.6	1.39	0.54	0.66	0.62	N	0.0989	0.2893	-0.4	DOWN	Y	0.0001	0.0007	-1.57	DOWN	N	0.2546	0.4492	-0.3	DOWN	N	0.0084	0.0597	0.88	UP	GO:0000166,GO:0004672,GO:0004674,GO:0005509,GO:0005515,GO:0005524,GO:0006468,GO:0016020,GO:0016021,GO:0016301,GO:0016310,GO:0016740,GO:0016772,GO:0030247
TBIG001008	AT1G21245	838720	Y	WAK3	Protein kinase superfamily protein [Source:TAIR;Acc:AT1G21245]	0	0	0	0	0	0	0	0	0	0	0	0	0	N	1	1	0	-	N	1	1	0	-	N	1	1	0	-	N	1	1	0	-	GO:0004672,GO:0005524,GO:0005575,GO:0006468,GO:0016301,GO:0016310,GO:0016772
TBIG001009	AT1G21250.L01	838721	Y	WAK1	cell wall-associated kinase [Source:TAIR;Acc:AT1G21250]	10.15	74.97	74.21	38.47	37.27	66.59	43.98	29.92	60.02	66.56	53.37	42.82	57.35	N	0.0508	0.1794	-0.27	DOWN	Y	0.0001	0.0007	-0.9	DOWN	N	0.2828	0.4816	-0.14	DOWN	Y	0.0003	0.0037	0.5	UP	GO:0000165,GO:0000166,GO:0004672,GO:0004674,GO:0005509,GO:0005515,GO:0005524,GO:0005773,GO:0005886,GO:0006468,GO:0006612,GO:0007166,GO:0009505,GO:0009615,GO:0009627,GO:0009751,GO:0009814,GO:0009862,GO:0009867,GO:0010363,GO:0016020,GO:0016021,GO:0016301,GO:0016310,GO:0016740,GO:0016772,GO:0030247,GO:0031347,GO:0031348,GO:0042742,GO:0043069,GO:0050832
TBIG001010	AT1G21270	838723	Y	WAK2	wall-associated kinase 2 [Source:TAIR;Acc:AT1G21270]	14.49	30.67	23.8	25.07	21.57	25.83	17.54	17.99	21.15	24.79	21.49	25.31	23	N	0.01	0.0512	-0.37	DOWN	N	0.0873	0.2682	-0.25	DOWN	N	0.5575	0.7433	0.08	UP	N	0.8473	0.9606	-0.03	DOWN	GO:0000166,GO:0004672,GO:0004674,GO:0005509,GO:0005515,GO:0005524,GO:0006468,GO:0009311,GO:0009751,GO:0009793,GO:0009826,GO:0009992,GO:0010027,GO:0010228,GO:0016020,GO:0016021,GO:0016226,GO:0016301,GO:0016310,GO:0016740,GO:0016772,GO:0019761,GO:0030247,GO:0048481
TBIG001011	AT1G21281	6241486	Y	-	unknown protein; Has 30201 Blast hits to 17322 proteins in 780 species: Archae - 12; Bacteria - 1396; Metazoa - 17338; Fungi - 3422; Plants - 5037; Viruses - 0; Other Eukaryotes - 2996 (source: NCBI BLink). [Source:TAIR;Acc:AT1G21281]	0	0	0	0	0	0	0	0	0	0	0	0	0	N	1	1	0	-	N	1	1	0	-	N	1	1	0	-	N	1	1	0	-	-
TBIG001012	AT1G21323	838730	Y	-	unknown protein; Has 1 Blast hits to 1 proteins in 1 species: Archae - 0; Bacteria - 0; Metazoa - 0; Fungi - 0; Plants - 1; Viruses - 0; Other Eukaryotes - 0 (source: NCBI BLink). [Source:TAIR;Acc:AT1G21323]	0	0	0	0	0	0	0	0	0	0	0	0	0	N	1	1	0	-	N	1	1	0	-	N	1	1	0	-	N	1	1	0	-	GO:0008150
TBIG001013	AT1G21340	838733	Y	DOF1.2	Dof-type zinc finger DNA-binding family protein [Source:TAIR;Acc:AT1G21340]	0.63	0.28	0.51	0.15	0.21	1.03	0.29	0.71	0.44	0.17	0.52	0.46	0.3	N	0.7762	0.9271	-0.15	DOWN	N	0.7735	0.9195	-0.16	DOWN	N	0.4065	0.612	-0.47	DOWN	N	0.4366	0.7477	-0.46	DOWN	GO:0003677,GO:0003700,GO:0005634,GO:0006351,GO:0006355,GO:0046872
TBIG001014	AT1G21360.L01	838735	Y	GLTP2	glycolipid transfer protein 2 [Source:TAIR;Acc:AT1G21360]	2.03	1.18	0.52	2.82	1.33	1.26	1.13	1.68	2.03	1.72	0.97	1.82	1.4	N	0.0374	0.1427	-0.65	DOWN	N	0.0319	0.1326	0.63	UP	Y	0.0046	0.021	0.88	UP	N	0.1716	0.458	-0.39	DOWN	GO:0005737,GO:0017089,GO:0046836,GO:0051861
TBIG001015	AT1G21370	838736	Y	YDJ7_SCHPO	unknown protein; CONTAINS InterPro DOMAIN/s: Protein of unknown function DUF218 (InterPro:IPR003848); Has 160 Blast hits to 160 proteins in 86 species: Archae - 0; Bacteria - 0; Metazoa - 0; Fungi - 102; Plants - 44; Viruses - 0; Other Eukaryotes - /.../urce: NCBI BLink). [Source:TAIR;Acc:AT1G21370]	12.22	13.77	13.83	13.3	12.74	14.55	11.33	14.1	11.87	13.09	13.39	14.5	11.37	N	0.7956	0.9356	-0.09	DOWN	N	0.9389	0.9792	0.03	UP	N	0.7888	0.8983	-0.09	DOWN	N	0.5356	0.818	-0.19	DOWN	GO:0008150
TBIG001016	AT1G21395	2745759	Y	-	unknown protein; BEST Arabidopsis thaliana protein match is: unknown protein (TAIR:AT2G26865.1); Has 35333 Blast hits to 34131 proteins in 2444 species: Archae - 798; Bacteria - 22429; Metazoa - 974; Fungi - 991; Plants - 531; Viruses - 0; Other Euk /.../s - 9610 (source: NCBI BLink). [Source:TAIR;Acc:AT1G21395]	0	0	0	0	0	0	0	0	0	0	0	0	0	N	1	1	0	-	N	1	1	0	-	N	1	1	0	-	N	1	1	0	-	GO:0003674,GO:0008150
TBIG001017	AT1G21400.L01	838739	Y	F24J8.4	Thiamin diphosphate-binding fold (THDP-binding) superfamily protein [Source:TAIR;Acc:AT1G21400]	18.48	11.79	19.68	30.54	23.92	10.13	18.25	13.42	14.62	9.6	19.85	26.21	15.2	Y	0.0001	0.0006	0.88	UP	Y	0.0001	0.0007	1.16	UP	N	0.5322	0.7231	-0.09	DOWN	N	0.0153	0.0916	-0.36	DOWN	GO:0003863,GO:0005739,GO:0005759,GO:0008152,GO:0009646,GO:0009744,GO:0016491,GO:0016624,GO:0043617,GO:0046872,GO:0055114
TBIG001018	AT1G21410.L01	838740	Y	SKP2A	F-box/RNI-like superfamily protein [Source:TAIR;Acc:AT1G21410]	12.62	3.91	5.5	6.87	12.79	3.88	6.86	6.44	10.93	4.01	6.45	5.02	9.18	Y	0.0003	0.0032	0.69	UP	Y	0.0013	0.0114	0.65	UP	Y	0.0001	0.0004	0.83	UP	Y	0.0001	0.0009	0.88	UP	GO:0004842,GO:0005515,GO:0005634,GO:0009734,GO:0010311,GO:0016567,GO:0019005,GO:0031146,GO:0045892,GO:0051781,GO:0071365
TBIG001019	AT1G21430	838741	Y	YUC11	Flavin-binding monooxygenase family protein [Source:TAIR;Acc:AT1G21430]	0	0	0	0	0	0	0	0	0	0	0	0	0	N	1	1	0	-	N	1	1	0	-	N	1	1	0	-	N	1	1	0	-	GO:0004497,GO:0004499,GO:0009851,GO:0016020,GO:0016491,GO:0022603,GO:0050660,GO:0050661,GO:0055114
TBIG001020	AT1G21450.L01	838743	Y	SCL1	SCARECROW-like 1 [Source:TAIR;Acc:AT1G21450]	17.13	15.5	19.47	20.66	22.69	15.68	15.53	20.4	19.5	15.81	16.86	25.34	20.98	N	0.2765	0.5606	0.15	UP	Y	0.0014	0.0118	0.5	UP	N	0.0259	0.0824	0.3	UP	N	0.7925	0.9409	-0.04	DOWN	GO:0003700,GO:0005634,GO:0006351,GO:0006355
TBIG001021	AT1G21560.L01	838757	Y	-	unknown protein; BEST Arabidopsis thaliana protein match is: unknown protein (TAIR:AT4G01170.1); Has 76 Blast hits to 76 proteins in 15 species: Archae - 0; Bacteria - 4; Metazoa - 3; Fungi - 2; Plants - 67; Viruses - 0; Other Eukaryotes - 0 (source /.../ BLink). [Source:TAIR;Acc:AT1G21560]	11.24	14.33	11.36	12.88	10.97	11.82	12.46	13.16	13.04	12.8	12.77	12.06	11.08	N	0.6116	0.8413	-0.08	DOWN	N	0.8796	0.9613	-0.02	DOWN	N	0.7712	0.8884	-0.04	DOWN	N	0.5806	0.8455	-0.09	DOWN	-
TBIG001022	AT1G21610.L01	838762	Y	-	wound-responsive family protein [Source:TAIR;Acc:AT1G21610]	16.82	19.78	21.44	25.89	25.96	20.21	18.98	24.09	23.77	17.81	20.22	27.57	25.61	N	0.6163	0.8443	0.07	UP	Y	0.0045	0.0308	0.41	UP	N	0.0157	0.0561	0.32	UP	N	0.9348	0.9843	-0.01	DOWN	-
TBIG001023	AT1G21620	838764	Y	APUM20	pumilio 20 [Source:TAIR;Acc:AT1G21620]	0	0	0	0	0	0	0	0	0	0	0	0	0	N	1	1	0	-	N	1	1	0	-	N	1	1	0	-	N	1	1	0	-	GO:0003723,GO:0005488,GO:0005737,GO:0006417
TBIG001024	AT1G21630.L01	838765	Y	YHLA_SCHPO	Calcium-binding EF hand family protein [Source:TAIR;Acc:AT1G21630]	50.39	44.2	48.85	46.9	58.56	48.98	48.3	51.51	51.92	40.92	46.07	47.51	54.32	N	0.4698	0.7492	0.1	UP	N	0.4175	0.6932	0.12	UP	N	0.107	0.2439	0.22	UP	N	0.1494	0.4225	0.2	UP	GO:0005509,GO:0005515
TBIG001025	AT1G21640	838766	Y	NADK2	NAD kinase 2 [Source:TAIR;Acc:AT1G21640]	40.17	28.5	23.88	31.5	32.56	26.37	22.66	31.12	27.38	23.87	25.55	35.29	29.34	N	0.5465	0.8041	-0.12	DOWN	N	0.1281	0.3436	0.32	UP	N	0.0893	0.2131	0.32	UP	N	0.5985	0.8547	-0.11	DOWN	GO:0000166,GO:0003951,GO:0005516,GO:0005524,GO:0006741,GO:0008152,GO:0009507,GO:0009536,GO:0016301,GO:0016310,GO:0016740,GO:0019674
TBIG001026	AT1G21660.L01	838768	Y	AUXI2_ARATH	Chaperone DnaJ-domain superfamily protein [Source:TAIR;Acc:AT1G21660]	37.3	28.57	31.84	26.24	31	32.03	28.03	29.24	28.53	27.23	31.47	28.36	28.35	N	0.634	0.8548	0.06	UP	N	0.6422	0.8523	-0.07	DOWN	N	0.7805	0.8933	-0.04	DOWN	N	0.4788	0.7803	0.1	UP	-
TBIG001027	AT1G21670	838769	Y	tolB	LOCATED IN: cell wall, plant-type cell wall; EXPRESSED IN: 23 plant structures; EXPRESSED DURING: 14 growth stages; CONTAINS InterPro DOMAIN/s: WD40-like Beta Propeller (InterPro:IPR011659), Six-bladed beta-propeller, TolB-like (InterPro:IPR011042); /.../Arabidopsis thaliana protein match is: DPP6 N-terminal domain-like protein (TAIR:AT1G21680.1); Has 8461 Blast hits to 5060 proteins in 1257 spec…	7.74	23.64	25.77	23.36	30.09	24.9	21.7	22.29	20.26	20.56	27.86	27.09	23.18	N	0.3569	0.6449	0.12	UP	N	0.5433	0.7899	0.09	UP	N	0.9034	0.957	-0.02	DOWN	N	0.8481	0.9609	0.03	UP	GO:0005618,GO:0009505,GO:0019243
TBIG001028	AT1G21680	838770	Y	tolB	DPP6 N-terminal domain-like protein [Source:TAIR;Acc:AT1G21680]	30.51	36.77	22.69	94.41	125.62	25.57	23.96	70.1	90.06	27.16	30.89	78.66	88.83	N	0.1117	0.3161	-0.21	DOWN	Y	0.0001	0.0007	1.46	UP	Y	0.0001	0.0004	2	UP	N	0.0194	0.1093	0.34	UP	GO:0005773,GO:0005774,GO:0008150,GO:0009505,GO:0019243
TBIG001029	AT1G21690.L01	838771	Y	EMB1968	ATPase family associated with various cellular activities (AAA) [Source:TAIR;Acc:AT1G21690]	10.24	19.77	15.32	22.24	17.15	20.24	20.21	21.95	18.58	21.58	16.55	17.67	19.7	N	0.118	0.3272	-0.23	DOWN	N	0.9351	0.9781	0.01	UP	N	0.4815	0.6801	0.1	UP	N	0.3788	0.6998	-0.14	DOWN	GO:0000166,GO:0003677,GO:0005524,GO:0005634,GO:0006260,GO:0017111
TBIG001030	AT1G21695	838773	Y	-	hydroxyproline-rich glycoprotein family protein [Source:TAIR;Acc:AT1G21695]	0.61	0.67	1.55	1.65	0.31	1.13	1.97	1.17	1.75	1.55	1.4	0.98	1.26	N	0.0844	0.2592	0.53	UP	N	0.7318	0.8999	0.11	UP	N	0.0793	0.1946	-0.55	DOWN	N	0.713	0.9122	-0.12	DOWN	-
TBIG001031	AT1G21710	838775	Y	OGG1	8-oxoguanine-DNA glycosylase 1 [Source:TAIR;Acc:AT1G21710]	11.21	10.29	11.3	10.32	13.85	10.19	11.16	11.55	12.23	9.94	12.02	11.26	14.64	N	0.2243	0.4959	0.19	UP	N	0.4301	0.7044	0.13	UP	N	0.0934	0.2203	0.26	UP	N	0.0525	0.2171	0.32	UP	GO:0003677,GO:0003684,GO:0003824,GO:0003906,GO:0005634,GO:0006281,GO:0006284,GO:0006289,GO:0006306,GO:0006974,GO:0008152,GO:0008534,GO:0016787,GO:0016798,GO:0016829
TBIG001032	AT1G21720.L01	838776	Y	PBC1	proteasome beta subunit C1 [Source:TAIR;Acc:AT1G21720]	54.93	67.64	59.82	74.24	58.98	60.86	81.04	59.05	65.73	75.57	71.96	56.32	60.8	N	0.592	0.8304	0.07	UP	N	0.492	0.7515	-0.1	DOWN	N	0.1651	0.3325	-0.18	DOWN	N	0.982	0.9959	0	DOWN	GO:0000502,GO:0004175,GO:0004298,GO:0005634,GO:0005737,GO:0005774,GO:0005829,GO:0005839,GO:0006094,GO:0006096,GO:0006508,GO:0006635,GO:0008233,GO:0009407,GO:0009651,GO:0016787,GO:0043161,GO:0043248,GO:0046686,GO:0051603,GO:0051788,GO:0080129
TBIG001033	AT1G21722	7922432	Y	-	unknown protein; FUNCTIONS IN: molecular_function unknown; INVOLVED IN: biological_process unknown; LOCATED IN: cellular_component unknown; BEST Arabidopsis thaliana protein match is: unknown protein (TAIR:AT1G78922.1); Has 47 Blast hits to 47 prote /.../ 13 species: Archae - 0; Bacteria - 0; Metazoa - 1; Fungi - 1; Plants - 42; Viruses - 0; Other Eukaryotes - 3 (source: NCBI BLink). [Source:TAIR…	0	0	0	0	0	0	0	0	0	0	0	0	0	N	1	1	0	-	N	1	1	0	-	N	1	1	0	-	N	1	1	0	-	GO:0003674,GO:0008150
TBIG001034	AT1G21730.L01	838777	Y	kif4	P-loop containing nucleoside triphosphate hydrolases superfamily protein [Source:TAIR;Acc:AT1G21730]	9.57	11.47	11.28	12.87	12.92	12.1	11.65	14.37	13.59	10.53	11.98	13.71	13.62	N	0.7499	0.9142	0.04	UP	N	0.0831	0.2597	0.26	UP	N	0.1246	0.272	0.21	UP	N	0.9972	0.9988	0	UP	GO:0000166,GO:0003777,GO:0005524,GO:0005871,GO:0005874,GO:0005886,GO:0007018,GO:0008017,GO:0016787
TBIG001035	AT1G21740.L01	838778	Y	-	Protein of unknown function (DUF630 and DUF632) [Source:TAIR;Acc:AT1G21740]	6.22	7.17	7.88	5.54	6.45	8.85	7.55	8.69	6.94	7.69	7.03	7.73	6.55	N	0.6382	0.8575	-0.07	DOWN	N	0.5003	0.7582	-0.11	DOWN	N	0.2718	0.4691	-0.16	DOWN	N	0.4575	0.7641	-0.11	DOWN	-
TBIG001036	AT1G21750	838779	Y	ATPDIL1-1	PDI-like 1-1 [Source:TAIR;Acc:AT1G21750]	153.86	291.34	383.28	277.23	290.1	312.85	341.12	217.36	277.19	328.34	385.05	255.87	276.07	N	0.081	0.252	0.27	UP	N	0.0498	0.1818	-0.3	DOWN	Y	0.0099	0.0392	-0.38	DOWN	N	0.1769	0.4658	0.2	UP	GO:0000326,GO:0000327,GO:0003756,GO:0005515,GO:0005773,GO:0005783,GO:0005788,GO:0006457,GO:0006662,GO:0009055,GO:0009505,GO:0009507,GO:0009579,GO:0009627,GO:0009651,GO:0009790,GO:0010043,GO:0015035,GO:0016020,GO:0016853,GO:0034976,GO:0043067,GO:0045454,GO:0048316
TBIG001037	XLOC_001037	NA	Y	SKIP32	F-box protein 7 [Source:SWISS;Acc:Q9XI00]	35.83	29.15	27.83	29.96	36.38	26.18	27	34.35	38	25.3	31.87	30.57	34.99	N	0.5216	0.7879	0.11	UP	N	0.1655	0.4041	0.25	UP	N	0.0223	0.0738	0.36	UP	N	0.1749	0.463	0.22	UP	GO:0005634,GO:0005739,GO:0006417,GO:0009408,GO:0009409,GO:0016567,GO:0090406
TBIG001038	AT1G21835	5007711	Y	-	Plant thionin family protein [Source:TAIR;Acc:AT1G21835]	0	0	0	0	0	0	0	0	0	0	0	0	0	N	1	1	0	-	N	1	1	0	-	N	1	1	0	-	N	1	1	0	-	-
TBIG001039	AT1G21840.L01	838786	Y	UREF	urease accessory protein F [Source:TAIR;Acc:AT1G21840]	4	3.34	2.39	3.44	2.71	2.74	1.92	3.74	2.12	2.88	2.11	4.07	2.33	N	0.0409	0.1523	-0.47	DOWN	N	0.1446	0.3704	0.34	UP	N	0.4615	0.6621	0.17	UP	N	0.0083	0.0595	-0.63	DOWN	GO:0006661,GO:0006807,GO:0016151,GO:0048554
TBIG001040	AT1G21864	5007712	Y	-	Plant thionin family protein [Source:TAIR;Acc:AT1G21864]	0	0	0	0	0	0	0	0	0	0	0	0	0	N	1	1	0	-	N	1	1	0	-	N	1	1	0	-	N	1	1	0	-	-
TBIG001041	AT1G21866	5007713	Y	-	Plant thionin family protein [Source:TAIR;Acc:AT1G21866]	0	0	0	0	0	0	0	0	0	0	0	0	0	N	1	1	0	-	N	1	1	0	-	N	1	1	0	-	N	1	1	0	-	-
TBIG001042	AT1G21870	838789	Y	GONST5	golgi nucleotide sugar transporter 5 [Source:TAIR;Acc:AT1G21870]	0	0	0	0	0	0	0	0	0	0	0	0	0	N	1	1	0	-	N	1	1	0	-	N	1	1	0	-	N	1	1	0	-	GO:0000139,GO:0005794,GO:0006810,GO:0006863,GO:0008643,GO:0015780,GO:0016020,GO:0016021
TBIG001043	AT1G21880	838790	Y	LYM1	lysm domain GPI-anchored protein 1 precursor [Source:TAIR;Acc:AT1G21880]	19.32	30.78	29.17	23.74	23.84	32.29	26.67	30.79	21.89	26.86	33.86	25.54	24.53	N	0.9741	0.9921	0	UP	N	0.2485	0.516	-0.17	DOWN	Y	0.0115	0.044	-0.34	DOWN	N	0.2702	0.5858	-0.16	DOWN	GO:0005576,GO:0005886,GO:0006952,GO:0006955,GO:0009909,GO:0016020,GO:0016570,GO:0016998,GO:0031225,GO:0042834,GO:0046658,GO:0048449
TBIG001044	AT1G21910	838793	Y	DREB26	Integrase-type DNA-binding superfamily protein [Source:TAIR;Acc:AT1G21910]	30.04	15.39	24.49	54.84	20.63	23.21	42.28	28.82	20.43	35.54	30.06	27	20.05	Y	0.005	0.0295	0.42	UP	Y	0.0001	0.0019	0.56	UP	Y	0.0001	0.0004	-0.67	DOWN	Y	0.0001	0.0009	-0.81	DOWN	GO:0003677,GO:0003700,GO:0005634,GO:0006351,GO:0006355,GO:0009741,GO:0009751,GO:0009753,GO:0009873,GO:0034605,GO:0045893,GO:0071497
TBIG001045	AT1G21930	838795	Y	-	unknown protein; BEST Arabidopsis thaliana protein match is: unknown protein (TAIR:AT3G42150.3); Has 43 Blast hits to 43 proteins in 13 species: Archae - 0; Bacteria - 0; Metazoa - 0; Fungi - 0; Plants - 43; Viruses - 0; Other Eukaryotes - 0 (source /.../ BLink). [Source:TAIR;Acc:AT1G21930]	27.16	18.08	10.65	35.6	17.33	16.22	16.99	22.37	25.01	26.47	14.94	18.18	18.81	N	0.0119	0.059	-0.49	DOWN	N	0.0961	0.2855	0.33	UP	Y	0.0049	0.0221	0.54	UP	N	0.1606	0.4407	-0.27	DOWN	GO:0005575,GO:0008150
TBIG001046	AT1G21960	838799	Y	rnf181	RING/U-box superfamily protein [Source:TAIR;Acc:AT1G21960]	0	0	0	0	0	0	0	0	0	0	0	0	0	N	1	1	0	-	N	1	1	0	-	N	1	1	0	-	N	1	1	0	-	GO:0005515,GO:0008270,GO:0046872
TBIG001047	AT1G21975	6240595	Y	-	unknown protein; Has 30201 Blast hits to 17322 proteins in 780 species: Archae - 12; Bacteria - 1396; Metazoa - 17338; Fungi - 3422; Plants - 5037; Viruses - 0; Other Eukaryotes - 2996 (source: NCBI BLink). [Source:TAIR;Acc:AT1G21975]	0	0	0	0	0	0	0	0	0	0	0	0	0	N	1	1	0	-	N	1	1	0	-	N	1	1	0	-	N	1	1	0	-	-
TBIG001048	AT1G21980.L01	838801	Y	ATPIP5K1	phosphatidylinositol-4-phosphate 5-kinase 1 [Source:TAIR;Acc:AT1G21980]	33.89	30.26	37.04	25.62	30.11	33.22	34.87	30.68	30.23	29.1	34.38	33.73	32.43	N	0.1056	0.3033	0.21	UP	N	0.7917	0.9274	-0.04	DOWN	N	0.1484	0.3082	-0.18	DOWN	N	0.6025	0.8572	0.07	UP	GO:0000166,GO:0003785,GO:0005524,GO:0005886,GO:0006950,GO:0016301,GO:0016307,GO:0016308,GO:0016310,GO:0016740,GO:0046488,GO:0046854,GO:0051015
TBIG001049	AT1G22000	838803	Y	FDL5_ARATH	FBD, F-box and Leucine Rich Repeat domains containing protein [Source:TAIR;Acc:AT1G22000]	0	0	0	0	0	0	0	0	0.04	0.02	0.02	0	0	N	1	1	0.04	UP	N	1	1	#NAME?	DOWN	N	1	1	1.13	UP	N	1	1	inf	UP	GO:0005515
TBIG001050	AT1G22010	838805	Y	-	unknown protein; Has 12 Blast hits to 12 proteins in 2 species: Archae - 0; Bacteria - 0; Metazoa - 0; Fungi - 0; Plants - 12; Viruses - 0; Other Eukaryotes - 0 (source: NCBI BLink). [Source:TAIR;Acc:AT1G22010]	0	0	0	0	0	0	0	0	0	0	0	0	0	N	1	1	0	-	N	1	1	0	-	N	1	1	0	-	N	1	1	0	-	GO:0008150
TBIG001051	AT1G22020.L01	838807	Y	SHM6	serine hydroxymethyltransferase 6 [Source:TAIR;Acc:AT1G22020]	21.11	20.29	19.54	18.03	17.99	19.85	17.56	21.96	15.97	16.97	18.07	23.18	18.07	N	0.9021	0.9727	-0.04	DOWN	N	0.6931	0.8822	0.15	UP	N	0.8329	0.9236	-0.07	DOWN	N	0.4829	0.783	-0.26	DOWN	GO:0003824,GO:0004372,GO:0005737,GO:0006544,GO:0006563,GO:0006730,GO:0016740,GO:0030170,GO:0035999
TBIG001052	AT1G22040	838809	Y	FBK8_ARATH	Galactose oxidase/kelch repeat superfamily protein [Source:TAIR;Acc:AT1G22040]	9.77	8.56	10.21	11.84	12.11	8.26	9.81	11.07	11.78	9.39	8.99	10.9	11.21	N	0.7721	0.9253	0.16	UP	N	0.4789	0.743	0.39	UP	N	0.5192	0.7122	0.29	UP	N	0.8845	0.9716	0.07	UP	GO:0005515
TBIG001053	AT1G22050	838810	Y	MUB6	membrane-anchored ubiquitin-fold protein 6 precursor [Source:TAIR;Acc:AT1G22050]	5.97	4.89	3.83	5.07	2.63	4.16	6.61	4.67	4.7	4.99	4.91	3.85	4.45	N	0.9285	0.9806	0.14	UP	N	0.9648	0.9863	-0.05	DOWN	N	0.7902	0.8991	-0.38	DOWN	N	0.903	0.9754	-0.18	DOWN	GO:0005886,GO:0016020
TBIG001054	AT1G22065	6240889	Y	-	unknown protein; FUNCTIONS IN: molecular_function unknown; INVOLVED IN: biological_process unknown; LOCATED IN: cellular_component unknown; BEST Arabidopsis thaliana protein match is: unknown protein (TAIR:AT1G77885.1); Has 30201 Blast hits to 17322 /.../ins in 780 species: Archae - 12; Bacteria - 1396; Metazoa - 17338; Fungi - 3422; Plants - 5037; Viruses - 0; Other Eukaryotes - 2996 (source: NC…	14.32	11.41	16.58	14.45	9.46	10.6	35	11.39	20.06	15.77	19.73	8.26	12.39	Y	0.0001	0.0006	0.92	UP	N	0.4798	0.7434	-0.15	DOWN	Y	0.0001	0.0004	-0.76	DOWN	N	0.1343	0.3971	0.32	UP	GO:0003674,GO:0005575,GO:0008150
TBIG001055	AT1G22067	6240985	Y	-	unknown protein; LOCATED IN: endomembrane system; Has 30201 Blast hits to 17322 proteins in 780 species: Archae - 12; Bacteria - 1396; Metazoa - 17338; Fungi - 3422; Plants - 5037; Viruses - 0; Other Eukaryotes - 2996 (source: NCBI BLink). [Source:TAIR;Acc:AT1G22067]	0	0	0	0	0	0	0	0	0	0	0	0	0	N	1	1	0	-	N	1	1	0	-	N	1	1	0	-	N	1	1	0	-	-
TBIG001056	AT1G22070.L01	838812	Y	TGA3	TGA1A-related gene 3 [Source:TAIR;Acc:AT1G22070]	17.22	35.59	48.45	24.39	28.4	36.75	41.96	23.25	25.77	35.87	45.09	30.78	29.16	N	0.0114	0.0571	0.34	UP	Y	0.0014	0.0121	-0.46	DOWN	Y	0.0001	0.0004	-0.69	DOWN	N	0.4056	0.7233	0.12	UP	GO:0000165,GO:0003677,GO:0003700,GO:0005515,GO:0005516,GO:0005634,GO:0006351,GO:0006355,GO:0006612,GO:0006952,GO:0009410,GO:0009595,GO:0009617,GO:0009626,GO:0009697,GO:0009862,GO:0009863,GO:0009867,GO:0010200,GO:0010310,GO:0010363,GO:0016045,GO:0030968,GO:0031347,GO:0031348,GO:0035304,GO:0042742,GO:0043069,GO:0043565,GO:0043900,GO:0045088,GO:0050776,GO:0050832,GO:0051707
TBIG001057	AT1G22090	838814	Y	emb2204	Protein of unknown function (DUF626) [Source:TAIR;Acc:AT1G22090]	0	0	0	0	0	0	0	0	0	0.05	0	0	0	N	1	1	#NAME?	DOWN	N	1	1	#NAME?	DOWN	N	1	1	0	-	N	1	1	0	-	GO:0003674,GO:0007275
TBIG001058	AT1G22150.L01	838820	Y	SULTR1_3	sulfate transporter 1;3 [Source:TAIR;Acc:AT1G22150]	6.9	11.52	16.16	2.25	2.71	12.44	13.15	3.26	4.13	10.87	10.74	5.21	6.34	N	0.1893	0.4468	0.19	UP	Y	0.0001	0.0007	-1.69	DOWN	Y	0.0001	0.0004	-1.58	DOWN	N	0.1275	0.3847	0.31	UP	GO:0006810,GO:0008271,GO:0008272,GO:0015116,GO:0015293,GO:0016020,GO:0016021,GO:0055085
TBIG001059	AT1G22160	838821	Y	-	Protein of unknown function (DUF581) [Source:TAIR;Acc:AT1G22160]	7.73	4.67	5.45	4.09	6.3	3.28	8.88	2.67	6.03	4.14	6.66	2.97	4.87	Y	0.0006	0.005	0.81	UP	N	0.2663	0.5373	-0.29	DOWN	N	0.2039	0.3849	-0.27	DOWN	Y	0.001	0.0115	0.85	UP	GO:0008150
TBIG001060	AT1G22170	838822	Y	gpmA	Phosphoglycerate mutase family protein [Source:TAIR;Acc:AT1G22170]	22.23	13.1	29.34	9.17	13.33	14.82	21.82	10.13	13.92	13	24.1	10.53	15.6	Y	0.0001	0.0006	0.89	UP	N	0.0406	0.1576	-0.46	DOWN	Y	0.0001	0.0004	-0.8	DOWN	N	0.0119	0.0766	0.55	UP	GO:0003824,GO:0004619,GO:0006096,GO:0008152,GO:0016868
[truncated: 25,350 more rows]
