# Supplementary material for: Humic acid enhances heat stress tolerance via transcriptional activation of Heat-Shock Proteins in Arabidopsis
Source: Sci Rep. 2020 Sep 14;10:15042. doi: 10.1038/s41598-020-71701-8 (PMC7490348; doi:10.1038/s41598-020-71701-8)
Supplement: Supplementary file 2 — Supplementary Information 2. [file 41598_2020_71701_MOESM2_ESM.xlsx]

## Sheet: DEG #2_UP_over_1
GeneId	GeneAcc	GeneName	Desc	Value_1	Value_2	log2fc	p-value	q-value	DEG:QV=0.05:SELECT	DEG:UP_DOWN	DEG:QV<=0.05	DEG:QV<=0.10	DEG:PV<=0.01	DEG:PV<=0.05	DEG:FC2>=0	EXP:1_1_160519:FPKM	EXP:2_1_160519:FPKM	EXP:3_1_160519:FPKM	EXP:1_3_160519:FPKM	EXP:2_3_160519:FPKM	EXP:3_3_160519:FPKM
TBIG023575	XLOC_023575	MRS2-9	Putative magnesium transporter MRS2-9 [Source:SWISS;Acc:Q9LXD4]	0.601	951	10.6	5e-05	0.000742103	yes	UP	Y	Y	Y	Y	Y	0.67	0.59	0.55	1.65	2749.52	1.18
TBIG017961	AT4G35770	SEN1	Rhodanese/Cell cycle control phosphatase superfamily protein [Source:TAIR;Acc:AT4G35770]	4.64	107	4.52	5e-05	0.000742103	yes	UP	Y	Y	Y	Y	Y	6.97	2.76	4.36	177.04	49.64	96.08
TBIG021772	AT5G41010.L01	NRPB12	DNA directed RNA polymerase, 7 kDa subunit [Source:TAIR;Acc:AT5G41010]	55.9	1030	4.2	0.0083	0.0498127	yes	UP	Y	Y	Y	Y	Y	160.19	3.19	5.87	272.22	373.94	2320.2
TBIG025977	AT5G63160.L01	BT1	BTB and TAZ domain protein 1 [Source:TAIR;Acc:AT5G63160]	9.84	113	3.52	5e-05	0.000742103	yes	UP	Y	Y	Y	Y	Y	9.7	8.96	10.49	162.89	68.71	106.8
TBIG011646	AT3G15450	TSJT1	Aluminium induced protein with YGL and LRDR motifs [Source:TAIR;Acc:AT3G15450]	50.9	537	3.4	5e-05	0.000742103	yes	UP	Y	Y	Y	Y	Y	44.51	41.72	65.74	733.96	404.17	473.54
TBIG017400	AT4G25200	ATHSP23.6-MITO	mitochondrion-localized small heat shock protein 23.6 [Source:TAIR;Acc:AT4G25200]	0.133	1.4	3.39	0.0008	0.00780709	yes	UP	Y	Y	Y	Y	Y	0.14	0	0.27	0.74	0.93	2.54
TBIG025291	AT5G49360	BXL1	beta-xylosidase 1 [Source:TAIR;Acc:AT5G49360]	11.6	117	3.33	5e-05	0.000742103	yes	UP	Y	Y	Y	Y	Y	9.94	11.55	13.37	145.44	119.24	86.76
TBIG023228	XLOC_023228	-	-	2.2	19.9	3.18	5e-05	0.000742103	yes	UP	Y	Y	Y	Y	Y	2.22	1.63	2.77	25.58	16.25	17.84
TBIG010173	AT2G33830	12KD_FRAAN	Dormancy/auxin associated family protein [Source:TAIR;Acc:AT2G33830]	43.7	359	3.04	5e-05	0.000742103	yes	UP	Y	Y	Y	Y	Y	47.9	30.75	51.16	628.86	238.16	217.49
TBIG026219	XLOC_026219	-	-	0.536	4.3	3	0.0056	0.0367449	yes	UP	Y	Y	Y	Y	Y	0	0.45	1.17	10.4	0.89	1.54
TBIG015285	AT3G47340	ASN1	glutamine-dependent asparagine synthase 1 [Source:TAIR;Acc:AT3G47340]	3.16	24.9	2.98	5e-05	0.000742103	yes	UP	Y	Y	Y	Y	Y	3.09	3.15	3.38	32.55	22.24	20.17
TBIG001179	AT1G24580	YC0C_SCHPO	RING/U-box superfamily protein [Source:TAIR;Acc:AT1G24580]	0.101	0.743	2.87	0.00675	0.0422621	yes	UP	Y	Y	Y	Y	Y	0.19	0	0.12	0.72	0.6	0.96
TBIG005761	AT1G60750.L01	AKR6_ARATH	NAD(P)-linked oxidoreductase superfamily protein [Source:TAIR;Acc:AT1G60750]	0.32	2.23	2.8	5e-05	0.000742103	yes	UP	Y	Y	Y	Y	Y	0.42	0.22	0.33	1.06	2.57	3.13
TBIG003461	AT1G02610	SUD1	RING/FYVE/PHD zinc finger superfamily protein [Source:TAIR;Acc:AT1G02610]	1.29	8.93	2.79	5e-05	0.000742103	yes	UP	Y	Y	Y	Y	Y	0.97	1	1.91	12.41	6.5	7.78
TBIG016302	AT4G02170	-	unknown protein; BEST Arabidopsis thaliana protein match is: unknown protein (TAIR:AT5G38700.1); Has 53 Blast hits to 53 proteins in 10 species: Archae - 0; Bacteria - 0; Metazoa - 0; Fungi - 0; Plants - 53; Viruses - 0; Other Eukaryotes - 0 (source /.../ BLink). [Source:TAIR;Acc:AT4G02170]	0.226	1.48	2.71	0.00515	0.0343456	yes	UP	Y	Y	Y	Y	Y	0.21	0	0.48	1.47	1.62	1.37
TBIG021173	AT5G22920.L01	Rchy1	CHY-type/CTCHY-type/RING-type Zinc finger protein [Source:TAIR;Acc:AT5G22920]	19.6	126	2.68	5e-05	0.000742103	yes	UP	Y	Y	Y	Y	Y	15.02	16.06	26.77	163.29	98.85	108.68
TBIG004735	AT1G28330.L01	DYL1	dormancy-associated protein-like 1 [Source:TAIR;Acc:AT1G28330]	42.2	262	2.63	5e-05	0.000742103	yes	UP	Y	Y	Y	Y	Y	42.35	33.1	49.79	397.98	185.1	210.89
TBIG019476	AT4G27450	TSJT1	Aluminium induced protein with YGL and LRDR motifs [Source:TAIR;Acc:AT4G27450]	24.5	152	2.63	5e-05	0.000742103	yes	UP	Y	Y	Y	Y	Y	14.86	19.16	39.98	124.92	120.95	209.59
TBIG012413	AT3G29970.L01	-	B12D protein [Source:TAIR;Acc:AT3G29970]	1.82	11.3	2.63	5e-05	0.000742103	yes	UP	Y	Y	Y	Y	Y	0.71	1.93	2.77	7.83	4.37	22.06
TBIG007356	AT2G18700.L01	ATTPS11	trehalose phosphatase/synthase 11 [Source:TAIR;Acc:AT2G18700]	10.5	61	2.53	5e-05	0.000742103	yes	UP	Y	Y	Y	Y	Y	9.56	10.25	12.2	62.71	62.29	58.72
TBIG012396	AT3G29370	-	unknown protein; BEST Arabidopsis thaliana protein match is: unknown protein (TAIR:AT5G39240.1); Has 16 Blast hits to 16 proteins in 5 species: Archae - 0; Bacteria - 0; Metazoa - 0; Fungi - 0; Plants - 16; Viruses - 0; Other Eukaryotes - 0 (source: /.../BLink). [Source:TAIR;Acc:AT3G29370]	2.58	14.9	2.53	5e-05	0.000742103	yes	UP	Y	Y	Y	Y	Y	2.04	2.17	3.96	25.13	10.13	10.27
TBIG000927	AT1G19530	-	unknown protein; FUNCTIONS IN: molecular_function unknown; INVOLVED IN: N-terminal protein myristoylation, anaerobic respiration; LOCATED IN: cellular_component unknown; EXPRESSED IN: leaf apex, inflorescence meristem, hypocotyl, root, flower; EXPRE /.../URING: petal differentiation and expansion stage; Has 47 Blast hits to 47 proteins in 13 species: Archae - 0; Bacteria - 0; Metazoa - 0; Fungi -…	14.2	81.3	2.52	5e-05	0.000742103	yes	UP	Y	Y	Y	Y	Y	8.72	10.53	24.35	112.42	49.87	83.58
TBIG014531	AT3G21460	GRXS10	Glutaredoxin family protein [Source:TAIR;Acc:AT3G21460]	0.883	4.84	2.46	5e-05	0.000742103	yes	UP	Y	Y	Y	Y	Y	0.72	0.12	1.75	7.96	3.45	3.04
TBIG002771	AT1G68190.L01	COLX_ARATH	B-box zinc finger family protein [Source:TAIR;Acc:AT1G68190]	5.94	32.5	2.45	5e-05	0.000742103	yes	UP	Y	Y	Y	Y	Y	7.66	4.32	5.73	40.52	25.91	30.05
TBIG009483	AT2G20670	-	Protein of unknown function (DUF506) [Source:TAIR;Acc:AT2G20670]	19.3	104	2.43	5e-05	0.000742103	yes	UP	Y	Y	Y	Y	Y	15.44	16.59	25.15	130.18	91.84	87.45
TBIG004328	AT1G19610	LCR78	Arabidopsis defensin-like protein [Source:TAIR;Acc:AT1G19610]	2.12	11.2	2.4	5e-05	0.000742103	yes	UP	Y	Y	Y	Y	Y	1.66	1.49	3.48	22.46	2.87	8.17
TBIG026084	AT5G65207	-	unknown protein; BEST Arabidopsis thaliana protein match is: unknown protein (TAIR:AT5G10040.1); Has 30201 Blast hits to 17322 proteins in 780 species: Archae - 12; Bacteria - 1396; Metazoa - 17338; Fungi - 3422; Plants - 5037; Viruses - 0; Other Eu /.../es - 2996 (source: NCBI BLink). [Source:TAIR;Acc:AT5G65207]	56.2	289	2.36	5e-05	0.000742103	yes	UP	Y	Y	Y	Y	Y	31.24	31.09	104.12	415.73	186.56	267.88
TBIG009341	AT2G17880	ATJ11	Chaperone DnaJ-domain superfamily protein [Source:TAIR;Acc:AT2G17880]	4.78	24.5	2.36	5e-05	0.000742103	yes	UP	Y	Y	Y	Y	Y	4.03	4.05	5.47	35.83	15.34	21.18
TBIG023814	AT5G14470	GLCAK2	GHMP kinase family protein [Source:TAIR;Acc:AT5G14470]	0.239	1.2	2.33	0.0001	0.00136884	yes	UP	Y	Y	Y	Y	Y	0.17	0.34	0.2	1.57	0.89	1.12
TBIG008503	AT2G41280	M10	late embryogenesis abundant protein (M10) / LEA protein M10 [Source:TAIR;Acc:AT2G41280]	0.438	2.15	2.3	0.001	0.00929482	yes	UP	Y	Y	Y	Y	Y	0.48	0.19	0.66	3.4	1.09	1.92
TBIG015411	AT3G49790	PP2A10	Carbohydrate-binding protein [Source:TAIR;Acc:AT3G49790]	5.2	25.4	2.29	5e-05	0.000742103	yes	UP	Y	Y	Y	Y	Y	5.5	4.55	5.2	28.78	22.56	23.45
TBIG000136	AT1G03610.L01	-	Protein of unknown function (DUF789) [Source:TAIR;Acc:AT1G03610]	11.4	55.5	2.28	5e-05	0.000742103	yes	UP	Y	Y	Y	Y	Y	10.59	10.42	12.61	49.44	44.41	69.28
TBIG014916	AT3G28740	CYP81D1	Cytochrome P450 superfamily protein [Source:TAIR;Acc:AT3G28740]	4.5	21.6	2.26	5e-05	0.000742103	yes	UP	Y	Y	Y	Y	Y	4.57	5.1	3.85	18.49	22.88	23.41
TBIG017515	AT4G27460	CBSX5	Cystathionine beta-synthase (CBS) family protein [Source:TAIR;Acc:AT4G27460]	0.817	3.91	2.26	5e-05	0.000742103	yes	UP	Y	Y	Y	Y	Y	1	0.55	0.87	4.28	3	4.25
TBIG019711	AT4G31875	-	unknown protein; Has 30201 Blast hits to 17322 proteins in 780 species: Archae - 12; Bacteria - 1396; Metazoa - 17338; Fungi - 3422; Plants - 5037; Viruses - 0; Other Eukaryotes - 2996 (source: NCBI BLink). [Source:TAIR;Acc:AT4G31875]	0.43	2.06	2.26	0.0013	0.0114361	yes	UP	Y	Y	Y	Y	Y	0.41	0.31	0.58	2.71	2.33	1.15
TBIG017789	AT4G32630.L01	AGD14	ArfGap/RecO-like zinc finger domain-containing protein [Source:TAIR;Acc:AT4G32630]	0.0834	0.397	2.25	0.00025	0.00301094	yes	UP	Y	Y	Y	Y	Y	0.07	0.07	0.11	0.14	0.15	0.88
TBIG003464	AT1G02660.L01	-	alpha/beta-Hydrolases superfamily protein [Source:TAIR;Acc:AT1G02660]	5.12	24	2.23	5e-05	0.000742103	yes	UP	Y	Y	Y	Y	Y	4.21	6.07	4.92	27.51	21.45	22.74
TBIG025309	AT5G49730.L01	ATFRO6	ferric reduction oxidase 6 [Source:TAIR;Acc:AT5G49730]	3.31	15.5	2.23	5e-05	0.000742103	yes	UP	Y	Y	Y	Y	Y	4.34	2.94	2.59	16.7	14.06	15.1
TBIG010939	AT3G01175.L01	-	Protein of unknown function (DUF1666) [Source:TAIR;Acc:AT3G01175]	0.166	0.767	2.21	0.0006	0.00620868	yes	UP	Y	Y	Y	Y	Y	0.22	0.11	0.18	0.91	1.02	0.37
TBIG013941	AT3G10020	-	unknown protein; FUNCTIONS IN: molecular_function unknown; INVOLVED IN: response to oxidative stress, anaerobic respiration; LOCATED IN: cellular_component unknown; EXPRESSED IN: 23 plant structures; EXPRESSED DURING: 13 growth stages; Has 47 Blast /.../o 47 proteins in 12 species: Archae - 0; Bacteria - 0; Metazoa - 1; Fungi - 0; Plants - 46; Viruses - 0; Other Eukaryotes - 0 (source: NCBI BLink…	27.3	124	2.19	5e-05	0.000742103	yes	UP	Y	Y	Y	Y	Y	27.59	20.89	35.4	185.13	92.99	100.03
TBIG009338	AT2G17850.L01	STR17	Rhodanese/Cell cycle control phosphatase superfamily protein [Source:TAIR;Acc:AT2G17850]	7.44	33.7	2.18	5e-05	0.000742103	yes	UP	Y	Y	Y	Y	Y	4.55	4.27	13.37	33.01	23.04	43.86
TBIG010876	AT2G47520	HRE2	Integrase-type DNA-binding superfamily protein [Source:TAIR;Acc:AT2G47520]	3.31	15	2.18	5e-05	0.000742103	yes	UP	Y	Y	Y	Y	Y	1.12	2.71	5.85	9.96	10.55	24.06
TBIG001758	AT1G43800.L01	S-ACP-DES6	Plant stearoyl-acyl-carrier-protein desaturase family protein [Source:TAIR;Acc:AT1G43800]	43.4	195	2.17	5e-05	0.000742103	yes	UP	Y	Y	Y	Y	Y	26.1	41.02	65.55	111.59	170.99	293.71
TBIG001108	AT1G23050	-	hydroxyproline-rich glycoprotein family protein [Source:TAIR;Acc:AT1G23050]	2.8	12.6	2.17	5e-05	0.000742103	yes	UP	Y	Y	Y	Y	Y	1.74	2.85	3.38	18.16	10.31	8.62
TBIG021084	AT5G20250.L01	DIN10	Raffinose synthase family protein [Source:TAIR;Acc:AT5G20250]	109	484	2.15	5e-05	0.000742103	yes	UP	Y	Y	Y	Y	Y	95.31	112.86	123.08	565.47	408.23	481.62
TBIG006769	AT1G80920	J8	Chaperone DnaJ-domain superfamily protein [Source:TAIR;Acc:AT1G80920]	42.9	191	2.15	5e-05	0.000742103	yes	UP	Y	Y	Y	Y	Y	44.52	33.61	50.04	227.29	157.33	185
TBIG006255	AT1G70290.L01	ATTPS8	trehalose-6-phosphatase synthase S8 [Source:TAIR;Acc:AT1G70290]	21.1	93.9	2.15	5e-05	0.000742103	yes	UP	Y	Y	Y	Y	Y	16.88	21.24	25.92	98.42	91.32	92.46
TBIG007166	AT2G14247	-	Expressed protein [Source:TAIR;Acc:AT2G14247]	11.5	50.6	2.14	5e-05	0.000742103	yes	UP	Y	Y	Y	Y	Y	4.47	6.54	23.34	61.57	25.56	62.03
TBIG003640	AT1G05680	UGT74E2	Uridine diphosphate glycosyltransferase 74E2 [Source:TAIR;Acc:AT1G05680]	4.93	21.7	2.14	5e-05	0.000742103	yes	UP	Y	Y	Y	Y	Y	4.81	5.66	4.6	7.63	13.69	44.36
TBIG022232	AT5G49448.L01	CPuORF4	conserved peptide upstream open reading frame 4 [Source:TAIR;Acc:AT5G49448]	4.77	21	2.14	5e-05	0.000742103	yes	UP	Y	Y	Y	Y	Y	4.72	4.09	5.22	24.64	16.59	20.99
TBIG022598	AT5G56100	-	glycine-rich protein / oleosin [Source:TAIR;Acc:AT5G56100]	2.57	11.2	2.13	5e-05	0.000742103	yes	UP	Y	Y	Y	Y	Y	3.02	1.86	2.98	18.49	6.45	8.45
TBIG018868	AT4G15760.L01	MO1	monooxygenase 1 [Source:TAIR;Acc:AT4G15760]	15.3	66	2.11	5e-05	0.000742103	yes	UP	Y	Y	Y	Y	Y	14.88	14.2	16.8	80.47	47.62	69.1
TBIG021261	AT5G24640	-	unknown protein; BEST Arabidopsis thaliana protein match is: unknown protein (TAIR:AT2G41730.1); Has 1807 Blast hits to 1807 proteins in 277 species: Archae - 0; Bacteria - 0; Metazoa - 736; Fungi - 347; Plants - 385; Viruses - 0; Other Eukaryotes - /.../source: NCBI BLink). [Source:TAIR;Acc:AT5G24640]	0.823	3.54	2.11	0.0014	0.0121034	yes	UP	Y	Y	Y	Y	Y	0.48	0.16	1.72	3.78	2.13	4.47
TBIG018139	AT4G39675	-	unknown protein; Has 30201 Blast hits to 17322 proteins in 780 species: Archae - 12; Bacteria - 1396; Metazoa - 17338; Fungi - 3422; Plants - 5037; Viruses - 0; Other Eukaryotes - 2996 (source: NCBI BLink). [Source:TAIR;Acc:AT4G39675]	18.5	75.7	2.03	5e-05	0.000742103	yes	UP	Y	Y	Y	Y	Y	13.35	13.8	29.81	94.15	63.93	70.71
TBIG006549	AT1G76650	CML38	calmodulin-like 38 [Source:TAIR;Acc:AT1G76650]	9.08	37.1	2.03	5e-05	0.000742103	yes	UP	Y	Y	Y	Y	Y	6.24	6.97	15.03	38.31	24.72	50.95
TBIG025011	AT5G44260	AtC3H61	Zinc finger C-x8-C-x5-C-x3-H type family protein [Source:TAIR;Acc:AT5G44260]	11.3	45.6	2.02	5e-05	0.000742103	yes	UP	Y	Y	Y	Y	Y	13.3	9.77	10.31	57.63	31.21	45.97
TBIG010330	AT2G36800	DOGT1	don-glucosyltransferase 1 [Source:TAIR;Acc:AT2G36800]	7.92	32	2.02	5e-05	0.000742103	yes	UP	Y	Y	Y	Y	Y	8.04	7.09	8.95	23.33	26.16	47.63
TBIG008994	AT2G04050.L01	DTXL1	MATE efflux family protein [Source:TAIR;Acc:AT2G04050]	3.24	13.1	2.02	5e-05	0.000742103	yes	UP	Y	Y	Y	Y	Y	2.97	3.55	3.12	6.8	7.83	23.48
TBIG000334	AT1G07985	-	Expressed protein [Source:TAIR;Acc:AT1G07985]	0.875	3.54	2.02	5e-05	0.000742103	yes	UP	Y	Y	Y	Y	Y	0.64	0.86	1.38	5	2.36	3.61
TBIG012175	AT3G25190	VTH21_ARATH	Vacuolar iron transporter (VIT) family protein [Source:TAIR;Acc:AT3G25190]	5.18	20.8	2.01	5e-05	0.000742103	yes	UP	Y	Y	Y	Y	Y	4.43	5.89	5.63	24.42	25.68	13.23
TBIG009711	AT2G25200	-	Plant protein of unknown function (DUF868) [Source:TAIR;Acc:AT2G25200]	1.4	5.66	2.01	5e-05	0.000742103	yes	UP	Y	Y	Y	Y	Y	1.23	1.26	1.69	8.8	4.99	3.23
TBIG007231	AT2G15960	-	unknown protein; Has 14 Blast hits to 14 proteins in 5 species: Archae - 0; Bacteria - 0; Metazoa - 0; Fungi - 0; Plants - 14; Viruses - 0; Other Eukaryotes - 0 (source: NCBI BLink). [Source:TAIR;Acc:AT2G15960]	75	300	2	5e-05	0.000742103	yes	UP	Y	Y	Y	Y	Y	85.15	46.17	106.2	527.66	158.79	227.85
TBIG017781	AT4G32480	-	Protein of unknown function (DUF506) [Source:TAIR;Acc:AT4G32480]	16.9	66.8	1.98	5e-05	0.000742103	yes	UP	Y	Y	Y	Y	Y	11.26	16.27	23.64	60.19	58.8	81.3
TBIG023700	AT5G12030	AT-HSP17.6A	heat shock protein 17.6A [Source:TAIR;Acc:AT5G12030]	0.903	3.56	1.98	5e-05	0.000742103	yes	UP	Y	Y	Y	Y	Y	0.74	1.07	1.02	2.68	1.45	7.03
TBIG010503	AT2G40000	HSPRO2	ortholog of sugar beet HS1 PRO-1 2 [Source:TAIR;Acc:AT2G40000]	25.8	99.6	1.95	5e-05	0.000742103	yes	UP	Y	Y	Y	Y	Y	20.6	24.78	31.5	113.25	80.23	104.66
TBIG002713	AT1G67100	LBD40	LOB domain-containing protein 40 [Source:TAIR;Acc:AT1G67100]	1.36	5.29	1.95	5e-05	0.000742103	yes	UP	Y	Y	Y	Y	Y	0.72	0.95	2.54	6.42	2.61	6.85
TBIG000965	AT1G20350	ATTIM17-1	translocase inner membrane subunit 17-1 [Source:TAIR;Acc:AT1G20350]	0.211	0.819	1.95	0.00525	0.0348579	yes	UP	Y	Y	Y	Y	Y	0.46	0.11	0.07	1.03	0.35	1.08
TBIG000085	AT1G02640	BXL2	beta-xylosidase 2 [Source:TAIR;Acc:AT1G02640]	8.45	32.4	1.94	5e-05	0.000742103	yes	UP	Y	Y	Y	Y	Y	8.01	9.01	8.57	35.9	29.58	31.64
TBIG025641	AT5G56550	OXS3	oxidative stress 3 [Source:TAIR;Acc:AT5G56550]	3.16	12.1	1.94	5e-05	0.000742103	yes	UP	Y	Y	Y	Y	Y	3.69	2.6	3.25	13.76	11.9	10.9
TBIG021331	AT5G26200	Slc25a44	Mitochondrial substrate carrier family protein [Source:TAIR;Acc:AT5G26200]	3.93	14.8	1.92	5e-05	0.000742103	yes	UP	Y	Y	Y	Y	Y	3.87	3.95	4.27	15.61	11.35	18.02
TBIG020501	XLOC_020501	-	-	0.319	1.21	1.92	0.00035	0.00398222	yes	UP	Y	Y	Y	Y	Y	0.44	0.42	0.1	1.37	1.29	0.94
TBIG018689	AT4G12735	-	unknown protein; FUNCTIONS IN: molecular_function unknown; INVOLVED IN: biological_process unknown; LOCATED IN: plasma membrane; EXPRESSED IN: rosette leaf, cultured cell; BEST Arabidopsis thaliana protein match is: unknown protein (TAIR:AT4G12731.1 /.../ 35333 Blast hits to 34131 proteins in 2444 species: Archae - 798; Bacteria - 22429; Metazoa - 974; Fungi - 991; Plants - 531; Viruses - 0; Othe…	1.41	5.28	1.91	0.0001	0.00136884	yes	UP	Y	Y	Y	Y	Y	1.08	1.57	1.54	3.66	2.98	9.2
TBIG015091	AT3G43850	-	unknown protein; FUNCTIONS IN: molecular_function unknown; INVOLVED IN: biological_process unknown; LOCATED IN: vacuole; BEST Arabidopsis thaliana protein match is: unknown protein (TAIR:AT5G21940.1); Has 215 Blast hits to 215 proteins in 19 species /.../ae - 0; Bacteria - 0; Metazoa - 0; Fungi - 0; Plants - 213; Viruses - 0; Other Eukaryotes - 2 (source: NCBI BLink). [Source:TAIR;Acc:AT3G43850]	0.323	1.21	1.91	0.00175	0.0144031	yes	UP	Y	Y	Y	Y	Y	0.12	0.31	0.59	1.97	0.52	1.18
TBIG009242	XLOC_009242	PEX3	Pollen-specific leucine-rich repeat extensin-like protein 3 [Source:SWISS;Acc:Q9XIL9]	67.1	251	1.9	5e-05	0.000742103	yes	UP	Y	Y	Y	Y	Y	68.32	55.6	75.11	292.92	209.39	236.87
TBIG000106	AT1G03090.L01	MCCA	methylcrotonyl-CoA carboxylase alpha chain, mitochondrial / 3-methylcrotonyl-CoA carboxylase 1 (MCCA) [Source:TAIR;Acc:AT1G03090]	9.71	36.3	1.9	5e-05	0.000742103	yes	UP	Y	Y	Y	Y	Y	10.96	8.46	9.46	42.78	28.88	36.04
TBIG007734	AT2G25900	ATCTH	Zinc finger C-x8-C-x5-C-x3-H type family protein [Source:TAIR;Acc:AT2G25900]	8.17	30.5	1.9	5e-05	0.000742103	yes	UP	Y	Y	Y	Y	Y	8.84	7.31	8.25	32.43	28.86	29.56
TBIG006379	AT1G73120	-	unknown protein; FUNCTIONS IN: molecular_function unknown; INVOLVED IN: response to oxidative stress; EXPRESSED IN: root, cultured cell; Has 36 Blast hits to 36 proteins in 8 species: Archae - 0; Bacteria - 0; Metazoa - 0; Fungi - 0; Plants - 36; Vi /.../- 0; Other Eukaryotes - 0 (source: NCBI BLink). [Source:TAIR;Acc:AT1G73120]	8.76	32.3	1.88	5e-05	0.000742103	yes	UP	Y	Y	Y	Y	Y	5.23	7.98	13.97	42.92	23.77	31.66
TBIG022642	AT5G56870.L01	BGAL4	beta-galactosidase 4 [Source:TAIR;Acc:AT5G56870]	23.9	87.1	1.87	5e-05	0.000742103	yes	UP	Y	Y	Y	Y	Y	23.76	23.35	24.67	103.28	68.95	87.45
TBIG005415	AT1G52342	-	unknown protein; FUNCTIONS IN: molecular_function unknown; INVOLVED IN: biological_process unknown; LOCATED IN: cellular_component unknown; Has 30201 Blast hits to 17322 proteins in 780 species: Archae - 12; Bacteria - 1396; Metazoa - 17338; Fungi - /.../ Plants - 5037; Viruses - 0; Other Eukaryotes - 2996 (source: NCBI BLink). [Source:TAIR;Acc:AT1G52342]	4.3	15.7	1.87	5e-05	0.000742103	yes	UP	Y	Y	Y	Y	Y	4.84	1.85	6.13	26.7	11.38	9.1
TBIG008035	AT2G32150	YAI5_SCHPO	Haloacid dehalogenase-like hydrolase (HAD) superfamily protein [Source:TAIR;Acc:AT2G32150]	8.8	31.9	1.86	5e-05	0.000742103	yes	UP	Y	Y	Y	Y	Y	8	7.51	10.97	38.49	29.56	27.93
TBIG012730	AT3G48390	PDCD4	MA3 domain-containing protein [Source:TAIR;Acc:AT3G48390]	0.603	2.19	1.86	5e-05	0.000742103	yes	UP	Y	Y	Y	Y	Y	0.75	0.5	0.57	2.68	1.86	2.04
TBIG020969	AT5G18170	GDH1	glutamate dehydrogenase 1 [Source:TAIR;Acc:AT5G18170]	31.9	115	1.85	5e-05	0.000742103	yes	UP	Y	Y	Y	Y	Y	33.4	29.89	34.26	136.16	96.35	116.97
TBIG021123	AT5G21170.L01	AKINBETA1	5'-AMP-activated protein kinase beta-2 subunit protein [Source:TAIR;Acc:AT5G21170]	12.7	45.9	1.85	5e-05	0.000742103	yes	UP	Y	Y	Y	Y	Y	10.29	12.52	14.95	60.01	36.51	40.34
TBIG007893	XLOC_007893	F22G5.20	Tropinone reductase homolog At1g07440 [Source:SWISS;Acc:Q9ASX2]	8.11	29.1	1.84	5e-05	0.000742103	yes	UP	Y	Y	Y	Y	Y	10.28	6.03	8.16	38.51	24.92	24.01
TBIG022587	AT5G55970	RING4_ARATH	RING/U-box superfamily protein [Source:TAIR;Acc:AT5G55970]	4.98	17.9	1.84	5e-05	0.000742103	yes	UP	Y	Y	Y	Y	Y	4.41	4.57	5.77	16.24	17.8	18.87
TBIG014655	AT3G23880.L01	FBK67_ARATH	F-box and associated interaction domains-containing protein [Source:TAIR;Acc:AT3G23880]	4.15	14.9	1.84	5e-05	0.000742103	yes	UP	Y	Y	Y	Y	Y	4.94	3.5	4.23	18.04	10.87	15.96
TBIG004258	AT1G17990	ORL2B_ARATH	FMN-linked oxidoreductases superfamily protein [Source:TAIR;Acc:AT1G17990]	0.26	0.931	1.84	5e-05	0.000742103	yes	UP	Y	Y	Y	Y	Y	0.3	0.17	0.31	1.15	0.67	0.96
TBIG003926	AT1G11070.L01	C17L7.1	BEST Arabidopsis thaliana protein match is: Hydroxyproline-rich glycoprotein family protein (TAIR:AT1G61080.1); Has 579 Blast hits to 567 proteins in 152 species: Archae - 0; Bacteria - 68; Metazoa - 159; Fungi - 113; Plants - 172; Viruses - 0; Othe /.../ryotes - 67 (source: NCBI BLink). [Source:TAIR;Acc:AT1G11070]	0.152	0.543	1.84	5e-05	0.000742103	yes	UP	Y	Y	Y	Y	Y	0.27	0.09	0.09	0.52	0.59	0.53
TBIG024497	AT5G28770	BZO2H3	bZIP transcription factor family protein [Source:TAIR;Acc:AT5G28770]	7.19	25.5	1.83	5e-05	0.000742103	yes	UP	Y	Y	Y	Y	Y	6.07	7.12	8.7	26.99	22.21	28.43
TBIG023000	AT5G64260	EXL2	EXORDIUM like 2 [Source:TAIR;Acc:AT5G64260]	71.8	253	1.82	5e-05	0.000742103	yes	UP	Y	Y	Y	Y	Y	61.06	73.62	80.22	249.62	200.44	296.96
TBIG000351	AT1G08430.L01	ALMT1	aluminum-activated malate transporter 1 [Source:TAIR;Acc:AT1G08430]	5.05	17.9	1.82	5e-05	0.000742103	yes	UP	Y	Y	Y	Y	Y	5.9	5.29	4.03	15.21	24.01	14.97
TBIG022661	AT5G57240.L01	ORP4C	OSBP(oxysterol binding protein)-related protein 4C [Source:TAIR;Acc:AT5G57240]	5.14	18	1.81	5e-05	0.000742103	yes	UP	Y	Y	Y	Y	Y	4.95	4.75	5.94	22.11	13.35	19.21
TBIG016432	AT4G04990.L01	-	Protein of unknown function (DUF761) [Source:TAIR;Acc:AT4G04990]	0.709	2.49	1.81	5e-05	0.000742103	yes	UP	Y	Y	Y	Y	Y	0.63	0.64	0.83	2.07	3.69	1.64
TBIG012086	AT3G23480.L01	cfa	Cyclopropane-fatty-acyl-phospholipid synthase [Source:TAIR;Acc:AT3G23480]	0.529	1.86	1.81	5e-05	0.000742103	yes	UP	Y	Y	Y	Y	Y	0.69	0.37	0.53	2.56	1.47	1.53
TBIG008939	AT2G02710.L01	PLP	PAS/LOV protein B [Source:TAIR;Acc:AT2G02710]	13	45.2	1.79	5e-05	0.000742103	yes	UP	Y	Y	Y	Y	Y	13.1	12.54	13.35	48.26	40.94	45.82
TBIG017586	AT4G28703	-	RmlC-like cupins superfamily protein [Source:TAIR;Acc:AT4G28703]	1.48	5.09	1.79	5e-05	0.000742103	yes	UP	Y	Y	Y	Y	Y	1.42	1.18	1.85	6.49	4.3	4.48
TBIG005424	AT1G52560	HSP26.5	HSP20-like chaperones superfamily protein [Source:TAIR;Acc:AT1G52560]	0.283	0.977	1.79	0.0037	0.0264342	yes	UP	Y	Y	Y	Y	Y	0.19	0.19	0.5	0.49	1.2	1.29
TBIG003091	AT1G74670	GASA6	Gibberellin-regulated family protein [Source:TAIR;Acc:AT1G74670]	95.7	330	1.78	5e-05	0.000742103	yes	UP	Y	Y	Y	Y	Y	92.51	78.18	123.31	494.69	301.58	194.62
TBIG021256	AT5G24490	PSRP1	30S ribosomal protein, putative [Source:TAIR;Acc:AT5G24490]	64	219	1.78	5e-05	0.000742103	yes	UP	Y	Y	Y	Y	Y	86.17	48.83	64.09	289.68	175.72	205.88
TBIG000011	AT1G01240	-	unknown protein; INVOLVED IN: N-terminal protein myristoylation; EXPRESSED IN: 17 plant structures; EXPRESSED DURING: 11 growth stages; BEST Arabidopsis thaliana protein match is: unknown protein (TAIR:AT2G46550.1); Has 95 Blast hits to 78 proteins /.../species: Archae - 0; Bacteria - 2; Metazoa - 11; Fungi - 0; Plants - 80; Viruses - 0; Other Eukaryotes - 2 (source: NCBI BLink). [Source:TAIR;Acc…	3.5	11.9	1.77	5e-05	0.000742103	yes	UP	Y	Y	Y	Y	Y	4.38	2.86	3.41	13.3	12.08	11.11
TBIG019705	AT4G31760.L01	PER46	Peroxidase superfamily protein [Source:TAIR;Acc:AT4G31760]	0.311	1.06	1.77	0.00055	0.00578936	yes	UP	Y	Y	Y	Y	Y	0.13	0.4	0.4	0.64	0.82	1.68
TBIG004520	AT1G23390	F26F24.26	Kelch repeat-containing F-box family protein [Source:TAIR;Acc:AT1G23390]	26.7	89.7	1.75	5e-05	0.000742103	yes	UP	Y	Y	Y	Y	Y	26.4	24.09	29.59	103.54	81.63	83.2
TBIG006736	AT1G80180	Y1540_ARATH	unknown protein; FUNCTIONS IN: molecular_function unknown; INVOLVED IN: biological_process unknown; LOCATED IN: plasma membrane; EXPRESSED IN: 21 plant structures; EXPRESSED DURING: 10 growth stages; BEST Arabidopsis thaliana protein match is: unkno /.../tein (TAIR:AT1G15400.3); Has 30201 Blast hits to 17322 proteins in 780 species: Archae - 12; Bacteria - 1396; Metazoa - 17338; Fungi - 3422; Pla…	15.2	50.8	1.75	5e-05	0.000742103	yes	UP	Y	Y	Y	Y	Y	14.38	12.48	20.6	74.85	39.44	42.11
TBIG018880	AT4G16000	-	unknown protein; BEST Arabidopsis thaliana protein match is: unknown protein (TAIR:AT4G15990.1); Has 30201 Blast hits to 17322 proteins in 780 species: Archae - 12; Bacteria - 1396; Metazoa - 17338; Fungi - 3422; Plants - 5037; Viruses - 0; Other Eu /.../es - 2996 (source: NCBI BLink). [Source:TAIR;Acc:AT4G16000]	1.65	5.55	1.75	0.00635	0.0404706	yes	UP	Y	Y	Y	Y	Y	0.94	1.03	2.82	7.67	4.87	3.96
TBIG004924	AT1G32350	AOX1D	alternative oxidase 1D [Source:TAIR;Acc:AT1G32350]	0.637	2.15	1.75	5e-05	0.000742103	yes	UP	Y	Y	Y	Y	Y	0.35	0.59	0.91	0.57	0.72	4.77
TBIG023914	AT5G16410	HST	HXXXD-type acyl-transferase family protein [Source:TAIR;Acc:AT5G16410]	0.359	1.21	1.75	0.0001	0.00136884	yes	UP	Y	Y	Y	Y	Y	0.3	0.39	0.38	1.42	1.37	0.83
TBIG007165	AT2G14210.L01	ANR1	AGAMOUS-like 44 [Source:TAIR;Acc:AT2G14210]	0.275	0.926	1.75	0.00135	0.0117964	yes	UP	Y	Y	Y	Y	Y	0.26	0.15	0.43	1.58	0.62	0.58
TBIG001914	AT1G49210	ATL76	RING/U-box superfamily protein [Source:TAIR;Acc:AT1G49210]	1.22	4.09	1.74	5e-05	0.000742103	yes	UP	Y	Y	Y	Y	Y	1.44	1.47	0.75	5.17	3.01	4
TBIG006578	AT1G77145	-	Protein of unknown function (DUF506) [Source:TAIR;Acc:AT1G77145]	1.42	4.73	1.73	5e-05	0.000742103	yes	UP	Y	Y	Y	Y	Y	1.49	1.2	1.93	5.86	4.15	4.73
TBIG013348	AT3G61060.L01	AtPP2-A13	phloem protein 2-A13 [Source:TAIR;Acc:AT3G61060]	3.99	13.1	1.72	0.0001	0.00136884	yes	UP	Y	Y	Y	Y	Y	3.7	3.74	4.41	13.03	12.27	13.6
TBIG005966	AT1G64720.L01	CP5	Polyketide cyclase/dehydrase and lipid transport superfamily protein [Source:TAIR;Acc:AT1G64720]	92.6	303	1.71	5e-05	0.000742103	yes	UP	Y	Y	Y	Y	Y	102.43	77.56	96.75	307.68	276.83	318.11
TBIG006584	AT1G77210	STP14	sugar transporter 14 [Source:TAIR;Acc:AT1G77210]	4.1	13.4	1.71	5e-05	0.000742103	yes	UP	Y	Y	Y	Y	Y	4.67	3.72	3.78	16.67	9.75	13.5
TBIG018016	XLOC_018016	Y3739_ARATH	Uncharacterized membrane protein At3g27390 [Source:SWISS;Acc:Q8GUM4]	1.71	5.58	1.71	5e-05	0.000742103	yes	UP	Y	Y	Y	Y	Y	1.67	1.65	1.76	2.71	2.56	11.2
TBIG002937	AT1G71520	ERF020	Integrase-type DNA-binding superfamily protein [Source:TAIR;Acc:AT1G71520]	0.892	2.92	1.71	0.00085	0.00817665	yes	UP	Y	Y	Y	Y	Y	0.44	0.54	1.61	1.85	2.02	4.51
TBIG018561	AT4G10265	-	Wound-responsive family protein [Source:TAIR;Acc:AT4G10265]	26.3	85	1.69	5e-05	0.000742103	yes	UP	Y	Y	Y	Y	Y	6.19	15.12	60.62	149.17	35.72	73.58
TBIG001144	XLOC_001144	TPS9	Probable alpha,alpha-trehalose-phosphate synthase [UDP-forming] 9 [Source:SWISS;Acc:Q9LRA7]	18.5	59.7	1.69	5e-05	0.000742103	yes	UP	Y	Y	Y	Y	Y	15.7	19.22	21.06	61.29	57.59	60.29
TBIG025243	AT5G48490	DIR1	Bifunctional inhibitor/lipid-transfer protein/seed storage 2S albumin superfamily protein [Source:TAIR;Acc:AT5G48490]	4.68	15.1	1.69	5e-05	0.000742103	yes	UP	Y	Y	Y	Y	Y	4.02	2.72	7.31	19.25	12.84	13.3
TBIG020061	AT4G38700	F20M13.260	Disease resistance-responsive (dirigent-like protein) family protein [Source:TAIR;Acc:AT4G38700]	0.343	1.11	1.69	0.0074	0.0454439	yes	UP	Y	Y	Y	Y	Y	0.54	0.31	0.18	1.28	0.8	1.22
TBIG019771	AT4G33070	PDC1	Thiamine pyrophosphate dependent pyruvate decarboxylase family protein [Source:TAIR;Acc:AT4G33070]	55.3	175	1.66	5e-05	0.000742103	yes	UP	Y	Y	Y	Y	Y	34.03	50.69	82	115.84	121.4	279.63
TBIG005261	AT1G49130	COL8	B-box type zinc finger protein with CCT domain [Source:TAIR;Acc:AT1G49130]	11.9	37.4	1.66	5e-05	0.000742103	yes	UP	Y	Y	Y	Y	Y	14.11	9.62	12.29	45.28	31.86	35.66
TBIG020188	AT5G01740	WUN1	Nuclear transport factor 2 (NTF2) family protein [Source:TAIR;Acc:AT5G01740]	9.71	30.7	1.66	5e-05	0.000742103	yes	UP	Y	Y	Y	Y	Y	8.02	8.21	14.36	57.79	13.55	21.34
TBIG004055	AT1G13700.L01	PGL1	6-phosphogluconolactonase 1 [Source:TAIR;Acc:AT1G13700]	1.82	5.75	1.66	0.0038	0.0270006	yes	UP	Y	Y	Y	Y	Y	2.2	1.5	1.79	7.66	5.01	4.5
TBIG004122	AT1G14930	MLP328	Polyketide cyclase/dehydrase and lipid transport superfamily protein [Source:TAIR;Acc:AT1G14930]	0.333	1.05	1.66	0.00745	0.0456505	yes	UP	Y	Y	Y	Y	Y	0.44	0.22	0.36	1.3	1.14	0.75
TBIG020212	AT5G02160	-	unknown protein; FUNCTIONS IN: molecular_function unknown; INVOLVED IN: biological_process unknown; LOCATED IN: chloroplast thylakoid membrane; EXPRESSED IN: 23 plant structures; EXPRESSED DURING: 13 growth stages; Has 121 Blast hits to 121 proteins /.../ species: Archae - 0; Bacteria - 0; Metazoa - 0; Fungi - 0; Plants - 121; Viruses - 0; Other Eukaryotes - 0 (source: NCBI BLink). [Source:TAIR;A…	80	251	1.65	5e-05	0.000742103	yes	UP	Y	Y	Y	Y	Y	90.73	53.36	92.4	389.25	191.09	173.06
TBIG019317	AT4G24230	ACBP3	acyl-CoA-binding domain 3 [Source:TAIR;Acc:AT4G24230]	15.3	48.1	1.65	0.0026	0.0197598	yes	UP	Y	Y	Y	Y	Y	13.34	14.76	19.4	61.68	37.01	47.12
TBIG003927	AT1G11080.L01	scpl31	serine carboxypeptidase-like 31 [Source:TAIR;Acc:AT1G11080]	2.86	8.94	1.65	5e-05	0.000742103	yes	UP	Y	Y	Y	Y	Y	2.2	2.48	3.84	7.8	12.2	6.71
TBIG012389	AT3G29240	Y637_PELLD	Protein of unknown function (DUF179) [Source:TAIR;Acc:AT3G29240]	32.5	102	1.64	5e-05	0.000742103	yes	UP	Y	Y	Y	Y	Y	35.94	25.94	37.72	128.62	77.09	100.68
TBIG021017	AT5G19120	BG	Eukaryotic aspartyl protease family protein [Source:TAIR;Acc:AT5G19120]	52.2	162	1.63	5e-05	0.000742103	yes	UP	Y	Y	Y	Y	Y	41.16	46.97	67.65	186.31	137.77	156.91
TBIG014246	XLOC_014246	UVR3	(6-4)DNA photolyase [Source:SWISS;Acc:O48652]	23.9	73.8	1.63	5e-05	0.000742103	yes	UP	Y	Y	Y	Y	Y	22.43	19.34	29.56	94.8	66.3	60
TBIG008704	AT2G45170.L01	ATATG8E	AUTOPHAGY 8E [Source:TAIR;Acc:AT2G45170]	21.7	67.2	1.63	5e-05	0.000742103	yes	UP	Y	Y	Y	Y	Y	20.86	17.55	26.64	91.86	50.7	59.05
TBIG004598	AT1G25230	PAP4	Calcineurin-like metallo-phosphoesterase superfamily protein [Source:TAIR;Acc:AT1G25230]	18.1	56	1.63	5e-05	0.000742103	yes	UP	Y	Y	Y	Y	Y	21.79	14.5	17.45	71.87	48.68	46.91
TBIG019997	AT4G37370	CYP81D8	cytochrome P450, family 81, subfamily D, polypeptide 8 [Source:TAIR;Acc:AT4G37370]	8	24.8	1.63	5e-05	0.000742103	yes	UP	Y	Y	Y	Y	Y	6.15	7.45	10.56	16.58	12.79	44
TBIG025774	AT5G59080	-	unknown protein; FUNCTIONS IN: molecular_function unknown; INVOLVED IN: response to oxidative stress; LOCATED IN: chloroplast; EXPRESSED IN: 18 plant structures; EXPRESSED DURING: 9 growth stages; BEST Arabidopsis thaliana protein match is: unknown /.../n (TAIR:AT3G46880.1); Has 1807 Blast hits to 1807 proteins in 277 species: Archae - 0; Bacteria - 0; Metazoa - 736; Fungi - 347; Plants - 385; Vi…	7.19	22.1	1.62	5e-05	0.000742103	yes	UP	Y	Y	Y	Y	Y	7.89	5.48	8.33	26.89	20.99	18.71
TBIG004659	AT1G26800	RNG1L_ARATH	RING/U-box superfamily protein [Source:TAIR;Acc:AT1G26800]	2.46	7.55	1.62	5e-05	0.000742103	yes	UP	Y	Y	Y	Y	Y	1.83	2.39	3.34	9.2	7.97	5.53
TBIG012027	AT3G22460	OASA2	O-acetylserine (thiol) lyase (OAS-TL) isoform A2 [Source:TAIR;Acc:AT3G22460]	0.933	2.88	1.62	5e-05	0.000742103	yes	UP	Y	Y	Y	Y	Y	1.06	0.88	0.87	3.41	3.04	2.17
TBIG018089	AT4G38470.L01	HT1	ACT-like protein tyrosine kinase family protein [Source:TAIR;Acc:AT4G38470]	57.4	176	1.61	5e-05	0.000742103	yes	UP	Y	Y	Y	Y	Y	59.02	57	55.39	183.69	148.28	192.24
TBIG004130	AT1G15040	ntpR	Class I glutamine amidotransferase-like superfamily protein [Source:TAIR;Acc:AT1G15040]	5.06	15.5	1.61	0.00025	0.00301094	yes	UP	Y	Y	Y	Y	Y	4.69	4.62	6.63	17.1	8.16	22.22
TBIG005957	XLOC_005957	-	-	1.12	3.42	1.61	0.00265	0.0200696	yes	UP	Y	Y	Y	Y	Y	0.31	1.09	1.76	6.63	1.65	1.86
TBIG017128	AT4G20070.L01	ATAAH	allantoate amidohydrolase [Source:TAIR;Acc:AT4G20070]	10.1	30.6	1.6	5e-05	0.000742103	yes	UP	Y	Y	Y	Y	Y	10.66	9.58	10.39	28.32	28.28	35.32
TBIG010203	AT2G34390	NIP2_1	NOD26-like intrinsic protein 2;1 [Source:TAIR;Acc:AT2G34390]	8.73	26.5	1.6	5e-05	0.000742103	yes	UP	Y	Y	Y	Y	Y	4.03	6.72	14.73	20.92	16.46	40.58
TBIG014561	AT3G21870	CYCP2_1	cyclin p2;1 [Source:TAIR;Acc:AT3G21870]	0.871	2.62	1.59	0.0008	0.00780709	yes	UP	Y	Y	Y	Y	Y	0.71	0.35	1.65	2.93	2.79	2.25
TBIG006141	AT1G67910	-	unknown protein; FUNCTIONS IN: molecular_function unknown; INVOLVED IN: biological_process unknown; LOCATED IN: chloroplast; EXPRESSED IN: 21 plant structures; EXPRESSED DURING: 12 growth stages; BEST Arabidopsis thaliana protein match is: unknown p /.../ (TAIR:AT1G24577.1); Has 167 Blast hits to 167 proteins in 19 species: Archae - 0; Bacteria - 0; Metazoa - 0; Fungi - 0; Plants - 167; Viruses -…	8.78	26.3	1.58	5e-05	0.000742103	yes	UP	Y	Y	Y	Y	Y	6.76	6.5	12.89	40.63	16.05	21.83
TBIG009485	AT2G20720	PP166_ARATH	Pentatricopeptide repeat (PPR) superfamily protein [Source:TAIR;Acc:AT2G20720]	1.77	5.28	1.58	0.00185	0.0151179	yes	UP	Y	Y	Y	Y	Y	2.18	1.41	1.8	2.1	2.45	11.43
TBIG007271	AT2G17036	FB110_ARATH	F-box family protein with a domain of unknown function (DUF295) [Source:TAIR;Acc:AT2G17036]	0.544	1.63	1.58	5e-05	0.000742103	yes	UP	Y	Y	Y	Y	Y	0.68	0.28	0.67	1.41	1.65	1.79
TBIG014060	AT3G12230.L01	scpl14	serine carboxypeptidase-like 14 [Source:TAIR;Acc:AT3G12230]	0.274	0.818	1.58	0.0007	0.00700609	yes	UP	Y	Y	Y	Y	Y	0.18	0.39	0.25	0.19	1.41	0.87
TBIG013416	AT3G62550	USPAL_ARATH	Adenine nucleotide alpha hydrolases-like superfamily protein [Source:TAIR;Acc:AT3G62550]	55.8	166	1.57	5e-05	0.000742103	yes	UP	Y	Y	Y	Y	Y	67.05	32.15	67.72	266.69	110.19	119.69
TBIG003356	AT1G80440	FBK30_ARATH	Galactose oxidase/kelch repeat superfamily protein [Source:TAIR;Acc:AT1G80440]	27.3	80.9	1.57	5e-05	0.000742103	yes	UP	Y	Y	Y	Y	Y	23.51	25.23	32.39	100.15	69.97	70.07
TBIG002668	AT1G66180	PCS1	Eukaryotic aspartyl protease family protein [Source:TAIR;Acc:AT1G66180]	73.1	216	1.56	5e-05	0.000742103	yes	UP	Y	Y	Y	Y	Y	60.46	70.96	83.73	233.83	166.23	238.85
TBIG020779	AT5G14120.L01	-	Major facilitator superfamily protein [Source:TAIR;Acc:AT5G14120]	71.3	210	1.56	5e-05	0.000742103	yes	UP	Y	Y	Y	Y	Y	72.73	68.49	73.11	257.65	160.7	209.67
TBIG013943	AT3G10040.L01	-	sequence-specific DNA binding transcription factors [Source:TAIR;Acc:AT3G10040]	18.9	55.9	1.56	5e-05	0.000742103	yes	UP	Y	Y	Y	Y	Y	9.32	17.63	30.02	53.32	43.13	70.36
TBIG022954	AT5G63190.L01	Pdcd4	MA3 domain-containing protein [Source:TAIR;Acc:AT5G63190]	32	93.5	1.55	5e-05	0.000742103	yes	UP	Y	Y	Y	Y	Y	31.66	29.38	36.13	100.21	85.87	92.96
TBIG003209	AT1G77120	ADH1	alcohol dehydrogenase 1 [Source:TAIR;Acc:AT1G77120]	126	368	1.54	5e-05	0.000742103	yes	UP	Y	Y	Y	Y	Y	77.44	107.63	198.39	227.91	334.31	532.33
TBIG010016	AT2G30790	PSBP-2	photosystem II subunit P-2 [Source:TAIR;Acc:AT2G30790]	0.425	1.24	1.54	0.00135	0.0117964	yes	UP	Y	Y	Y	Y	Y	0.32	0.47	0.5	1.65	0.98	1.12
TBIG000494	AT1G11260	STP1	sugar transporter 1 [Source:TAIR;Acc:AT1G11260]	52.5	151	1.53	5e-05	0.000742103	yes	UP	Y	Y	Y	Y	Y	46.84	58.06	52.39	201.34	109.3	140.02
TBIG002061	AT1G52190.L01	PTR6_ARATH	Major facilitator superfamily protein [Source:TAIR;Acc:AT1G52190]	28.3	81.7	1.53	5e-05	0.000742103	yes	UP	Y	Y	Y	Y	Y	35.61	23.55	24.28	90.51	73.52	76.14
TBIG008157	AT2G34430	LHB1B1	light-harvesting chlorophyll-protein complex II subunit B1 [Source:TAIR;Acc:AT2G34430]	76.6	221	1.52	5e-05	0.000742103	yes	UP	Y	Y	Y	Y	Y	138.95	40.86	51.08	280.48	147.15	228.23
TBIG011247	AT3G07350	-	Protein of unknown function (DUF506) [Source:TAIR;Acc:AT3G07350]	6.19	17.8	1.52	5e-05	0.000742103	yes	UP	Y	Y	Y	Y	Y	5.66	5.51	7.59	20.44	14	18.91
TBIG000928	AT1G19540	IFRH_ARATH	NmrA-like negative transcriptional regulator family protein [Source:TAIR;Acc:AT1G19540]	1.82	5.19	1.51	5e-05	0.000742103	yes	UP	Y	Y	Y	Y	Y	2.11	1.75	1.66	5.8	4.98	4.86
TBIG004961	AT1G33475	VAMPL_ARATH	SNARE-like superfamily protein [Source:TAIR;Acc:AT1G33475]	0.55	1.57	1.51	0.0007	0.00700609	yes	UP	Y	Y	Y	Y	Y	0.55	0.45	0.67	2.37	1.36	1
TBIG020777	AT5G14070	ROXY2	Thioredoxin superfamily protein [Source:TAIR;Acc:AT5G14070]	0.461	1.31	1.51	0.00815	0.0491388	yes	UP	Y	Y	Y	Y	Y	0.25	0.26	0.88	1.42	1.74	0.77
TBIG022512	AT5G54585	-	unknown protein; Has 30201 Blast hits to 17322 proteins in 780 species: Archae - 12; Bacteria - 1396; Metazoa - 17338; Fungi - 3422; Plants - 5037; Viruses - 0; Other Eukaryotes - 2996 (source: NCBI BLink). [Source:TAIR;Acc:AT5G54585]	0.435	1.24	1.51	0.0044	0.0302521	yes	UP	Y	Y	Y	Y	Y	0.75	0.2	0.39	1.74	1.75	0.31
TBIG025071	AT5G45310.L01	-	unknown protein; LOCATED IN: endomembrane system; EXPRESSED IN: stem, inflorescence meristem, root, leaf; EXPRESSED DURING: LP.04 four leaves visible; Has 30201 Blast hits to 17322 proteins in 780 species: Archae - 12; Bacteria - 1396; Metazoa - 173 /.../ngi - 3422; Plants - 5037; Viruses - 0; Other Eukaryotes - 2996 (source: NCBI BLink). [Source:TAIR;Acc:AT5G45310]	0.194	0.552	1.51	0.0047	0.0318002	yes	UP	Y	Y	Y	Y	Y	0.26	0.13	0.19	0.7	0.24	0.71
TBIG018926	AT4G16690	ATMES16	methyl esterase 16 [Source:TAIR;Acc:AT4G16690]	1.07	3.03	1.5	5e-05	0.000742103	yes	UP	Y	Y	Y	Y	Y	1.22	0.67	1.28	3.81	1.84	3.3
TBIG003630	AT1G05560.L01	UGT1	UDP-glucosyltransferase 75B1 [Source:TAIR;Acc:AT1G05560]	0.693	1.97	1.5	5e-05	0.000742103	yes	UP	Y	Y	Y	Y	Y	1.01	0.63	0.46	1.86	2.03	2.1
TBIG007823	AT2G27830	Y4276_ARATH	unknown protein; BEST Arabidopsis thaliana protein match is: unknown protein (TAIR:AT4G22758.1); Has 131 Blast hits to 131 proteins in 17 species: Archae - 0; Bacteria - 0; Metazoa - 0; Fungi - 0; Plants - 131; Viruses - 0; Other Eukaryotes - 0 (sou /.../CBI BLink). [Source:TAIR;Acc:AT2G27830]	15.2	42.9	1.49	5e-05	0.000742103	yes	UP	Y	Y	Y	Y	Y	14.54	13.29	17.34	54.87	34.96	38.03
TBIG020822	AT5G15120.L01	Ado	Protein of unknown function (DUF1637) [Source:TAIR;Acc:AT5G15120]	13.9	39.1	1.49	5e-05	0.000742103	yes	UP	Y	Y	Y	Y	Y	9.32	11.79	20.58	40.86	27.66	48.01
TBIG001913	AT1G49200	ATL75	RING/U-box superfamily protein [Source:TAIR;Acc:AT1G49200]	3.92	11	1.49	5e-05	0.000742103	yes	UP	Y	Y	Y	Y	Y	4.89	3.46	3.38	14.28	7.47	10.98
TBIG005401	AT1G52130.L01	MB21_ARATH	Mannose-binding lectin superfamily protein [Source:TAIR;Acc:AT1G52130]	0.305	0.858	1.49	0.00015	0.00194433	yes	UP	Y	Y	Y	Y	Y	0.25	0.3	0.37	0.46	1.3	0.85
TBIG018725	AT4G13300	ATTPS13	terpenoid synthase 13 [Source:TAIR;Acc:AT4G13300]	0.16	0.448	1.48	0.00515	0.0343456	yes	UP	Y	Y	Y	Y	Y	0.23	0.22	0.03	0.28	0.32	0.77
TBIG016532	AT4G08950	EXO	Phosphate-responsive 1 family protein [Source:TAIR;Acc:AT4G08950]	44.6	123	1.47	5e-05	0.000742103	yes	UP	Y	Y	Y	Y	Y	28.13	50.19	54.33	139.45	111.67	116.15
TBIG005416	AT1G52343	-	unknown protein; BEST Arabidopsis thaliana protein match is: unknown protein (TAIR:AT4G32680.1); Has 30201 Blast hits to 17322 proteins in 780 species: Archae - 12; Bacteria - 1396; Metazoa - 17338; Fungi - 3422; Plants - 5037; Viruses - 0; Other Eu /.../es - 2996 (source: NCBI BLink). [Source:TAIR;Acc:AT1G52343]	0.589	1.64	1.47	0.0012	0.0107549	yes	UP	Y	Y	Y	Y	Y	0.78	0.3	0.71	2.37	1.38	1.2
TBIG001028	AT1G21680	tolB	DPP6 N-terminal domain-like protein [Source:TAIR;Acc:AT1G21680]	29.5	80.9	1.46	5e-05	0.000742103	yes	UP	Y	Y	Y	Y	Y	36.77	25.57	27.16	94.41	70.1	78.66
TBIG003872	AT1G10140	-	Uncharacterised conserved protein UCP031279 [Source:TAIR;Acc:AT1G10140]	11.7	31.9	1.45	5e-05	0.000742103	yes	UP	Y	Y	Y	Y	Y	10.07	9.26	15.3	40.25	20.91	34.95
TBIG017902	AT4G34790	AX10A_SOYBN	SAUR-like auxin-responsive protein family [Source:TAIR;Acc:AT4G34790]	3.97	10.8	1.45	5e-05	0.000742103	yes	UP	Y	Y	Y	Y	Y	4.36	2.63	4.8	16.54	8.05	7.71
TBIG002269	AT1G56220.L01	-	Dormancy/auxin associated family protein [Source:TAIR;Acc:AT1G56220]	157	426	1.44	5e-05	0.000742103	yes	UP	Y	Y	Y	Y	Y	166.92	112.27	174.48	670.16	277.26	321.27
TBIG009249	AT2G16060.L01	GLB1	hemoglobin 1 [Source:TAIR;Acc:AT2G16060]	78.2	212	1.44	5e-05	0.000742103	yes	UP	Y	Y	Y	Y	Y	59.96	68.94	120.36	208.71	143.1	301.62
TBIG013578	AT3G03270	USPAL_ARATH	Adenine nucleotide alpha hydrolases-like superfamily protein [Source:TAIR;Acc:AT3G03270]	43	116	1.44	5e-05	0.000742103	yes	UP	Y	Y	Y	Y	Y	28.66	32.75	66.06	100.48	86.47	157.21
TBIG025694	AT5G57560	TCH4	Xyloglucan endotransglucosylase/hydrolase family protein [Source:TAIR;Acc:AT5G57560]	31.6	85.4	1.44	5e-05	0.000742103	yes	UP	Y	Y	Y	Y	Y	20.01	33.79	42.16	100.47	85.37	71.98
TBIG007588	AT2G22980.L01	SCPL13	serine carboxypeptidase-like 13 [Source:TAIR;Acc:AT2G22980]	2.77	7.44	1.43	5e-05	0.000742103	yes	UP	Y	Y	Y	Y	Y	4.17	1.91	2.09	10.09	6.31	5.63
TBIG022770	AT5G59570.L01	PCLL	Homeodomain-like superfamily protein [Source:TAIR;Acc:AT5G59570]	2.63	7.1	1.43	5e-05	0.000742103	yes	UP	Y	Y	Y	Y	Y	2.85	2.68	2.43	8.48	7.06	5.9
TBIG001958	AT1G50040	-	Protein of unknown function (DUF1005) [Source:TAIR;Acc:AT1G50040]	2.02	5.43	1.43	5e-05	0.000742103	yes	UP	Y	Y	Y	Y	Y	1.65	1.91	2.6	6.35	6.58	3.48
TBIG005617	AT1G56250	AtPP2-B14	phloem protein 2-B14 [Source:TAIR;Acc:AT1G56250]	0.483	1.3	1.43	0.00045	0.00488404	yes	UP	Y	Y	Y	Y	Y	0.35	0.54	0.53	1.25	0.48	2.15
TBIG004259	AT1G18000	UN932_ARATH	Major facilitator superfamily protein [Source:TAIR;Acc:AT1G18000]	0.231	0.618	1.42	0.00205	0.0164564	yes	UP	Y	Y	Y	Y	Y	0.29	0.16	0.24	0.84	0.57	0.45
TBIG015335	AT3G48360.L01	BT2	BTB and TAZ domain protein 2 [Source:TAIR;Acc:AT3G48360]	98.8	262	1.41	5e-05	0.000742103	yes	UP	Y	Y	Y	Y	Y	74.66	97.34	128.23	307.54	256.43	226.38
TBIG014055	AT3G12150.L01	CD029_MOUSE	unknown protein; CONTAINS InterPro DOMAIN/s: Protein of unknown function DUF2048 (InterPro:IPR019149); Has 421 Blast hits to 334 proteins in 155 species: Archae - 2; Bacteria - 147; Metazoa - 215; Fungi - 0; Plants - 43; Viruses - 0; Other Eukaryote /.../ (source: NCBI BLink). [Source:TAIR;Acc:AT3G12150]	9.03	24	1.41	5e-05	0.000742103	yes	UP	Y	Y	Y	Y	Y	7.39	9.67	9.78	23.26	21.84	25.73
TBIG010660	AT2G42870	PAR1	phy rapidly regulated 1 [Source:TAIR;Acc:AT2G42870]	8.62	22.9	1.41	5e-05	0.000742103	yes	UP	Y	Y	Y	Y	Y	5.97	7.39	12.54	36.27	16.25	16.26
TBIG017412	AT4G25400	BHLH118	basic helix-loop-helix (bHLH) DNA-binding superfamily protein [Source:TAIR;Acc:AT4G25400]	0.61	1.62	1.41	0.008	0.0483986	yes	UP	Y	Y	Y	Y	Y	0.72	0.41	0.73	2.14	1.27	1.48
TBIG016614	AT4G10270	-	Wound-responsive family protein [Source:TAIR;Acc:AT4G10270]	29.6	77.9	1.4	5e-05	0.000742103	yes	UP	Y	Y	Y	Y	Y	11.38	19.74	59.29	120.16	46.93	68.62
TBIG001290	AT1G27290	-	unknown protein; Has 44 Blast hits to 44 proteins in 12 species: Archae - 0; Bacteria - 0; Metazoa - 0; Fungi - 0; Plants - 44; Viruses - 0; Other Eukaryotes - 0 (source: NCBI BLink). [Source:TAIR;Acc:AT1G27290]	22	58.1	1.4	5e-05	0.000742103	yes	UP	Y	Y	Y	Y	Y	18.3	21.03	24.4	68.05	53.4	49.82
TBIG001098	AT1G22890	-	unknown protein; FUNCTIONS IN: molecular_function unknown; INVOLVED IN: biological_process unknown; LOCATED IN: endomembrane system; EXPRESSED IN: 19 plant structures; EXPRESSED DURING: 11 growth stages; Has 17 Blast hits to 17 proteins in 2 species /.../ae - 0; Bacteria - 0; Metazoa - 0; Fungi - 0; Plants - 17; Viruses - 0; Other Eukaryotes - 0 (source: NCBI BLink). [Source:TAIR;Acc:AT1G22890]	7.83	20.6	1.4	5e-05	0.000742103	yes	UP	Y	Y	Y	Y	Y	7.15	4.26	11.3	31.95	15.1	14.03
TBIG010116	AT2G32870.L01	UBP13	TRAF-like family protein [Source:TAIR;Acc:AT2G32870]	3.75	9.91	1.4	5e-05	0.000742103	yes	UP	Y	Y	Y	Y	Y	5.95	2.49	2.67	13.64	7.53	8.34
TBIG012603	AT3G45730	-	unknown protein; Has 3 Blast hits to 3 proteins in 1 species: Archae - 0; Bacteria - 0; Metazoa - 0; Fungi - 0; Plants - 3; Viruses - 0; Other Eukaryotes - 0 (source: NCBI BLink). [Source:TAIR;Acc:AT3G45730]	3.73	9.81	1.4	5e-05	0.000742103	yes	UP	Y	Y	Y	Y	Y	3.62	2.84	5.1	14.89	6.48	8.51
TBIG017835	AT4G33560	-	Wound-responsive family protein [Source:TAIR;Acc:AT4G33560]	39	102	1.39	5e-05	0.000742103	yes	UP	Y	Y	Y	Y	Y	17.09	26.17	74.75	116	70.68	120.15
TBIG022826	AT5G60680	-	Protein of unknown function, DUF584 [Source:TAIR;Acc:AT5G60680]	29.4	77.3	1.39	5e-05	0.000742103	yes	UP	Y	Y	Y	Y	Y	26.81	24.14	33.54	87.89	69.84	67.75
TBIG021625	AT5G38200.L01	ntpR	Class I glutamine amidotransferase-like superfamily protein [Source:TAIR;Acc:AT5G38200]	22.9	60	1.39	5e-05	0.000742103	yes	UP	Y	Y	Y	Y	Y	19.08	23.23	27.07	48.22	63.75	68.33
TBIG013771	AT3G06390	CSPLD_ARATH	Uncharacterised protein family (UPF0497) [Source:TAIR;Acc:AT3G06390]	2.65	6.96	1.39	5e-05	0.000742103	yes	UP	Y	Y	Y	Y	Y	2.92	2.17	2.93	9.75	7.74	3.42
TBIG023148	AT5G66985	-	unknown protein; Has 30201 Blast hits to 17322 proteins in 780 species: Archae - 12; Bacteria - 1396; Metazoa - 17338; Fungi - 3422; Plants - 5037; Viruses - 0; Other Eukaryotes - 2996 (source: NCBI BLink). [Source:TAIR;Acc:AT5G66985]	24.1	62.6	1.38	5e-05	0.000742103	yes	UP	Y	Y	Y	Y	Y	11.4	17.89	38.91	83	40.38	60.34
TBIG008529	AT2G41730	-	unknown protein; BEST Arabidopsis thaliana protein match is: unknown protein (TAIR:AT5G24640.1); Has 25 Blast hits to 25 proteins in 5 species: Archae - 0; Bacteria - 0; Metazoa - 0; Fungi - 0; Plants - 25; Viruses - 0; Other Eukaryotes - 0 (source: /.../BLink). [Source:TAIR;Acc:AT2G41730]	10	26.2	1.38	5e-05	0.000742103	yes	UP	Y	Y	Y	Y	Y	9.11	8.34	11.29	22.27	9.53	43.26
TBIG008165	AT2G34620	-	Mitochondrial transcription termination factor family protein [Source:TAIR;Acc:AT2G34620]	9.69	25.3	1.38	5e-05	0.000742103	yes	UP	Y	Y	Y	Y	Y	12.54	7.69	8.71	24.93	27.42	23.25
TBIG002836	AT1G69490	NAP	NAC-like, activated by AP3/PI [Source:TAIR;Acc:AT1G69490]	1.47	3.81	1.38	5e-05	0.000742103	yes	UP	Y	Y	Y	Y	Y	1.58	1.18	1.71	4.36	3	4.16
TBIG012908	AT3G52070	-	unknown protein; FUNCTIONS IN: molecular_function unknown; INVOLVED IN: biological_process unknown; LOCATED IN: chloroplast; EXPRESSED IN: 22 plant structures; EXPRESSED DURING: 13 growth stages; Has 23 Blast hits to 23 proteins in 10 species: Archa /.../ Bacteria - 0; Metazoa - 0; Fungi - 0; Plants - 23; Viruses - 0; Other Eukaryotes - 0 (source: NCBI BLink). [Source:TAIR;Acc:AT3G52070]	6.25	16.1	1.37	5e-05	0.000742103	yes	UP	Y	Y	Y	Y	Y	6.17	4.56	8.76	21.79	15.26	12.22
TBIG025164	AT5G47000	PER65	Peroxidase superfamily protein [Source:TAIR;Acc:AT5G47000]	0.693	1.79	1.37	0.00015	0.00194433	yes	UP	Y	Y	Y	Y	Y	1.17	0.36	0.56	2.04	2.05	1.3
TBIG019599	AT4G29905	-	unknown protein; BEST Arabidopsis thaliana protein match is: unknown protein (TAIR:AT5G57123.1); Has 73 Blast hits to 73 proteins in 13 species: Archae - 0; Bacteria - 0; Metazoa - 0; Fungi - 0; Plants - 73; Viruses - 0; Other Eukaryotes - 0 (source /.../ BLink). [Source:TAIR;Acc:AT4G29905]	30.4	78.1	1.36	5e-05	0.000742103	yes	UP	Y	Y	Y	Y	Y	25.81	26.24	39.19	118.36	73.32	42.75
TBIG007589	AT2G22990.L01	SNG1	sinapoylglucose 1 [Source:TAIR;Acc:AT2G22990]	24.4	62.4	1.36	5e-05	0.000742103	yes	UP	Y	Y	Y	Y	Y	30.48	17.51	23.23	71.6	62.17	50.11
TBIG004332	AT1G19660	BBD2	Wound-responsive family protein [Source:TAIR;Acc:AT1G19660]	22.6	58	1.36	5e-05	0.000742103	yes	UP	Y	Y	Y	Y	Y	29.16	16.34	21.86	66.56	54.06	51.9
TBIG014838	AT3G27220.L01	Y3272_ARATH	Galactose oxidase/kelch repeat superfamily protein [Source:TAIR;Acc:AT3G27220]	19.4	49.9	1.36	5e-05	0.000742103	yes	UP	Y	Y	Y	Y	Y	13.27	18.99	24.74	44.18	41.81	60.65
TBIG006302	AT1G71200.L01	-	basic helix-loop-helix (bHLH) DNA-binding superfamily protein [Source:TAIR;Acc:AT1G71200]	0.861	2.21	1.36	0.00025	0.00301094	yes	UP	Y	Y	Y	Y	Y	0.94	0.58	1.1	2.37	2.11	2.15
TBIG020803	AT5G14740.L01	CA2	carbonic anhydrase 2 [Source:TAIR;Acc:AT5G14740]	149	381	1.35	5e-05	0.000742103	yes	UP	Y	Y	Y	Y	Y	176.42	116.39	153.66	470.49	345.16	322.36
TBIG014792	AT3G26510.L01	-	Octicosapeptide/Phox/Bem1p family protein [Source:TAIR;Acc:AT3G26510]	28.4	72.4	1.35	5e-05	0.000742103	yes	UP	Y	Y	Y	Y	Y	23.11	23.46	34.61	85.59	63.13	64.54
TBIG019166	AT4G21510	SKIP27	F-box family protein [Source:TAIR;Acc:AT4G21510]	2.3	5.86	1.35	5e-05	0.000742103	yes	UP	Y	Y	Y	Y	Y	2.31	2.16	2.46	7.06	5.24	5.28
TBIG019927	AT4G36040	ATJ11	Chaperone DnaJ-domain superfamily protein [Source:TAIR;Acc:AT4G36040]	36.2	91.9	1.34	5e-05	0.000742103	yes	UP	Y	Y	Y	Y	Y	33.44	30.65	41.91	111.98	80.28	79.5
TBIG018424	AT4G05070	-	Wound-responsive family protein [Source:TAIR;Acc:AT4G05070]	68	171	1.33	5e-05	0.000742103	yes	UP	Y	Y	Y	Y	Y	56.08	54.16	98.42	298.67	108.17	109.52
TBIG005730	AT1G60140.L01	ATTPS10	trehalose phosphate synthase [Source:TAIR;Acc:AT1G60140]	26.5	66.7	1.33	5e-05	0.000742103	yes	UP	Y	Y	Y	Y	Y	25.82	26.12	27.55	67.44	59.98	71.71
TBIG004006	XLOC_004006	UGE1	Bifunctional UDP-glucose 4-epimerase and UDP-xylose 4-epimerase 1 [Source:SWISS;Acc:Q42605]	24.8	62.2	1.33	5e-05	0.000742103	yes	UP	Y	Y	Y	Y	Y	26.33	22.19	25.45	81.71	49.45	54.02
TBIG020966	AT5G18130	-	unknown protein; BEST Arabidopsis thaliana protein match is: unknown protein (TAIR:AT3G03870.1); Has 35333 Blast hits to 34131 proteins in 2444 species: Archae - 798; Bacteria - 22429; Metazoa - 974; Fungi - 991; Plants - 531; Viruses - 0; Other Euk /.../s - 9610 (source: NCBI BLink). [Source:TAIR;Acc:AT5G18130]	8.05	20.3	1.33	5e-05	0.000742103	yes	UP	Y	Y	Y	Y	Y	9.09	6.65	8.59	23.3	18.15	19.73
TBIG026156	AT5G66650	mcu	Protein of unknown function (DUF607) [Source:TAIR;Acc:AT5G66650]	7.06	17.8	1.33	5e-05	0.000742103	yes	UP	Y	Y	Y	Y	Y	5.72	7.37	7.58	14.58	16.7	20.84
TBIG014549	AT3G21720	ICL	isocitrate lyase [Source:TAIR;Acc:AT3G21720]	25.5	63.8	1.32	5e-05	0.000742103	yes	UP	Y	Y	Y	Y	Y	15.99	24.97	37.66	23.19	101.53	68.96
TBIG002760	AT1G68020	ATTPS6	UDP-Glycosyltransferase / trehalose-phosphatase family protein [Source:TAIR;Acc:AT1G68020]	8.73	21.8	1.32	5e-05	0.000742103	yes	UP	Y	Y	Y	Y	Y	10.23	8.48	7.95	20.88	23.14	21.96
TBIG024349	AT5G25240	-	unknown protein; FUNCTIONS IN: molecular_function unknown; INVOLVED IN: biological_process unknown; LOCATED IN: cellular_component unknown; EXPRESSED IN: 23 plant structures; EXPRESSED DURING: 13 growth stages; Has 1807 Blast hits to 1807 proteins i /.../species: Archae - 0; Bacteria - 0; Metazoa - 736; Fungi - 347; Plants - 385; Viruses - 0; Other Eukaryotes - 339 (source: NCBI BLink). [Source:T…	4.41	11	1.32	5e-05	0.000742103	yes	UP	Y	Y	Y	Y	Y	3.3	3.66	6.71	17.78	10.65	4.89
TBIG004470	AT1G22370.L01	AtUGT85A5	UDP-glucosyl transferase 85A5 [Source:TAIR;Acc:AT1G22370]	2.05	5.14	1.32	5e-05	0.000742103	yes	UP	Y	Y	Y	Y	Y	3.11	1.69	1.33	5.58	5.84	3.88
TBIG002114	AT1G53163	-	unknown protein; FUNCTIONS IN: molecular_function unknown; INVOLVED IN: biological_process unknown; LOCATED IN: cellular_component unknown; BEST Arabidopsis thaliana protein match is: unknown protein (TAIR:AT3G15250.1); Has 315 Blast hits to 216 pro /.../in 74 species: Archae - 0; Bacteria - 86; Metazoa - 43; Fungi - 52; Plants - 27; Viruses - 1; Other Eukaryotes - 106 (source: NCBI BLink). [Sour…	0.506	1.26	1.32	0.002	0.0161412	yes	UP	Y	Y	Y	Y	Y	0.39	0.57	0.56	1.28	1.26	1.27
TBIG023909	XLOC_023909	AAE5	Probable acyl-activating enzyme 5, peroxisomal [Source:SWISS;Acc:Q9FFE6]	21.3	52.6	1.31	5e-05	0.000742103	yes	UP	Y	Y	Y	Y	Y	21.11	20.82	22.78	63.25	37.48	57.27
TBIG020987	AT5G18630.L01	LIP_RHIMI	alpha/beta-Hydrolases superfamily protein [Source:TAIR;Acc:AT5G18630]	14.2	35.2	1.31	5e-05	0.000742103	yes	UP	Y	Y	Y	Y	Y	14.4	13.43	14.85	37.7	34.33	32.68
TBIG022859	AT5G61440.L01	ACHT5	atypical CYS HIS rich thioredoxin 5 [Source:TAIR;Acc:AT5G61440]	12.8	31.7	1.31	5e-05	0.000742103	yes	UP	Y	Y	Y	Y	Y	10.45	12.53	14.87	30.14	30.33	33.45
TBIG011648	AT3G15500	ATNAC3	NAC domain containing protein 3 [Source:TAIR;Acc:AT3G15500]	2.72	6.76	1.31	5e-05	0.000742103	yes	UP	Y	Y	Y	Y	Y	2.33	2.27	3.56	7.56	4.4	8.17
TBIG015456	AT3G50560.L01	fabG	NAD(P)-binding Rossmann-fold superfamily protein [Source:TAIR;Acc:AT3G50560]	1.73	4.3	1.31	0.0007	0.00700609	yes	UP	Y	Y	Y	Y	Y	1.56	2.21	1.57	5.53	5.06	2.5
TBIG003243	AT1G77870	MUB5	membrane-anchored ubiquitin-fold protein 5 precursor [Source:TAIR;Acc:AT1G77870]	1.06	2.63	1.31	0.0012	0.0107549	yes	UP	Y	Y	Y	Y	Y	1.2	0.91	1.09	4.36	1.53	2.01
TBIG006612	AT1G77760	NIA1	nitrate reductase 1 [Source:TAIR;Acc:AT1G77760]	245	603	1.3	5e-05	0.000742103	yes	UP	Y	Y	Y	Y	Y	210.58	262	262.93	567.01	593.52	644.41
TBIG016512	AT4G08555	-	unknown protein; FUNCTIONS IN: molecular_function unknown; INVOLVED IN: biological_process unknown; LOCATED IN: cellular_component unknown; EXPRESSED IN: cultured cell; Has 4 Blast hits to 4 proteins in 2 species: Archae - 0; Bacteria - 0; Metazoa - /.../ngi - 0; Plants - 4; Viruses - 0; Other Eukaryotes - 0 (source: NCBI BLink). [Source:TAIR;Acc:AT4G08555]	27.2	66.9	1.3	5e-05	0.000742103	yes	UP	Y	Y	Y	Y	Y	20.13	18.84	45.43	72.69	35.78	95.2
TBIG000361	AT1G08570.L01	ACHT4	atypical CYS HIS rich thioredoxin 4 [Source:TAIR;Acc:AT1G08570]	22.1	54.7	1.3	5e-05	0.000742103	yes	UP	Y	Y	Y	Y	Y	21.37	19.68	25.29	55.44	60.62	47.62
TBIG020871	AT5G16030	-	unknown protein; BEST Arabidopsis thaliana protein match is: unknown protein (TAIR:AT3G02500.1); Has 30201 Blast hits to 17322 proteins in 780 species: Archae - 12; Bacteria - 1396; Metazoa - 17338; Fungi - 3422; Plants - 5037; Viruses - 0; Other Eu /.../es - 2996 (source: NCBI BLink). [Source:TAIR;Acc:AT5G16030]	22.2	54.7	1.3	5e-05	0.000742103	yes	UP	Y	Y	Y	Y	Y	27.97	17.42	22	61.81	54.61	50.82
TBIG018395	AT4G04630	-	Protein of unknown function, DUF584 [Source:TAIR;Acc:AT4G04630]	1.85	4.54	1.3	5e-05	0.000742103	yes	UP	Y	Y	Y	Y	Y	2.38	1.6	1.58	4.89	4.81	3.9
TBIG012256	AT3G26740	CCL	CCR-like [Source:TAIR;Acc:AT3G26740]	315	771	1.29	5e-05	0.000742103	yes	UP	Y	Y	Y	Y	Y	365.17	213.21	343.81	1159.01	586.55	549.06
TBIG024143	AT5G20830.L01	SUS1	sucrose synthase 1 [Source:TAIR;Acc:AT5G20830]	37.9	92.4	1.29	5e-05	0.000742103	yes	UP	Y	Y	Y	Y	Y	33.48	38.39	44.82	65.09	85.07	130.08
TBIG006138	AT1G67865	-	unknown protein; BEST Arabidopsis thaliana protein match is: unknown protein (TAIR:AT1G67860.1); Has 13 Blast hits to 13 proteins in 2 species: Archae - 0; Bacteria - 0; Metazoa - 0; Fungi - 0; Plants - 13; Viruses - 0; Other Eukaryotes - 0 (source: /.../BLink). [Source:TAIR;Acc:AT1G67865]	15.7	38.3	1.29	5e-05	0.000742103	yes	UP	Y	Y	Y	Y	Y	19.24	9.58	17.38	65.49	25.65	23.13
TBIG013822	AT3G07310.L01	-	Protein of unknown function (DUF760) [Source:TAIR;Acc:AT3G07310]	15.2	37.1	1.29	5e-05	0.000742103	yes	UP	Y	Y	Y	Y	Y	16.38	13.88	15.29	38.34	36.92	36.02
TBIG018732	AT4G13420	HAK5	high affinity K+ transporter 5 [Source:TAIR;Acc:AT4G13420]	9.4	22.9	1.29	5e-05	0.000742103	yes	UP	Y	Y	Y	Y	Y	7.75	10.35	10.32	20.07	11.41	37.02
TBIG009873	AT2G28110	FRA8	Exostosin family protein [Source:TAIR;Acc:AT2G28110]	5	12.2	1.29	5e-05	0.000742103	yes	UP	Y	Y	Y	Y	Y	4.42	4.86	5.52	12.38	12.45	11.5
TBIG021201	AT5G23380	-	Protein of unknown function (DUF789) [Source:TAIR;Acc:AT5G23380]	3.41	8.32	1.29	5e-05	0.000742103	yes	UP	Y	Y	Y	Y	Y	3.16	3.85	3.39	8.49	8.74	7.9
TBIG025462	AT5G52790.L01	CBSDUF5	CBS domain-containing protein with a domain of unknown function (DUF21) [Source:TAIR;Acc:AT5G52790]	2.3	5.64	1.29	5e-05	0.000742103	yes	UP	Y	Y	Y	Y	Y	2.14	2.85	1.87	4.83	7.58	4.5
TBIG014427	AT3G19320	Y4744_ARATH	Leucine-rich repeat (LRR) family protein [Source:TAIR;Acc:AT3G19320]	0.553	1.36	1.29	0.0003	0.00349678	yes	UP	Y	Y	Y	Y	Y	0.43	0.68	0.48	1.53	1.51	0.94
TBIG003415	AT1G01620	PIP1C	plasma membrane intrinsic protein 1C [Source:TAIR;Acc:AT1G01620]	77.2	187	1.28	5e-05	0.000742103	yes	UP	Y	Y	Y	Y	Y	73.83	72.24	85.3	229.05	200.12	132.86
TBIG019623	AT4G30270	MERI5B	xyloglucan endotransglucosylase/hydrolase 24 [Source:TAIR;Acc:AT4G30270]	63.7	155	1.28	5e-05	0.000742103	yes	UP	Y	Y	Y	Y	Y	50.11	66.79	72.45	143.66	97.68	218.23
TBIG006390	AT1G73260	ATKTI1	kunitz trypsin inhibitor 1 [Source:TAIR;Acc:AT1G73260]	50.4	123	1.28	5e-05	0.000742103	yes	UP	Y	Y	Y	Y	Y	48.6	40.99	62.46	172.97	89.57	106.81
TBIG022678	AT5G57655	XYLA	xylose isomerase family protein [Source:TAIR;Acc:AT5G57655]	34	82.5	1.28	5e-05	0.000742103	yes	UP	Y	Y	Y	Y	Y	39.29	32.4	31.15	94.95	75.66	76.96
TBIG004727	AT1G28260.L01	F3H9.9	Telomerase activating protein Est1 [Source:TAIR;Acc:AT1G28260]	4.99	12.1	1.28	5e-05	0.000742103	yes	UP	Y	Y	Y	Y	Y	5.99	4.55	4.45	12.37	11.32	12.74
TBIG019311	AT4G24110	-	unknown protein; Has 76 Blast hits to 76 proteins in 13 species: Archae - 0; Bacteria - 0; Metazoa - 1; Fungi - 0; Plants - 75; Viruses - 0; Other Eukaryotes - 0 (source: NCBI BLink). [Source:TAIR;Acc:AT4G24110]	23.8	57.5	1.27	5e-05	0.000742103	yes	UP	Y	Y	Y	Y	Y	15.17	22.62	38.37	54.05	43.99	78.29
TBIG022900	AT5G62280	-	Protein of unknown function (DUF1442) [Source:TAIR;Acc:AT5G62280]	22.3	53.9	1.27	5e-05	0.000742103	yes	UP	Y	Y	Y	Y	Y	22.44	20.5	23.99	67.75	37.28	56.76
TBIG007833	AT2G28120	MCH1	Major facilitator superfamily protein [Source:TAIR;Acc:AT2G28120]	4.05	9.73	1.27	5e-05	0.000742103	yes	UP	Y	Y	Y	Y	Y	3.97	4.31	3.84	10.55	9.08	9.39
TBIG002765	AT1G68110	CAP12_ARATH	ENTH/ANTH/VHS superfamily protein [Source:TAIR;Acc:AT1G68110]	1.4	3.37	1.27	5e-05	0.000742103	yes	UP	Y	Y	Y	Y	Y	2.16	0.87	1.18	4.23	2.77	3.22
TBIG025192	AT5G47560	ATTDT	tonoplast dicarboxylate transporter [Source:TAIR;Acc:AT5G47560]	47.4	114	1.26	5e-05	0.000742103	yes	UP	Y	Y	Y	Y	Y	52.25	46.38	42.67	118.57	96.96	120.6
TBIG019838	AT4G34138	UGT73B1	UDP-glucosyl transferase 73B1 [Source:TAIR;Acc:AT4G34138]	18.2	43.6	1.26	5e-05	0.000742103	yes	UP	Y	Y	Y	Y	Y	21.14	16.98	17.36	49.59	39.69	43.16
TBIG014617	AT3G23080	STARD7	Polyketide cyclase/dehydrase and lipid transport superfamily protein [Source:TAIR;Acc:AT3G23080]	7.95	19.1	1.26	0.0027	0.0203458	yes	UP	Y	Y	Y	Y	Y	9	6.86	8.26	20.69	20.86	16.12
TBIG011075	AT3G03870	-	unknown protein; BEST Arabidopsis thaliana protein match is: unknown protein (TAIR:AT5G18130.1); Has 47 Blast hits to 47 proteins in 13 species: Archae - 0; Bacteria - 0; Metazoa - 2; Fungi - 0; Plants - 45; Viruses - 0; Other Eukaryotes - 0 (source /.../ BLink). [Source:TAIR;Acc:AT3G03870]	5.36	12.8	1.25	5e-05	0.000742103	yes	UP	Y	Y	Y	Y	Y	6.36	5.01	4.72	11.55	14.3	12.59
TBIG000377	AT1G08900.L01	SUGTL3	Major facilitator superfamily protein [Source:TAIR;Acc:AT1G08900]	5	11.9	1.25	5e-05	0.000742103	yes	UP	Y	Y	Y	Y	Y	6.43	3.97	4.37	12.94	10.96	10.99
TBIG022478	AT5G54080	HGO	homogentisate 1,2-dioxygenase [Source:TAIR;Acc:AT5G54080]	11.5	27.2	1.24	5e-05	0.000742103	yes	UP	Y	Y	Y	Y	Y	12.38	11.78	10.64	29.46	23.38	28.32
TBIG020008	AT4G37610	BT5	BTB and TAZ domain protein 5 [Source:TAIR;Acc:AT4G37610]	11.4	26.8	1.24	5e-05	0.000742103	yes	UP	Y	Y	Y	Y	Y	10.07	9.98	13.8	29.16	27.5	23.5
TBIG023311	AT5G03860	MLS	malate synthase [Source:TAIR;Acc:AT5G03860]	4.17	9.82	1.24	5e-05	0.000742103	yes	UP	Y	Y	Y	Y	Y	3.22	4.69	4.79	5.03	15.22	9.47
TBIG013980	AT3G10740	ASD1	alpha-L-arabinofuranosidase 1 [Source:TAIR;Acc:AT3G10740]	26.4	62	1.23	5e-05	0.000742103	yes	UP	Y	Y	Y	Y	Y	28.38	24.73	26.03	66.38	59.58	58.66
TBIG024034	AT5G18600	GRXS2	Thioredoxin superfamily protein [Source:TAIR;Acc:AT5G18600]	16.9	39.6	1.23	5e-05	0.000742103	yes	UP	Y	Y	Y	Y	Y	14.5	14.87	20.4	46.91	39.96	32.04
TBIG005922	AT1G63800.L01	UBC5	ubiquitin-conjugating enzyme 5 [Source:TAIR;Acc:AT1G63800]	10.3	24.2	1.23	5e-05	0.000742103	yes	UP	Y	Y	Y	Y	Y	12.48	8.16	10.05	29.18	17.97	24.99
TBIG001653	AT1G35140	PHI-1	Phosphate-responsive 1 family protein [Source:TAIR;Acc:AT1G35140]	4.97	11.7	1.23	5e-05	0.000742103	yes	UP	Y	Y	Y	Y	Y	3.32	5.23	6.67	14.32	11.06	10.05
TBIG000732	AT1G15830.L01	-	unknown protein; Has 165982 Blast hits to 57214 proteins in 2459 species: Archae - 263; Bacteria - 44622; Metazoa - 55751; Fungi - 10656; Plants - 17613; Viruses - 2527; Other Eukaryotes - 34550 (source: NCBI BLink). [Source:TAIR;Acc:AT1G15830]	1.7	3.99	1.23	5e-05	0.000742103	yes	UP	Y	Y	Y	Y	Y	1.87	1.21	2.3	4.4	4.21	3.72
TBIG017474	AT4G26530	ALF_ARATH	Aldolase superfamily protein [Source:TAIR;Acc:AT4G26530]	28.2	65.8	1.22	5e-05	0.000742103	yes	UP	Y	Y	Y	Y	Y	36.3	21.94	27.26	64.64	74.52	59.05
TBIG006854	AT2G02120	PDF2.1	Scorpion toxin-like knottin superfamily protein [Source:TAIR;Acc:AT2G02120]	16.2	37.5	1.22	5e-05	0.000742103	yes	UP	Y	Y	Y	Y	Y	18.55	11.72	18.3	55.95	36.83	19.15
TBIG010117	AT2G32880	UBP12	TRAF-like family protein [Source:TAIR;Acc:AT2G32880]	9.31	21.7	1.22	5e-05	0.000742103	yes	UP	Y	Y	Y	Y	Y	9.8	8.52	9.46	22.56	23.03	19.36
TBIG019104	AT4G19920.L01	PVA14	Toll-Interleukin-Resistance (TIR) domain family protein [Source:TAIR;Acc:AT4G19920]	0.66	1.54	1.22	0.0008	0.00780709	yes	UP	Y	Y	Y	Y	Y	0.78	0.62	0.57	1.81	1.11	1.69
TBIG009209	AT2G14960	GH3.1	Auxin-responsive GH3 family protein [Source:TAIR;Acc:AT2G14960]	0.592	1.38	1.22	0.00015	0.00194433	yes	UP	Y	Y	Y	Y	Y	0.45	0.69	0.63	0.68	2.16	1.25
TBIG001484	AT1G31290	AGO3	ARGONAUTE 3 [Source:TAIR;Acc:AT1G31290]	0.509	1.18	1.22	5e-05	0.000742103	yes	UP	Y	Y	Y	Y	Y	0.51	0.61	0.45	1.33	0.92	1.36
TBIG000545	AT1G12080	-	Vacuolar calcium-binding protein-related [Source:TAIR;Acc:AT1G12080]	13.1	30.1	1.21	5e-05	0.000742103	yes	UP	Y	Y	Y	Y	Y	14.57	10.44	15.48	36.79	31.36	23.83
TBIG020326	AT5G04190	PKS4	phytochrome kinase substrate 4 [Source:TAIR;Acc:AT5G04190]	2.59	6.01	1.21	5e-05	0.000742103	yes	UP	Y	Y	Y	Y	Y	2.34	2.31	3.07	6.33	4.97	6.73
TBIG002397	AT1G60740	PRXIID	Thioredoxin superfamily protein [Source:TAIR;Acc:AT1G60740]	2.51	5.8	1.21	0.0001	0.00136884	yes	UP	Y	Y	Y	Y	Y	2.66	1.97	2.99	6.62	6.08	4.64
TBIG006488	AT1G75380.L01	ATBBD1	bifunctional nuclease in basal defense response 1 [Source:TAIR;Acc:AT1G75380]	70.6	162	1.2	5e-05	0.000742103	yes	UP	Y	Y	Y	Y	Y	90.25	55.67	67.26	193.3	143.08	148.87
TBIG024165	AT5G21940.L01	-	unknown protein; BEST Arabidopsis thaliana protein match is: unknown protein (TAIR:AT3G43850.1); Has 30201 Blast hits to 17322 proteins in 780 species: Archae - 12; Bacteria - 1396; Metazoa - 17338; Fungi - 3422; Plants - 5037; Viruses - 0; Other Eu /.../es - 2996 (source: NCBI BLink). [Source:TAIR;Acc:AT5G21940]	52.5	121	1.2	5e-05	0.000742103	yes	UP	Y	Y	Y	Y	Y	42.61	46.09	66.32	132.88	118.25	110.44
TBIG015542	AT3G52060	-	Core-2/I-branching beta-1,6-N-acetylglucosaminyltransferase family protein [Source:TAIR;Acc:AT3G52060]	35.4	81.6	1.2	5e-05	0.000742103	yes	UP	Y	Y	Y	Y	Y	35.45	32.97	35.54	79.84	86.12	73.97
TBIG017090	AT4G19160.L01	-	unknown protein; Has 35333 Blast hits to 34131 proteins in 2444 species: Archae - 798; Bacteria - 22429; Metazoa - 974; Fungi - 991; Plants - 531; Viruses - 0; Other Eukaryotes - 9610 (source: NCBI BLink). [Source:TAIR;Acc:AT4G19160]	29.7	68.1	1.2	5e-05	0.000742103	yes	UP	Y	Y	Y	Y	Y	30.74	29.05	28.73	67.85	74.41	60.96
TBIG016785	AT4G13830.L01	J20	DNAJ-like 20 [Source:TAIR;Acc:AT4G13830]	25.5	58.6	1.2	5e-05	0.000742103	yes	UP	Y	Y	Y	Y	Y	25.77	17.93	27.58	79.83	47.28	44.24
TBIG008400	AT2G39400	CSE	alpha/beta-Hydrolases superfamily protein [Source:TAIR;Acc:AT2G39400]	22.5	51.7	1.2	5e-05	0.000742103	yes	UP	Y	Y	Y	Y	Y	21.73	18.4	27.78	70.98	29.56	54.15
TBIG013314	AT3G60530	GATA4	GATA transcription factor 4 [Source:TAIR;Acc:AT3G60530]	43.8	100	1.19	5e-05	0.000742103	yes	UP	Y	Y	Y	Y	Y	43.6	40.95	43.43	116.61	77.79	98.77
TBIG015574	AT3G52720.L01	CAH1	alpha carbonic anhydrase 1 [Source:TAIR;Acc:AT3G52720]	23.8	54.3	1.19	5e-05	0.000742103	yes	UP	Y	Y	Y	Y	Y	24.15	20.27	27.68	57.98	57.88	48.28
TBIG013754	AT3G06070	-	unknown protein; BEST Arabidopsis thaliana protein match is: unknown protein (TAIR:AT5G19190.1); Has 33 Blast hits to 33 proteins in 12 species: Archae - 0; Bacteria - 0; Metazoa - 1; Fungi - 0; Plants - 32; Viruses - 0; Other Eukaryotes - 0 (source /.../ BLink). [Source:TAIR;Acc:AT3G06070]	16.6	37.8	1.19	5e-05	0.000742103	yes	UP	Y	Y	Y	Y	Y	12.28	14.07	24.69	56.94	36.04	21.37
TBIG014132	AT3G13450.L01	DIN4	Transketolase family protein [Source:TAIR;Acc:AT3G13450]	9.91	22.6	1.19	5e-05	0.000742103	yes	UP	Y	Y	Y	Y	Y	11.05	8.99	9.71	24.73	19.15	23.41
TBIG025310	AT5G49740	ATFRO7	ferric reduction oxidase 7 [Source:TAIR;Acc:AT5G49740]	2.51	5.71	1.19	5e-05	0.000742103	yes	UP	Y	Y	Y	Y	Y	3.26	1.99	2.26	5.32	6.23	5.41
TBIG021840	AT5G42200	ATL23	RING/U-box superfamily protein [Source:TAIR;Acc:AT5G42200]	2.02	4.61	1.19	0.0004	0.00442991	yes	UP	Y	Y	Y	Y	Y	1.53	1.35	3.05	4.36	4.3	4.9
TBIG008950	AT2G02930	ATGSTF3	glutathione S-transferase F3 [Source:TAIR;Acc:AT2G02930]	0.891	2.03	1.19	0.0011	0.0100335	yes	UP	Y	Y	Y	Y	Y	0.96	0.48	1.24	2.82	0.94	2.3
TBIG015065	AT3G43190	SUS4	sucrose synthase 4 [Source:TAIR;Acc:AT3G43190]	43.9	99.3	1.18	5e-05	0.000742103	yes	UP	Y	Y	Y	Y	Y	26.4	43.13	66.36	67.43	86.31	147.43
TBIG002196	AT1G54740	-	Protein of unknown function (DUF3049) [Source:TAIR;Acc:AT1G54740]	10.8	24.5	1.18	5e-05	0.000742103	yes	UP	Y	Y	Y	Y	Y	12.56	9.46	11.29	34.5	19.48	20.11
TBIG020991	AT5G18670	BMY3	beta-amylase 3 [Source:TAIR;Acc:AT5G18670]	10.2	23.1	1.18	5e-05	0.000742103	yes	UP	Y	Y	Y	Y	Y	8.99	10	11.31	23.12	20.47	24.99
TBIG021497	XLOC_021497	-	-	1.95	4.42	1.18	0.00645	0.0409744	yes	UP	Y	Y	Y	Y	Y	2.14	1.33	2.24	5.09	4.24	3.65
TBIG003795	AT1G08630.L01	THA1	threonine aldolase 1 [Source:TAIR;Acc:AT1G08630]	0.934	2.12	1.18	5e-05	0.000742103	yes	UP	Y	Y	Y	Y	Y	0.79	1.17	0.91	2.62	1.45	2.4
TBIG007335	AT2G18260.L01	SYP112	syntaxin of plants 112 [Source:TAIR;Acc:AT2G18260]	0.608	1.38	1.18	0.0003	0.00349678	yes	UP	Y	Y	Y	Y	Y	0.77	0.4	0.71	1.43	1.53	1.25
TBIG009373	AT2G18480	PLT3	Major facilitator superfamily protein [Source:TAIR;Acc:AT2G18480]	0.381	0.86	1.18	0.0013	0.0114361	yes	UP	Y	Y	Y	Y	Y	0.55	0.21	0.4	0.54	1.07	0.99
TBIG002375	AT1G60090.L01	BGLU4	beta glucosidase 4 [Source:TAIR;Acc:AT1G60090]	0.286	0.647	1.18	0.0047	0.0318002	yes	UP	Y	Y	Y	Y	Y	0.21	0.35	0.31	0.4	0.89	0.67
TBIG020805	AT5G14780.L01	FDH	formate dehydrogenase [Source:TAIR;Acc:AT5G14780]	104	234	1.17	5e-05	0.000742103	yes	UP	Y	Y	Y	Y	Y	147.72	84.75	84.72	294.76	148.79	271.71
TBIG023447	AT5G06690.L01	WCRKC1	WCRKC thioredoxin 1 [Source:TAIR;Acc:AT5G06690]	29.8	66.9	1.17	5e-05	0.000742103	yes	UP	Y	Y	Y	Y	Y	33.47	21.32	33.06	93.74	51.59	54.35
TBIG003617	AT1G05340	-	unknown protein; FUNCTIONS IN: molecular_function unknown; INVOLVED IN: biological_process unknown; LOCATED IN: chloroplast; EXPRESSED IN: 14 plant structures; EXPRESSED DURING: 7 growth stages; BEST Arabidopsis thaliana protein match is: unknown pr /.../(TAIR:AT2G32210.1); Has 189 Blast hits to 189 proteins in 27 species: Archae - 0; Bacteria - 0; Metazoa - 0; Fungi - 21; Plants - 168; Viruses -…	3.42	7.69	1.17	5e-05	0.000742103	yes	UP	Y	Y	Y	Y	Y	2.91	2.35	4.68	8.88	9.4	4.38
TBIG002113	AT1G53160.L01	SPL4	squamosa promoter binding protein-like 4 [Source:TAIR;Acc:AT1G53160]	0.841	1.89	1.17	0.00145	0.0124585	yes	UP	Y	Y	Y	Y	Y	0.71	0.67	1.28	2.88	1.67	1.19
TBIG006779	XLOC_006779	-	-	0.805	1.81	1.17	0.00215	0.0171186	yes	UP	Y	Y	Y	Y	Y	0.69	0.92	0.81	2.51	1.54	1.37
TBIG024231	AT5G23050.L01	AAE17	acyl-activating enzyme 17 [Source:TAIR;Acc:AT5G23050]	17.2	38.6	1.16	5e-05	0.000742103	yes	UP	Y	Y	Y	Y	Y	20.68	16.25	14.14	37.88	37.02	39.14
TBIG000508	AT1G11530	ATCXXS1	C-terminal cysteine residue is changed to a serine 1 [Source:TAIR;Acc:AT1G11530]	14.4	32.3	1.16	0.0002	0.00248848	yes	UP	Y	Y	Y	Y	Y	16.23	9.44	18.58	49.66	19.79	27.42
TBIG019524	AT4G28270	ATRMA2	RING membrane-anchor 2 [Source:TAIR;Acc:AT4G28270]	12.6	28.2	1.16	5e-05	0.000742103	yes	UP	Y	Y	Y	Y	Y	13.66	10.26	14.26	37.15	22.35	24.92
TBIG001017	AT1G21400.L01	F24J8.4	Thiamin diphosphate-binding fold (THDP-binding) superfamily protein [Source:TAIR;Acc:AT1G21400]	10.6	23.6	1.16	5e-05	0.000742103	yes	UP	Y	Y	Y	Y	Y	11.79	10.13	9.6	30.54	13.42	26.21
TBIG002714	XLOC_002714	-	-	1.49	3.33	1.16	0.0018	0.0147463	yes	UP	Y	Y	Y	Y	Y	1.53	0.92	1.94	4.3	3.27	2.37
TBIG008756	AT2G46220	-	Uncharacterized conserved protein (DUF2358) [Source:TAIR;Acc:AT2G46220]	40.2	89.5	1.15	5e-05	0.000742103	yes	UP	Y	Y	Y	Y	Y	40.43	33.67	45.33	112.38	69.92	83.71
TBIG008983	AT2G03760	ST	sulphotransferase 12 [Source:TAIR;Acc:AT2G03760]	11	24.4	1.15	5e-05	0.000742103	yes	UP	Y	Y	Y	Y	Y	11.81	10.02	10.96	16.3	17.32	39.09
TBIG019244	AT4G22780.L01	ACR7	ACT domain repeat 7 [Source:TAIR;Acc:AT4G22780]	6.1	13.5	1.15	5e-05	0.000742103	yes	UP	Y	Y	Y	Y	Y	4.59	6.14	7.83	10.65	11.31	18.71
TBIG011663	AT3G15760	-	unknown protein; FUNCTIONS IN: molecular_function unknown; INVOLVED IN: biological_process unknown; LOCATED IN: endomembrane system; EXPRESSED IN: 22 plant structures; EXPRESSED DURING: 10 growth stages; BEST Arabidopsis thaliana protein match is: u /.../ protein (TAIR:AT1G52565.1); Has 42 Blast hits to 42 proteins in 10 species: Archae - 0; Bacteria - 0; Metazoa - 0; Fungi - 0; Plants - 42; Viru…	3.86	8.6	1.15	5e-05	0.000742103	yes	UP	Y	Y	Y	Y	Y	3.46	3.02	5.1	9.38	8	8.32
TBIG006353	AT1G72490	-	unknown protein; BEST Arabidopsis thaliana protein match is: unknown protein (TAIR:AT1G17400.1); Has 75 Blast hits to 75 proteins in 21 species: Archae - 0; Bacteria - 0; Metazoa - 3; Fungi - 4; Plants - 58; Viruses - 0; Other Eukaryotes - 10 (sourc /.../I BLink). [Source:TAIR;Acc:AT1G72490]	0.552	1.22	1.15	0.0004	0.00442991	yes	UP	Y	Y	Y	Y	Y	0.52	0.71	0.42	0.79	1.57	1.35
TBIG011458	AT3G11930.L01	USPAL_ARATH	Adenine nucleotide alpha hydrolases-like superfamily protein [Source:TAIR;Acc:AT3G11930]	83.7	184	1.14	5e-05	0.000742103	yes	UP	Y	Y	Y	Y	Y	70.4	63.81	108.57	210.18	137.05	201.33
TBIG003185	AT1G76680	OPR1	12-oxophytodienoate reductase 1 [Source:TAIR;Acc:AT1G76680]	43.2	95.1	1.14	5e-05	0.000742103	yes	UP	Y	Y	Y	Y	Y	45.36	40.91	43.79	88.73	89.78	106.6
TBIG005477	AT1G53560.L01	R18AL_ARATH	Ribosomal protein L18ae family [Source:TAIR;Acc:AT1G53560]	8.14	18	1.14	5e-05	0.000742103	yes	UP	Y	Y	Y	Y	Y	8.33	6.87	8.72	27.16	13.43	12.87
TBIG010287	AT2G36050	ATOFP15	ovate family protein 15 [Source:TAIR;Acc:AT2G36050]	2.49	5.5	1.14	5e-05	0.000742103	yes	UP	Y	Y	Y	Y	Y	2.19	2.27	2.89	6.34	5.74	4.34
TBIG010076	AT2G31980	AtCYS2	PHYTOCYSTATIN 2 [Source:TAIR;Acc:AT2G31980]	1.84	4.07	1.14	0.00025	0.00301094	yes	UP	Y	Y	Y	Y	Y	2.11	1.78	1.64	4.44	3.97	3.91
TBIG001140	AT1G23760	JP630	BURP domain-containing protein [Source:TAIR;Acc:AT1G23760]	0.749	1.65	1.14	0.00015	0.00194433	yes	UP	Y	Y	Y	Y	Y	0.94	0.86	0.42	1.22	2	1.66
TBIG013930	AT3G09790.L01	UBQ8	ubiquitin 8 [Source:TAIR;Acc:AT3G09790]	0.232	0.51	1.14	0.0038	0.0270006	yes	UP	Y	Y	Y	Y	Y	0.27	0.18	0.25	0.42	0.46	0.65
TBIG002974	AT1G72150	PATL1	PATELLIN 1 [Source:TAIR;Acc:AT1G72150]	103	226	1.13	5e-05	0.000742103	yes	UP	Y	Y	Y	Y	Y	106.97	105.33	107.58	277.69	233.71	181.41
TBIG013545	XLOC_013545	LBD41	LOB domain-containing protein 41 [Source:SWISS;Acc:Q9M886]	76.8	169	1.13	5e-05	0.000742103	yes	UP	Y	Y	Y	Y	Y	57.24	70.05	100.43	172.53	132.98	193.17
TBIG020461	AT5G06870	PGIP2	polygalacturonase inhibiting protein 2 [Source:TAIR;Acc:AT5G06870]	13.3	29	1.13	5e-05	0.000742103	yes	UP	Y	Y	Y	Y	Y	14.83	12.56	11.82	31.81	27.6	26.7
TBIG020060	AT4G38690	plcA	PLC-like phosphodiesterases superfamily protein [Source:TAIR;Acc:AT4G38690]	4.87	10.7	1.13	5e-05	0.000742103	yes	UP	Y	Y	Y	Y	Y	5.44	4.28	4.86	13.26	10.78	8.03
TBIG016223	AT4G00750.L01	PMTF_ARATH	S-adenosyl-L-methionine-dependent methyltransferases superfamily protein [Source:TAIR;Acc:AT4G00750]	4.47	9.78	1.13	5e-05	0.000742103	yes	UP	Y	Y	Y	Y	Y	5.49	4.09	4.08	10.95	8.72	9.96
TBIG011549	AT3G13750	BGAL1	beta galactosidase 1 [Source:TAIR;Acc:AT3G13750]	87	190	1.12	5e-05	0.000742103	yes	UP	Y	Y	Y	Y	Y	90.71	89.72	82.07	197.48	205.12	166.34
TBIG022358	XLOC_022358	SDH	Sorbitol dehydrogenase [Source:SWISS;Acc:Q9FJ95]	63.7	138	1.12	5e-05	0.000742103	yes	UP	Y	Y	Y	Y	Y	71.15	51.42	72.81	179.12	115.9	119.11
TBIG017989	AT4G36410.L01	UBC17	ubiquitin-conjugating enzyme 17 [Source:TAIR;Acc:AT4G36410]	14.7	32.1	1.12	5e-05	0.000742103	yes	UP	Y	Y	Y	Y	Y	14.18	12.1	17.35	42.5	22.6	29.93
TBIG024458	AT5G27920	FBL3	F-box family protein [Source:TAIR;Acc:AT5G27920]	10.3	22.3	1.12	5e-05	0.000742103	yes	UP	Y	Y	Y	Y	Y	9.68	11.72	9.43	20.52	19.76	26.25
TBIG015725	AT3G55500	ATEXPA16	expansin A16 [Source:TAIR;Acc:AT3G55500]	5.6	12.1	1.12	5e-05	0.000742103	yes	UP	Y	Y	Y	Y	Y	4.61	5.75	6.12	13.49	10.72	11.63
TBIG015599	AT3G53200	AtMYB27	myb domain protein 27 [Source:TAIR;Acc:AT3G53200]	1.82	3.95	1.12	0.0001	0.00136884	yes	UP	Y	Y	Y	Y	Y	2.39	1.71	1.53	6.74	1.58	3.72
TBIG014868	AT3G27770	-	unknown protein; FUNCTIONS IN: molecular_function unknown; INVOLVED IN: biological_process unknown; LOCATED IN: endomembrane system; EXPRESSED IN: 22 plant structures; EXPRESSED DURING: 13 growth stages; BEST Arabidopsis thaliana protein match is: u /.../ protein (TAIR:AT5G62960.1); Has 158 Blast hits to 157 proteins in 21 species: Archae - 0; Bacteria - 0; Metazoa - 13; Fungi - 0; Plants - 141; …	53.2	115	1.11	5e-05	0.000742103	yes	UP	Y	Y	Y	Y	Y	48.57	47.59	61.07	101.72	98.42	138.87
TBIG019969	AT4G36850.L01	YPQ1	PQ-loop repeat family protein / transmembrane family protein [Source:TAIR;Acc:AT4G36850]	33.9	73.4	1.11	5e-05	0.000742103	yes	UP	Y	Y	Y	Y	Y	36.9	34.67	31.38	92.69	46.29	82.94
TBIG021023	AT5G19190	-	unknown protein; BEST Arabidopsis thaliana protein match is: unknown protein (TAIR:AT3G06070.1); Has 1807 Blast hits to 1807 proteins in 277 species: Archae - 0; Bacteria - 0; Metazoa - 736; Fungi - 347; Plants - 385; Viruses - 0; Other Eukaryotes - /.../source: NCBI BLink). [Source:TAIR;Acc:AT5G19190]	27.6	59.7	1.11	5e-05	0.000742103	yes	UP	Y	Y	Y	Y	Y	22.7	26.43	35.32	86	58.8	35.88
TBIG020802	AT5G14730.L01	-	unknown protein; CONTAINS InterPro DOMAIN/s: Protein of unknown function DUF1645 (InterPro:IPR012442); BEST Arabidopsis thaliana protein match is: unknown protein (TAIR:AT3G01513.1); Has 85 Blast hits to 83 proteins in 14 species: Archae - 0; Bacter /.../; Metazoa - 0; Fungi - 0; Plants - 76; Viruses - 0; Other Eukaryotes - 0 (source: NCBI BLink). [Source:TAIR;Acc:AT5G14730]	8.16	17.6	1.11	5e-05	0.000742103	yes	UP	Y	Y	Y	Y	Y	8.67	6.82	9.11	20.1	12.21	20.4
TBIG024274	AT5G23980.L01	ATFRO4	ferric reduction oxidase 4 [Source:TAIR;Acc:AT5G23980]	4.21	9.09	1.11	5e-05	0.000742103	yes	UP	Y	Y	Y	Y	Y	3.57	4.54	4.44	9.34	10.69	7.18
TBIG003103	AT1G74930	ORA47	Integrase-type DNA-binding superfamily protein [Source:TAIR;Acc:AT1G74930]	0.794	1.71	1.11	0.0031	0.0227461	yes	UP	Y	Y	Y	Y	Y	1	0.61	0.75	1.69	1.38	2.01
TBIG021018	AT5G19140	ATAILP1	Aluminium induced protein with YGL and LRDR motifs [Source:TAIR;Acc:AT5G19140]	81	174	1.1	5e-05	0.000742103	yes	UP	Y	Y	Y	Y	Y	90.97	61.56	90.76	191.87	130.86	198.48
TBIG022364	AT5G52100.L01	crr1	Dihydrodipicolinate reductase, bacterial/plant [Source:TAIR;Acc:AT5G52100]	30.7	66.1	1.1	0.0012	0.0107549	yes	UP	Y	Y	Y	Y	Y	27.52	24.58	37.64	93.84	49.09	52.05
TBIG007336	AT2G18280	AtTLP2	tubby like protein 2 [Source:TAIR;Acc:AT2G18280]	24.5	52.4	1.1	5e-05	0.000742103	yes	UP	Y	Y	Y	Y	Y	28.05	22.13	22.92	54.83	51.79	49.76
TBIG005274	AT1G49500	-	unknown protein; FUNCTIONS IN: molecular_function unknown; INVOLVED IN: biological_process unknown; LOCATED IN: endomembrane system; EXPRESSED IN: 19 plant structures; EXPRESSED DURING: 10 growth stages; BEST Arabidopsis thaliana protein match is: u /.../ protein (TAIR:AT3G19030.1); Has 24 Blast hits to 24 proteins in 2 species: Archae - 0; Bacteria - 0; Metazoa - 0; Fungi - 0; Plants - 24; Virus…	20.8	44.4	1.1	5e-05	0.000742103	yes	UP	Y	Y	Y	Y	Y	16.41	15.11	27.32	73.41	29.06	26.77
TBIG006440	AT1G74310.L01	ATHSP101	heat shock protein 101 [Source:TAIR;Acc:AT1G74310]	6.64	14.2	1.1	5e-05	0.000742103	yes	UP	Y	Y	Y	Y	Y	5.93	7.44	7.17	10.77	15.7	17.18
TBIG023085	AT5G65730	XTH6	xyloglucan endotransglucosylase/hydrolase 6 [Source:TAIR;Acc:AT5G65730]	6.28	13.5	1.1	5e-05	0.000742103	yes	UP	Y	Y	Y	Y	Y	6.78	5.67	6.25	15.14	17.57	7.55
TBIG012899	AT3G51910	AT-HSFA7A	heat shock transcription factor A7A [Source:TAIR;Acc:AT3G51910]	5.4	11.6	1.1	5e-05	0.000742103	yes	UP	Y	Y	Y	Y	Y	4.8	4.52	6.91	12.48	11.37	11.03
TBIG009358	AT2G18193	BCS1_SCHPO	P-loop containing nucleoside triphosphate hydrolases superfamily protein [Source:TAIR;Acc:AT2G18193]	4.96	10.7	1.1	5e-05	0.000742103	yes	UP	Y	Y	Y	Y	Y	4.5	5.67	4.91	6.25	10.65	15.28
TBIG013774	AT3G06435.L02	-	Expressed protein [Source:TAIR;Acc:AT3G06435]	4.91	10.5	1.1	0.0003	0.00349678	yes	UP	Y	Y	Y	Y	Y	3.03	3.67	7.49	9.26	8.51	12.83
TBIG024573	AT5G35790.L01	G6PD1	glucose-6-phosphate dehydrogenase 1 [Source:TAIR;Acc:AT5G35790]	24.8	52.6	1.09	5e-05	0.000742103	yes	UP	Y	Y	Y	Y	Y	28.43	22.34	24.26	50.8	55.96	52.04
TBIG001454	AT1G30720	RETOL_ARATH	FAD-binding Berberine family protein [Source:TAIR;Acc:AT1G30720]	15.3	32.6	1.09	5e-05	0.000742103	yes	UP	Y	Y	Y	Y	Y	12.08	13.96	20.24	31.41	14.36	51.24
TBIG008690	AT2G44920.L01	TL15A_ARATH	Tetratricopeptide repeat (TPR)-like superfamily protein [Source:TAIR;Acc:AT2G44920]	12.4	26.5	1.09	5e-05	0.000742103	yes	UP	Y	Y	Y	Y	Y	15.46	10.89	11.3	29.12	25.07	25.45
TBIG023101	AT5G66052	-	unknown protein; Has 30201 Blast hits to 17322 proteins in 780 species: Archae - 12; Bacteria - 1396; Metazoa - 17338; Fungi - 3422; Plants - 5037; Viruses - 0; Other Eukaryotes - 2996 (source: NCBI BLink). [Source:TAIR;Acc:AT5G66052]	11.5	24.4	1.09	5e-05	0.000742103	yes	UP	Y	Y	Y	Y	Y	12.27	9.72	11.11	27.75	22.5	20.24
TBIG021884	AT5G42825	-	unknown protein; Has 35333 Blast hits to 34131 proteins in 2444 species: Archae - 798; Bacteria - 22429; Metazoa - 974; Fungi - 991; Plants - 531; Viruses - 0; Other Eukaryotes - 9610 (source: NCBI BLink). [Source:TAIR;Acc:AT5G42825]	9.36	19.9	1.09	5e-05	0.000742103	yes	UP	Y	Y	Y	Y	Y	11.06	7.86	8.75	19.7	18.78	19.55
TBIG006128	AT1G67710.L01	ARR11	response regulator 11 [Source:TAIR;Acc:AT1G67710]	1.95	4.15	1.09	5e-05	0.000742103	yes	UP	Y	Y	Y	Y	Y	2.2	1.77	1.88	3.75	5.64	3.04
TBIG009039	AT2G05160.L01	AtC3H18	CCCH-type zinc fingerfamily protein with RNA-binding domain [Source:TAIR;Acc:AT2G05160]	1.18	2.51	1.09	5e-05	0.000742103	yes	UP	Y	Y	Y	Y	Y	1.3	1.11	1.08	2.36	2.87	2.26
TBIG023897	AT5G16110	-	unknown protein; FUNCTIONS IN: molecular_function unknown; INVOLVED IN: biological_process unknown; LOCATED IN: chloroplast; EXPRESSED IN: 24 plant structures; EXPRESSED DURING: 15 growth stages; BEST Arabidopsis thaliana protein match is: unknown p /.../ (TAIR:AT3G02555.1); Has 133 Blast hits to 133 proteins in 18 species: Archae - 0; Bacteria - 0; Metazoa - 0; Fungi - 0; Plants - 133; Viruses -…	27	57.3	1.08	5e-05	0.000742103	yes	UP	Y	Y	Y	Y	Y	26.06	25.16	29.76	58.95	55.49	56.19
TBIG021130	AT5G21930.L01	PAA2	P-type ATPase of Arabidopsis 2 [Source:TAIR;Acc:AT5G21930]	22.7	48	1.08	5e-05	0.000742103	yes	UP	Y	Y	Y	Y	Y	26.58	22.96	18.58	50.53	42.35	50.17
TBIG015453	AT3G50440	ATMES10	methyl esterase 10 [Source:TAIR;Acc:AT3G50440]	20.2	42.5	1.08	5e-05	0.000742103	yes	UP	Y	Y	Y	Y	Y	25.4	15.68	20.28	49.55	36.54	41.71
TBIG005660	AT1G57990	ATPUP18	purine permease 18 [Source:TAIR;Acc:AT1G57990]	19.7	41.5	1.08	5e-05	0.000742103	yes	UP	Y	Y	Y	Y	Y	14.98	19.01	24.68	41.95	42.14	38.98
TBIG014772	XLOC_014772	CYP71B3	Cytochrome P450 71B3 [Source:SWISS;Acc:O65785]	3.98	8.45	1.08	5e-05	0.000742103	yes	UP	Y	Y	Y	Y	Y	4.77	3.6	3.6	9.9	5.02	10.6
TBIG013312	AT3G60490	ERF035	Integrase-type DNA-binding superfamily protein [Source:TAIR;Acc:AT3G60490]	2.21	4.67	1.08	5e-05	0.000742103	yes	UP	Y	Y	Y	Y	Y	2.2	2	2.43	4.68	3.56	5.77
TBIG000070	AT1G02380	-	unknown protein; BEST Arabidopsis thaliana protein match is: unknown protein (TAIR:AT4G01960.1); Has 66 Blast hits to 66 proteins in 11 species: Archae - 0; Bacteria - 0; Metazoa - 0; Fungi - 0; Plants - 66; Viruses - 0; Other Eukaryotes - 0 (source /.../ BLink). [Source:TAIR;Acc:AT1G02380]	1.73	3.67	1.08	5e-05	0.000742103	yes	UP	Y	Y	Y	Y	Y	1.25	1.69	2.2	4.59	3.41	2.95
TBIG019908	AT4G35750	GDAP2_DROPS	SEC14 cytosolic factor family protein / phosphoglyceride transfer family protein [Source:TAIR;Acc:AT4G35750]	100	210	1.07	5e-05	0.000742103	yes	UP	Y	Y	Y	Y	Y	99.63	86.7	111.18	234.94	182.74	208.01
TBIG020990	AT5G18650.L01	Rchy1	CHY-type/CTCHY-type/RING-type Zinc finger protein [Source:TAIR;Acc:AT5G18650]	45.2	94.6	1.07	5e-05	0.000742103	yes	UP	Y	Y	Y	Y	Y	45.55	44.32	42.91	98.93	85.03	94.66
TBIG009451	AT2G20180.L01	PIL5	phytochrome interacting factor 3-like 5 [Source:TAIR;Acc:AT2G20180]	11.2	23.6	1.07	5e-05	0.000742103	yes	UP	Y	Y	Y	Y	Y	11.7	11.34	10.13	22.38	26.25	21.59
TBIG010829	AT2G46550	-	unknown protein; BEST Arabidopsis thaliana protein match is: unknown protein (TAIR:AT1G01240.3); Has 72 Blast hits to 68 proteins in 13 species: Archae - 0; Bacteria - 0; Metazoa - 1; Fungi - 0; Plants - 71; Viruses - 0; Other Eukaryotes - 0 (source /.../ BLink). [Source:TAIR;Acc:AT2G46550]	20.7	43.1	1.06	5e-05	0.000742103	yes	UP	Y	Y	Y	Y	Y	23.37	18.18	20.87	40.17	40.9	48.97
TBIG023913	AT5G16400	TRXF2	thioredoxin F2 [Source:TAIR;Acc:AT5G16400]	15.5	32.3	1.06	5e-05	0.000742103	yes	UP	Y	Y	Y	Y	Y	17.73	11.16	18.25	43.49	24.5	28.7
TBIG011664	XLOC_011664	-	-	9.85	20.5	1.06	5e-05	0.000742103	yes	UP	Y	Y	Y	Y	Y	9.78	8.12	11.44	23.09	18.24	19.79
TBIG025469	AT5G52900	MAKR6	unknown protein; Has 30201 Blast hits to 17322 proteins in 780 species: Archae - 12; Bacteria - 1396; Metazoa - 17338; Fungi - 3422; Plants - 5037; Viruses - 0; Other Eukaryotes - 2996 (source: NCBI BLink). [Source:TAIR;Acc:AT5G52900]	6.69	13.9	1.06	5e-05	0.000742103	yes	UP	Y	Y	Y	Y	Y	6.28	7.46	6.48	13.53	12.98	15.42
TBIG021875	AT5G42680	MIZ1	Protein of unknown function, DUF617 [Source:TAIR;Acc:AT5G42680]	6.29	13.1	1.06	5e-05	0.000742103	yes	UP	Y	Y	Y	Y	Y	7.05	5.22	7.05	16.85	9.16	13.85
TBIG020389	AT5G05410	DREB2A	DRE-binding protein 2A [Source:TAIR;Acc:AT5G05410]	5.08	10.6	1.06	5e-05	0.000742103	yes	UP	Y	Y	Y	Y	Y	3.33	5.17	7.52	9.16	11.6	11.98
TBIG023959	AT5G17300.L01	RVE1	Homeodomain-like superfamily protein [Source:TAIR;Acc:AT5G17300]	1.07	2.23	1.06	5e-05	0.000742103	yes	UP	Y	Y	Y	Y	Y	0.77	1.07	1.34	1.23	2.83	2.59
TBIG012639	AT3G46600.L01	SCL30	GRAS family transcription factor [Source:TAIR;Acc:AT3G46600]	34.9	72.3	1.05	5e-05	0.000742103	yes	UP	Y	Y	Y	Y	Y	32.9	35.32	39.14	71.08	76.66	72.17
TBIG006349	AT1G72430	-	SAUR-like auxin-responsive protein family [Source:TAIR;Acc:AT1G72430]	27.7	57.4	1.05	5e-05	0.000742103	yes	UP	Y	Y	Y	Y	Y	23.5	23.61	38.09	78.97	47.28	47.58
TBIG004949	XLOC_004949	-	-	20.1	41.6	1.05	5e-05	0.000742103	yes	UP	Y	Y	Y	Y	Y	20.92	21.05	18.54	33.95	41.72	48.89
TBIG014337	AT3G17510.L01	CIPK1	CBL-interacting protein kinase 1 [Source:TAIR;Acc:AT3G17510]	15.7	32.6	1.05	5e-05	0.000742103	yes	UP	Y	Y	Y	Y	Y	14.89	15.9	16.22	32.97	36.84	27.65
TBIG011197	AT3G06380.L01	ATTLP9	tubby-like protein 9 [Source:TAIR;Acc:AT3G06380]	14.9	30.7	1.05	5e-05	0.000742103	yes	UP	Y	Y	Y	Y	Y	15.49	14.58	14.01	33.55	27.24	30.33
TBIG013498	AT3G01490.L01	HT1	Protein kinase superfamily protein [Source:TAIR;Acc:AT3G01490]	14.3	29.6	1.05	5e-05	0.000742103	yes	UP	Y	Y	Y	Y	Y	16.01	14.62	12.91	33.58	25.2	30.79
TBIG001075	AT1G22500	ATL15	RING/U-box superfamily protein [Source:TAIR;Acc:AT1G22500]	13.1	27.2	1.05	5e-05	0.000742103	yes	UP	Y	Y	Y	Y	Y	13.4	14.24	12.56	27.86	24.44	30.07
TBIG007229	AT2G15830	-	unknown protein; FUNCTIONS IN: molecular_function unknown; INVOLVED IN: biological_process unknown; LOCATED IN: endomembrane system; EXPRESSED IN: 16 plant structures; EXPRESSED DURING: 10 growth stages; BEST Arabidopsis thaliana protein match is: u /.../ protein (TAIR:AT4G33960.1); Has 18 Blast hits to 18 proteins in 4 species: Archae - 0; Bacteria - 0; Metazoa - 0; Fungi - 0; Plants - 18; Virus…	10.3	21.3	1.05	5e-05	0.000742103	yes	UP	Y	Y	Y	Y	Y	10.36	7.91	12.58	33.44	16.08	14.82
TBIG003013	AT1G72940.L01	TIR	Toll-Interleukin-Resistance (TIR) domain-containing protein [Source:TAIR;Acc:AT1G72940]	9.16	19	1.05	5e-05	0.000742103	yes	UP	Y	Y	Y	Y	Y	7.78	9.94	9.98	15.91	16.94	24.32
TBIG002349	AT1G59590	ZCF37	ZCF37 [Source:TAIR;Acc:AT1G59590]	3.41	7.05	1.05	5e-05	0.000742103	yes	UP	Y	Y	Y	Y	Y	3.2	2.85	4.15	6.56	6.67	7.9
TBIG018869	AT4G15765.L01	-	FAD/NAD(P)-binding oxidoreductase family protein [Source:TAIR;Acc:AT4G15765]	2.39	4.96	1.05	5e-05	0.000742103	yes	UP	Y	Y	Y	Y	Y	3.28	1.65	2.32	6.89	3.83	4.22
TBIG025529	AT5G54190.L01	PORA	protochlorophyllide oxidoreductase A [Source:TAIR;Acc:AT5G54190]	1.34	2.78	1.05	5e-05	0.000742103	yes	UP	Y	Y	Y	Y	Y	2	1.03	1	3.32	1.51	3.49
TBIG019091	AT4G19750.L01	CHIT1	Glycosyl hydrolase family protein with chitinase insertion domain [Source:TAIR;Acc:AT4G19750]	0.628	1.3	1.05	0.00245	0.0189065	yes	UP	Y	Y	Y	Y	Y	0.36	0.36	1.16	0.95	1.05	1.83
TBIG008494	AT2G41100.L01	TCH3	Calcium-binding EF hand family protein [Source:TAIR;Acc:AT2G41100]	106	217	1.04	5e-05	0.000742103	yes	UP	Y	Y	Y	Y	Y	91.67	102.67	126.91	260.84	144.36	248.29
TBIG026053	AT5G64570	XYL4	beta-D-xylosidase 4 [Source:TAIR;Acc:AT5G64570]	33.6	69.2	1.04	5e-05	0.000742103	yes	UP	Y	Y	Y	Y	Y	32.91	34.88	32.46	65.54	63.89	76.01
TBIG003398	AT1G01170	-	Protein of unknown function (DUF1138) [Source:TAIR;Acc:AT1G01170]	31.9	65.9	1.04	0.0015	0.0128149	yes	UP	Y	Y	Y	Y	Y	28.92	25.62	42.67	114.53	41.53	42.48
TBIG019097	AT4G19860	LCAT4	alpha/beta-Hydrolases superfamily protein [Source:TAIR;Acc:AT4G19860]	30.3	62.3	1.04	5e-05	0.000742103	yes	UP	Y	Y	Y	Y	Y	33.44	28.05	27.94	64.37	55.9	63.61
TBIG025165	AT5G47040.L01	LON2	lon protease 2 [Source:TAIR;Acc:AT5G47040]	28.5	58.4	1.04	5e-05	0.000742103	yes	UP	Y	Y	Y	Y	Y	32.77	26.65	26.72	59.51	60.04	56.45
TBIG025997	AT5G63470	NF-YC4	nuclear factor Y, subunit C4 [Source:TAIR;Acc:AT5G63470]	18.3	37.7	1.04	5e-05	0.000742103	yes	UP	Y	Y	Y	Y	Y	18.85	16.1	19.32	46.29	35.09	30.93
TBIG021153	AT5G22500.L01	FAR1	fatty acid reductase 1 [Source:TAIR;Acc:AT5G22500]	17	34.9	1.04	5e-05	0.000742103	yes	UP	Y	Y	Y	Y	Y	16.57	15.77	17.67	31.47	26.17	45.66
TBIG006986	AT2G04690.L01	CREG2	Pyridoxamine 5'-phosphate oxidase family protein [Source:TAIR;Acc:AT2G04690]	10.2	20.9	1.04	5e-05	0.000742103	yes	UP	Y	Y	Y	Y	Y	10.83	8.77	10.78	24.82	17.5	20.02
TBIG006480	AT1G75180.L01	Y1015_ARATH	Erythronate-4-phosphate dehydrogenase family protein [Source:TAIR;Acc:AT1G75180]	9.31	19.1	1.04	5e-05	0.000742103	yes	UP	Y	Y	Y	Y	Y	9.32	9.88	8.78	18.66	18.53	19.57
TBIG019910	AT4G35780.L01	HT1	ACT-like protein tyrosine kinase family protein [Source:TAIR;Acc:AT4G35780]	8.17	16.8	1.04	5e-05	0.000742103	yes	UP	Y	Y	Y	Y	Y	9.42	7.75	7.19	17.57	15.09	17.26
TBIG026149	AT5G66480	-	unknown protein; FUNCTIONS IN: molecular_function unknown; INVOLVED IN: biological_process unknown; LOCATED IN: chloroplast; BEST Arabidopsis thaliana protein match is: unknown protein (TAIR:AT3G50910.1); Has 30201 Blast hits to 17322 proteins in 78 /.../ies: Archae - 12; Bacteria - 1396; Metazoa - 17338; Fungi - 3422; Plants - 5037; Viruses - 0; Other Eukaryotes - 2996 (source: NCBI BLink). [Sou…	2.96	6.08	1.04	5e-05	0.000742103	yes	UP	Y	Y	Y	Y	Y	2.02	3.16	3.85	4.79	5.14	8.45
TBIG013983	AT3G10815	rnf126-b	RING/U-box superfamily protein [Source:TAIR;Acc:AT3G10815]	1.05	2.17	1.04	0.0048	0.0323648	yes	UP	Y	Y	Y	Y	Y	1.01	0.86	1.27	2.12	2.34	2.07
TBIG009894	AT2G28630.L01	KCS12	3-ketoacyl-CoA synthase 12 [Source:TAIR;Acc:AT2G28630]	25.5	52.1	1.03	5e-05	0.000742103	yes	UP	Y	Y	Y	Y	Y	22.69	25.93	26.84	61.11	37.11	57.07
TBIG019829	AT4G33980	-	BEST Arabidopsis thaliana protein match is: cold regulated gene 27 (TAIR:AT5G42900.2); Has 30201 Blast hits to 17322 proteins in 780 species: Archae - 12; Bacteria - 1396; Metazoa - 17338; Fungi - 3422; Plants - 5037; Viruses - 0; Other Eukaryotes - /.../(source: NCBI BLink). [Source:TAIR;Acc:AT4G33980]	19.2	39.3	1.03	5e-05	0.000742103	yes	UP	Y	Y	Y	Y	Y	22.19	16.1	21.36	57.96	28.16	33.58
TBIG022389	AT5G52640	HSP81-1	heat shock protein 90.1 [Source:TAIR;Acc:AT5G52640]	12.8	26.2	1.03	5e-05	0.000742103	yes	UP	Y	Y	Y	Y	Y	11.47	15.07	13.99	19.41	22.53	40.46
TBIG000068	AT1G02350.L01	PPOX1	protoporphyrinogen oxidase-related [Source:TAIR;Acc:AT1G02350]	7.95	16.3	1.03	5e-05	0.000742103	yes	UP	Y	Y	Y	Y	Y	4.1	5.56	14.07	21.16	10.79	16.44
TBIG002282	AT1G56510	WRR4	Disease resistance protein (TIR-NBS-LRR class) [Source:TAIR;Acc:AT1G56510]	3.67	7.5	1.03	5e-05	0.000742103	yes	UP	Y	Y	Y	Y	Y	3.46	3.95	3.66	7.21	7.88	7.51
TBIG005860	AT1G62510	14KD_DAUCA	Bifunctional inhibitor/lipid-transfer protein/seed storage 2S albumin superfamily protein [Source:TAIR;Acc:AT1G62510]	1.53	3.12	1.03	0.0016	0.0134344	yes	UP	Y	Y	Y	Y	Y	1.42	1.34	1.68	3.4	3	2.76
TBIG012534	AT3G44300.L01	NIT2	nitrilase 2 [Source:TAIR;Acc:AT3G44300]	20	40.5	1.02	5e-05	0.000742103	yes	UP	Y	Y	Y	Y	Y	22.4	16.61	21.25	48.62	36.22	35.98
TBIG022186	AT5G48545.L01	HINT3	histidine triad nucleotide-binding 3 [Source:TAIR;Acc:AT5G48545]	8.46	17.2	1.02	5e-05	0.000742103	yes	UP	Y	Y	Y	Y	Y	9.28	6.7	9.07	22.49	13.9	14.56
TBIG024973	AT5G43450	ACH10_ARATH	2-oxoglutarate (2OG) and Fe(II)-dependent oxygenase superfamily protein [Source:TAIR;Acc:AT5G43450]	8.36	17	1.02	5e-05	0.000742103	yes	UP	Y	Y	Y	Y	Y	8.9	6.71	9.08	14.55	9.13	26.19
TBIG019988	AT4G37250.L01	AP22.22	Leucine-rich repeat protein kinase family protein [Source:TAIR;Acc:AT4G37250]	6.99	14.2	1.02	5e-05	0.000742103	yes	UP	Y	Y	Y	Y	Y	6.68	7.56	6.43	13.17	15.03	14.03
TBIG011826	AT3G18773	ATL77	RING/U-box superfamily protein [Source:TAIR;Acc:AT3G18773]	2.5	5.07	1.02	5e-05	0.000742103	yes	UP	Y	Y	Y	Y	Y	2.95	1.94	2.45	6.13	5.38	3.54
TBIG012246	AT3G26610.L01	F21D18.17	Pectin lyase-like superfamily protein [Source:TAIR;Acc:AT3G26610]	2.48	5.04	1.02	5e-05	0.000742103	yes	UP	Y	Y	Y	Y	Y	2.15	2.92	2.4	5.04	5.25	4.86
TBIG016806	AT4G14270	CID2	Protein containing PAM2 motif which mediates interaction with the PABC domain of polyadenyl binding proteins. [Source:TAIR;Acc:AT4G14270]	62.9	126	1.01	5e-05	0.000742103	yes	UP	Y	Y	Y	Y	Y	65.47	47.09	76.65	181.99	97.85	98.99
TBIG023399	AT5G05690.L01	CPD	Cytochrome P450 superfamily protein [Source:TAIR;Acc:AT5G05690]	48.8	98.2	1.01	5e-05	0.000742103	yes	UP	Y	Y	Y	Y	Y	54.4	47.03	45.29	108.97	87.8	96.45
TBIG010473	AT2G39450	MTP11	Cation efflux family protein [Source:TAIR;Acc:AT2G39450]	19.9	40.3	1.01	5e-05	0.000742103	yes	UP	Y	Y	Y	Y	Y	18.8	19.35	20.24	40.84	39.56	37.85
TBIG003006	AT1G72820	SLC25A44	Mitochondrial substrate carrier family protein [Source:TAIR;Acc:AT1G72820]	11.2	22.6	1.01	5e-05	0.000742103	yes	UP	Y	Y	Y	Y	Y	11.97	10.85	11.42	23.92	23.39	20.25
TBIG010444	AT2G39000	-	Acyl-CoA N-acyltransferases (NAT) superfamily protein [Source:TAIR;Acc:AT2G39000]	7.92	16	1.01	5e-05	0.000742103	yes	UP	Y	Y	Y	Y	Y	9.82	6.21	7.68	16.33	15.58	15.86
TBIG005402	AT1G52140	-	unknown protein; BEST Arabidopsis thaliana protein match is: unknown protein (TAIR:AT3G16330.1); Has 114 Blast hits to 114 proteins in 15 species: Archae - 0; Bacteria - 0; Metazoa - 0; Fungi - 0; Plants - 114; Viruses - 0; Other Eukaryotes - 0 (sou /.../CBI BLink). [Source:TAIR;Acc:AT1G52140]	6.56	13.2	1.01	5e-05	0.000742103	yes	UP	Y	Y	Y	Y	Y	6.7	5.7	7.15	14.58	12.99	11.82
TBIG012405	AT3G29780	RALFL27	ralf-like 27 [Source:TAIR;Acc:AT3G29780]	3.44	6.96	1.01	0.00385	0.0272765	yes	UP	Y	Y	Y	Y	Y	3.17	2.85	4.07	10.72	6.17	4
TBIG009334	AT2G17780.L01	MCA2	PLAC8 family protein [Source:TAIR;Acc:AT2G17780]	3.23	6.51	1.01	5e-05	0.000742103	yes	UP	Y	Y	Y	Y	Y	3.47	2.78	3.54	6.22	7.13	6.38
TBIG018007	AT4G36900	RAP2.10	related to AP2 10 [Source:TAIR;Acc:AT4G36900]	2.58	5.21	1.01	5e-05	0.000742103	yes	UP	Y	Y	Y	Y	Y	2.46	2.33	3.16	7.08	4.72	4.08
TBIG020497	AT5G07440.L01	GDH2	glutamate dehydrogenase 2 [Source:TAIR;Acc:AT5G07440]	257	514	1	5e-05	0.000742103	yes	UP	Y	Y	Y	Y	Y	244.4	261.75	268.21	514.36	427.07	589.09
TBIG013665	AT3G04730.L01	IAA16	indoleacetic acid-induced protein 16 [Source:TAIR;Acc:AT3G04730]	83.6	167	1	5e-05	0.000742103	yes	UP	Y	Y	Y	Y	Y	78.96	82.08	89.21	180.04	164.68	156.84
TBIG021778	AT5G41080.L01	gde1	PLC-like phosphodiesterases superfamily protein [Source:TAIR;Acc:AT5G41080]	15.9	31.8	1	5e-05	0.000742103	yes	UP	Y	Y	Y	Y	Y	12.55	15.72	19.72	27.5	31.76	36.05
TBIG007354	XLOC_007354	ATL56	RING-H2 finger protein ATL56 [Source:SWISS;Acc:Q9ZV51]	4.02	8.04	1	5e-05	0.000742103	yes	UP	Y	Y	Y	Y	N	3.09	3.67	4.9	7.36	7.55	8.62
TBIG023231	AT5G02090	-	unknown protein; Has 30 Blast hits to 30 proteins in 10 species: Archae - 0; Bacteria - 0; Metazoa - 0; Fungi - 0; Plants - 30; Viruses - 0; Other Eukaryotes - 0 (source: NCBI BLink). [Source:TAIR;Acc:AT5G02090]	2.85	5.7	1	0.00075	0.00741165	yes	UP	Y	Y	Y	Y	Y	2.72	2.34	3.38	7.26	5.05	4.69

## Sheet: DEG #2_DOWN_less_1
GeneId	GeneAcc	GeneName	Desc	Value_1	Value_2	log2fc	p-value	q-value	DEG:QV=0.05:SELECT	DEG:UP_DOWN	DEG:QV<=0.05	DEG:QV<=0.10	DEG:PV<=0.01	DEG:PV<=0.05	DEG:FC2>=0	EXP:1_1_160519:FPKM	EXP:2_1_160519:FPKM	EXP:3_1_160519:FPKM	EXP:1_3_160519:FPKM	EXP:2_3_160519:FPKM	EXP:3_3_160519:FPKM
TBIG002678	AT1G66390	ATMYB90	myb domain protein 90 [Source:TAIR;Acc:AT1G66390]	1.67	0.115	-3.87	0.0001	0.00136884	yes	DOWN	Y	Y	Y	Y	Y	1.55	1.46	1.89	0.06	0.11	0.17
TBIG011327	AT3G09450	-	CONTAINS InterPro DOMAIN/s: Fusaric acid resistance protein, conserved region (InterPro:IPR006726); BEST Arabidopsis thaliana protein match is: unknown protein (TAIR:AT2G28780.1); Has 503 Blast hits to 494 proteins in 215 species: Archae - 0; Bacter /.../23; Metazoa - 0; Fungi - 0; Plants - 65; Viruses - 0; Other Eukaryotes - 15 (source: NCBI BLink). [Source:TAIR;Acc:AT3G09450]	0.522	0.0445	-3.55	0.00425	0.0294174	yes	DOWN	Y	Y	Y	Y	Y	0.46	0.69	0.41	0.04	0.06	0.04
TBIG005637	AT1G56650	PAP1	production of anthocyanin pigment 1 [Source:TAIR;Acc:AT1G56650]	5.58	0.577	-3.27	5e-05	0.000742103	yes	DOWN	Y	Y	Y	Y	Y	5.48	4.55	6.95	0.56	0.8	0.39
TBIG010015	AT2G30770.L01	CYP71A13	cytochrome P450, family 71, subfamily A, polypeptide 13 [Source:TAIR;Acc:AT2G30770]	10.1	1.07	-3.24	5e-05	0.000742103	yes	DOWN	Y	Y	Y	Y	Y	7.01	7.81	15.69	1.13	0.37	1.7
TBIG000339	AT1G08090.L01	ATNRT2:1	nitrate transporter 2:1 [Source:TAIR;Acc:AT1G08090]	43	5.13	-3.07	5e-05	0.000742103	yes	DOWN	Y	Y	Y	Y	Y	18.15	41.32	65.35	4.05	7.14	4.18
TBIG019251	AT4G22880	LDOX	leucoanthocyanidin dioxygenase [Source:TAIR;Acc:AT4G22880]	24.5	3.11	-2.98	5e-05	0.000742103	yes	DOWN	Y	Y	Y	Y	Y	24.86	27.44	22.05	2.76	3.42	3.27
TBIG009908	AT2G28850	CYP710A3	cytochrome P450, family 710, subfamily A, polypeptide 3 [Source:TAIR;Acc:AT2G28850]	0.9	0.116	-2.95	0.0004	0.00442991	yes	DOWN	Y	Y	Y	Y	Y	0.35	0.97	1.38	0.06	0.07	0.21
TBIG014971	AT3G29590.L01	AT5MAT	HXXXD-type acyl-transferase family protein [Source:TAIR;Acc:AT3G29590]	11	1.52	-2.85	5e-05	0.000742103	yes	DOWN	Y	Y	Y	Y	Y	9.98	13.49	9.58	1.34	2.24	0.98
TBIG025521	AT5G54060	UF3GT	UDP-glucose:flavonoid 3-o-glucosyltransferase [Source:TAIR;Acc:AT5G54060]	10.6	1.51	-2.81	5e-05	0.000742103	yes	DOWN	Y	Y	Y	Y	Y	10.56	11.69	9.27	1.33	2.05	1.12
TBIG024927	AT5G42800	DFR	dihydroflavonol 4-reductase [Source:TAIR;Acc:AT5G42800]	33.6	4.88	-2.78	5e-05	0.000742103	yes	DOWN	Y	Y	Y	Y	Y	32.22	37.58	31.31	5.5	5.84	3.32
TBIG025603	AT5G55690.L01	AGL90	MADS-box transcription factor family protein [Source:TAIR;Acc:AT5G55690]	1.24	0.187	-2.73	0.004	0.0280747	yes	DOWN	Y	Y	Y	Y	Y	1.02	1	1.76	0.06	0.21	0.3
TBIG020926	AT5G17220	ATGSTF12	glutathione S-transferase phi 12 [Source:TAIR;Acc:AT5G17220]	32	5	-2.68	5e-05	0.000742103	yes	DOWN	Y	Y	Y	Y	Y	30.45	30.5	35.52	4.54	6.54	4.03
TBIG020153	XLOC_020153	-	-	1.02	0.166	-2.62	0.00255	0.019463	yes	DOWN	Y	Y	Y	Y	Y	1.11	0.94	1.02	0.2	0.2	0.11
TBIG009921	AT2G29100	ATGLR2.9	glutamate receptor 2.9 [Source:TAIR;Acc:AT2G29100]	0.66	0.109	-2.6	5e-05	0.000742103	yes	DOWN	Y	Y	Y	Y	Y	0.37	0.69	0.93	0.07	0.09	0.16
TBIG018748	AT4G13700	ATPAP23	purple acid phosphatase 23 [Source:TAIR;Acc:AT4G13700]	1.39	0.242	-2.52	5e-05	0.000742103	yes	DOWN	Y	Y	Y	Y	Y	1.11	1.21	1.83	0.15	0.18	0.38
TBIG017334	AT4G24000	ATCSLG2	cellulose synthase like G2 [Source:TAIR;Acc:AT4G24000]	0.446	0.0777	-2.52	0.00085	0.00817665	yes	DOWN	Y	Y	Y	Y	Y	0.51	0.27	0.54	0.07	0.04	0.12
TBIG025692	AT5G57540	XTH13	xyloglucan endotransglucosylase/hydrolase 13 [Source:TAIR;Acc:AT5G57540]	17.2	3.19	-2.43	5e-05	0.000742103	yes	DOWN	Y	Y	Y	Y	Y	16.51	15.17	20.31	4.02	2.89	2.65
TBIG016409	AT4G04500	CRK37	cysteine-rich RLK (RECEPTOR-like protein kinase) 37 [Source:TAIR;Acc:AT4G04500]	0.408	0.0764	-2.42	0.00175	0.0144031	yes	DOWN	Y	Y	Y	Y	Y	0.35	0.32	0.57	0.16	0	0.07
TBIG009909	AT2G28860	CYP710A4	cytochrome P450, family 710, subfamily A, polypeptide 4 [Source:TAIR;Acc:AT2G28860]	1.97	0.372	-2.4	5e-05	0.000742103	yes	DOWN	Y	Y	Y	Y	Y	2.66	1.71	1.5	0.23	0.51	0.37
TBIG018772	AT4G14090	UGT75C1	UDP-Glycosyltransferase superfamily protein [Source:TAIR;Acc:AT4G14090]	14.6	2.8	-2.38	5e-05	0.000742103	yes	DOWN	Y	Y	Y	Y	Y	15.57	15.37	13.64	2.92	3.16	2.4
TBIG002447	AT1G61800	GPT2	glucose-6-phosphate/phosphate translocator 2 [Source:TAIR;Acc:AT1G61800]	212	42.7	-2.31	5e-05	0.000742103	yes	DOWN	Y	Y	Y	Y	Y	195.56	226.77	198.73	25.82	50.88	47.92
TBIG015123	AT3G44450	-	unknown protein; BEST Arabidopsis thaliana protein match is: unknown protein (TAIR:AT3G52740.1); Has 63 Blast hits to 63 proteins in 12 species: Archae - 0; Bacteria - 0; Metazoa - 0; Fungi - 0; Plants - 63; Viruses - 0; Other Eukaryotes - 0 (source /.../ BLink). [Source:TAIR;Acc:AT3G44450]	10.4	2.17	-2.26	5e-05	0.000742103	yes	DOWN	Y	Y	Y	Y	Y	10.72	7.2	12.55	1.78	2.9	1.73
TBIG009920	AT2G29090	CYP707A2	cytochrome P450, family 707, subfamily A, polypeptide 2 [Source:TAIR;Acc:AT2G29090]	3.37	0.727	-2.21	5e-05	0.000742103	yes	DOWN	Y	Y	Y	Y	Y	3.78	3.19	3	0.51	0.87	0.77
TBIG004629	AT1G26240	IVL	Proline-rich extensin-like family protein [Source:TAIR;Acc:AT1G26240]	2.64	0.591	-2.16	5e-05	0.000742103	yes	DOWN	Y	Y	Y	Y	Y	0.64	2.83	3.75	0.34	0.8	0.53
TBIG015681	AT3G54700.L01	PHT1_7	phosphate transporter 1;7 [Source:TAIR;Acc:AT3G54700]	1	0.223	-2.16	5e-05	0.000742103	yes	DOWN	Y	Y	Y	Y	Y	0.88	1.01	1.07	0.12	0.28	0.26
TBIG007898	AT2G29350	SAG13	senescence-associated gene 13 [Source:TAIR;Acc:AT2G29350]	11.3	2.7	-2.07	5e-05	0.000742103	yes	DOWN	Y	Y	Y	Y	Y	10.47	9.41	14.25	3.84	1.16	3.07
TBIG023139	AT5G66815	-	unknown protein; FUNCTIONS IN: molecular_function unknown; INVOLVED IN: biological_process unknown; LOCATED IN: endomembrane system; EXPRESSED IN: root; Has 30201 Blast hits to 17322 proteins in 780 species: Archae - 12; Bacteria - 1396; Metazoa - 1 /.../Fungi - 3422; Plants - 5037; Viruses - 0; Other Eukaryotes - 2996 (source: NCBI BLink). [Source:TAIR;Acc:AT5G66815]	3.37	0.801	-2.07	0.0011	0.0100335	yes	DOWN	Y	Y	Y	Y	Y	2.01	3.35	4.35	0.59	1.79	0
TBIG005164	AT1G45616	AtRLP6	receptor like protein 6 [Source:TAIR;Acc:AT1G45616]	3.03	0.726	-2.06	5e-05	0.000742103	yes	DOWN	Y	Y	Y	Y	Y	3.55	3.41	1.98	0.65	0.87	0.63
TBIG000451	AT1G10385	EXO84A	Vps51/Vps67 family (components of vesicular transport) protein [Source:TAIR;Acc:AT1G10385]	0.481	0.117	-2.04	0.0004	0.00442991	yes	DOWN	Y	Y	Y	Y	Y	0.48	0.53	0.46	0.13	0.13	0.1
TBIG000519	AT1G11655	-	unknown protein; BEST Arabidopsis thaliana protein match is: unknown protein (TAIR:AT4G21902.1); Has 22 Blast hits to 22 proteins in 6 species: Archae - 0; Bacteria - 0; Metazoa - 0; Fungi - 0; Plants - 22; Viruses - 0; Other Eukaryotes - 0 (source: /.../BLink). [Source:TAIR;Acc:AT1G11655]	4.09	0.991	-2.04	0.0002	0.00248848	yes	DOWN	Y	Y	Y	Y	Y	3.55	3.43	5.32	1.25	0.68	1.05
TBIG024822	AT5G40590	-	Cysteine/Histidine-rich C1 domain family protein [Source:TAIR;Acc:AT5G40590]	57.2	13.9	-2.04	5e-05	0.000742103	yes	DOWN	Y	Y	Y	Y	Y	32.17	47.45	90.5	16.93	4.66	19.74
TBIG010601	AT2G41810	-	Protein of unknown function, DUF642 [Source:TAIR;Acc:AT2G41810]	2.25	0.55	-2.03	5e-05	0.000742103	yes	DOWN	Y	Y	Y	Y	Y	2.15	2.91	1.63	0.6	0.44	0.6
TBIG014607	AT3G22840	ELIP1	Chlorophyll A-B binding family protein [Source:TAIR;Acc:AT3G22840]	24.8	6.09	-2.03	5e-05	0.000742103	yes	DOWN	Y	Y	Y	Y	Y	16.31	26.02	32.89	3.39	6.82	7.91
TBIG020522	AT5G07990	TT7	Cytochrome P450 superfamily protein [Source:TAIR;Acc:AT5G07990]	14.4	3.53	-2.03	5e-05	0.000742103	yes	DOWN	Y	Y	Y	Y	Y	13.13	17.29	12.69	3.62	4.61	2.37
TBIG014532	AT3G21500.L01	DXPS1	1-deoxy-D-xylulose 5-phosphate synthase 1 [Source:TAIR;Acc:AT3G21500]	2.52	0.627	-2.01	5e-05	0.000742103	yes	DOWN	Y	Y	Y	Y	Y	3.68	2.36	1.57	0.66	0.22	1
TBIG017500	AT4G27140	SESA1	seed storage albumin 1 [Source:TAIR;Acc:AT4G27140]	1.35	0.341	-1.98	0.0047	0.0318002	yes	DOWN	Y	Y	Y	Y	Y	0	1.26	2.79	0.08	0.93	0
TBIG019354	AT4G25010	SWEET14	Nodulin MtN3 family protein [Source:TAIR;Acc:AT4G25010]	1.78	0.457	-1.96	5e-05	0.000742103	yes	DOWN	Y	Y	Y	Y	Y	2	1.95	1.38	0.49	0.76	0.13
TBIG009199	AT2G14610	PR1	pathogenesis-related gene 1 [Source:TAIR;Acc:AT2G14610]	16.9	4.51	-1.91	5e-05	0.000742103	yes	DOWN	Y	Y	Y	Y	Y	8.34	12.18	32.13	9.29	0.42	3.79
TBIG011526	XLOC_011526	-	-	2.1	0.557	-1.91	0.00685	0.0426831	yes	DOWN	Y	Y	Y	Y	Y	0.75	1.34	3.96	0.49	0.15	0.99
TBIG012923	AT3G52310.L01	ABCG27	ABC-2 type transporter family protein [Source:TAIR;Acc:AT3G52310]	0.571	0.152	-1.91	5e-05	0.000742103	yes	DOWN	Y	Y	Y	Y	Y	0.5	0.66	0.57	0.18	0.17	0.11
TBIG009102	AT2G07687	COX3	Cytochrome c oxidase, subunit III [Source:TAIR;Acc:AT2G07687]	0.857	0.232	-1.89	0.00405	0.0283442	yes	DOWN	Y	Y	Y	Y	Y	0.82	0.27	1.42	0.28	0.22	0.18
TBIG015061	XLOC_015061	-	-	1.45	0.39	-1.89	0.0007	0.00700609	yes	DOWN	Y	Y	Y	Y	Y	0.76	1.78	1.91	0.41	0.41	0.35
TBIG017293	AT4G23140	CRK6	cysteine-rich RLK (RECEPTOR-like protein kinase) 6 [Source:TAIR;Acc:AT4G23140]	3.12	0.851	-1.87	5e-05	0.000742103	yes	DOWN	Y	Y	Y	Y	Y	3.1	2.63	3.5	0.78	0.52	1.2
TBIG012332	AT3G28220	UBP12	TRAF-like family protein [Source:TAIR;Acc:AT3G28220]	32.1	8.85	-1.86	5e-05	0.000742103	yes	DOWN	Y	Y	Y	Y	Y	37.98	31.5	26.21	8.02	11.03	7.43
TBIG009695	AT2G24850	TAT3	tyrosine aminotransferase 3 [Source:TAIR;Acc:AT2G24850]	11.1	3.09	-1.84	5e-05	0.000742103	yes	DOWN	Y	Y	Y	Y	Y	11.83	11.21	9.8	2.72	3.77	2.72
TBIG015976	AT3G60280	UCC3	uclacyanin 3 [Source:TAIR;Acc:AT3G60280]	6.01	1.7	-1.83	5e-05	0.000742103	yes	DOWN	Y	Y	Y	Y	Y	4.92	5.03	7.08	2.1	1.62	1.25
TBIG016271	AT4G01630.L01	ATEXPA17	expansin A17 [Source:TAIR;Acc:AT4G01630]	10.1	2.84	-1.83	5e-05	0.000742103	yes	DOWN	Y	Y	Y	Y	Y	9.44	9.67	10.94	3.5	2.5	2.45
TBIG025288	AT5G49330.L01	MYB111	myb domain protein 111 [Source:TAIR;Acc:AT5G49330]	8.65	2.43	-1.83	5e-05	0.000742103	yes	DOWN	Y	Y	Y	Y	Y	9.78	8.8	8.18	1.94	2.76	2.81
TBIG005440	AT1G52855	-	unknown protein; BEST Arabidopsis thaliana protein match is: unknown protein (TAIR:AT3G15534.1); Has 35333 Blast hits to 34131 proteins in 2444 species: Archae - 798; Bacteria - 22429; Metazoa - 974; Fungi - 991; Plants - 531; Viruses - 0; Other Euk /.../s - 9610 (source: NCBI BLink). [Source:TAIR;Acc:AT1G52855]	1.82	0.517	-1.82	0.00495	0.0331703	yes	DOWN	Y	Y	Y	Y	Y	2.23	1.18	2.04	0.7	0.73	0.13
TBIG021242	AT5G24200.L01	F25I24.160	alpha/beta-Hydrolases superfamily protein [Source:TAIR;Acc:AT5G24200]	8.82	2.5	-1.82	5e-05	0.000742103	yes	DOWN	Y	Y	Y	Y	Y	8.87	10.17	7.46	1.81	3.53	2.2
TBIG010923	XLOC_010923	-	-	0.923	0.264	-1.81	0.00165	0.0137655	yes	DOWN	Y	Y	Y	Y	Y	0.71	0.91	1.15	0.23	0.27	0.29
TBIG011331	AT3G09520	ATEXO70H4	exocyst subunit exo70 family protein H4 [Source:TAIR;Acc:AT3G09520]	1.9	0.541	-1.81	5e-05	0.000742103	yes	DOWN	Y	Y	Y	Y	Y	1.85	2.15	1.72	0.26	0.24	1.11
TBIG024096	AT5G19880	PER58	Peroxidase superfamily protein [Source:TAIR;Acc:AT5G19880]	1.37	0.392	-1.8	0.0001	0.00136884	yes	DOWN	Y	Y	Y	Y	Y	1.47	0.79	1.79	0.28	0.26	0.6
TBIG000242	AT1G05990	RHS1	EF hand calcium-binding protein family [Source:TAIR;Acc:AT1G05990]	1.39	0.401	-1.79	0.00575	0.0374776	yes	DOWN	Y	Y	Y	Y	Y	1.04	1.15	2.04	0.3	0.59	0.33
TBIG007262	AT2G16890	UGT90A1	UDP-Glycosyltransferase superfamily protein [Source:TAIR;Acc:AT2G16890]	9.1	2.65	-1.78	5e-05	0.000742103	yes	DOWN	Y	Y	Y	Y	Y	8.9	9.59	8.79	2.09	3.78	2.08
TBIG017599	AT4G28850	XTH26	xyloglucan endotransglucosylase/hydrolase 26 [Source:TAIR;Acc:AT4G28850]	23.9	6.96	-1.78	5e-05	0.000742103	yes	DOWN	Y	Y	Y	Y	Y	21.72	25.94	24.57	8.45	5.5	6.88
TBIG016586	AT4G09820.L01	TT8	basic helix-loop-helix (bHLH) DNA-binding superfamily protein [Source:TAIR;Acc:AT4G09820]	4.94	1.45	-1.77	5e-05	0.000742103	yes	DOWN	Y	Y	Y	Y	Y	4.28	5.79	5.09	1.11	1.27	2.04
TBIG019825	AT4G33905	PX24D_DICDI	Peroxisomal membrane 22 kDa (Mpv17/PMP22) family protein [Source:TAIR;Acc:AT4G33905]	2.03	0.595	-1.77	5e-05	0.000742103	yes	DOWN	Y	Y	Y	Y	Y	1.5	1.77	2.72	0.42	0.92	0.43
TBIG007882	AT2G29000	Y2289_ARATH	Leucine-rich repeat protein kinase family protein [Source:TAIR;Acc:AT2G29000]	0.696	0.206	-1.76	0.0001	0.00136884	yes	DOWN	Y	Y	Y	Y	Y	0.54	0.72	0.78	0.23	0.2	0.18
TBIG023205	AT5G01600	ATFER1	ferretin 1 [Source:TAIR;Acc:AT5G01600]	194	57.4	-1.76	5e-05	0.000742103	yes	DOWN	Y	Y	Y	Y	Y	172.33	193.94	217.18	64.72	62.07	45.89
TBIG004040	AT1G13470	-	Protein of unknown function (DUF1262) [Source:TAIR;Acc:AT1G13470]	2.87	0.851	-1.75	5e-05	0.000742103	yes	DOWN	Y	Y	Y	Y	Y	2.37	3.07	3.22	1.01	0.17	1.36
TBIG020151	XLOC_020151	-	-	1.28	0.38	-1.75	0.00115	0.010407	yes	DOWN	Y	Y	Y	Y	Y	0.92	1.98	0.94	0.5	0.44	0.2
TBIG004329	AT1G19630.L01	CYP722A1	cytochrome P450, family 722, subfamily A, polypeptide 1 [Source:TAIR;Acc:AT1G19630]	1.03	0.308	-1.74	0.0002	0.00248848	yes	DOWN	Y	Y	Y	Y	Y	1.14	1.24	0.72	0.07	0.64	0.24
TBIG006978	AT2G04495	-	unknown protein; FUNCTIONS IN: molecular_function unknown; INVOLVED IN: biological_process unknown; LOCATED IN: endomembrane system; BEST Arabidopsis thaliana protein match is: unknown protein (TAIR:AT2G04515.1); Has 30201 Blast hits to 17322 protei /.../780 species: Archae - 12; Bacteria - 1396; Metazoa - 17338; Fungi - 3422; Plants - 5037; Viruses - 0; Other Eukaryotes - 2996 (source: NCBI BLin…	1.55	0.464	-1.74	5e-05	0.000742103	yes	DOWN	Y	Y	Y	Y	Y	1.52	1.53	1.71	0.68	0.26	0.48
TBIG014620	AT3G23120	AtRLP38	receptor like protein 38 [Source:TAIR;Acc:AT3G23120]	1.27	0.383	-1.74	5e-05	0.000742103	yes	DOWN	Y	Y	Y	Y	Y	1.43	1.38	0.93	0.25	0.4	0.48
TBIG014756	AT3G25882	NIMIN-2	NIM1-interacting 2 [Source:TAIR;Acc:AT3G25882]	22.5	6.72	-1.74	5e-05	0.000742103	yes	DOWN	Y	Y	Y	Y	Y	18.17	17.13	34.33	11.35	4.48	4.55
TBIG011975	AT3G21560	UGT84A2	UDP-Glycosyltransferase superfamily protein [Source:TAIR;Acc:AT3G21560]	41	12.5	-1.71	5e-05	0.000742103	yes	DOWN	Y	Y	Y	Y	Y	38.87	46.35	40.18	10	15.09	12.9
TBIG021041	AT5G19470.L01	NUDT24	nudix hydrolase homolog 24 [Source:TAIR;Acc:AT5G19470]	0.471	0.144	-1.71	0.00745	0.0456505	yes	DOWN	Y	Y	Y	Y	Y	0.39	0.34	0.67	0.08	0.27	0.08
TBIG023679	AT5G11590	TINY2	Integrase-type DNA-binding superfamily protein [Source:TAIR;Acc:AT5G11590]	2.08	0.642	-1.7	5e-05	0.000742103	yes	DOWN	Y	Y	Y	Y	Y	2.25	2.29	1.75	0.71	0.55	0.67
TBIG025690	AT5G57530	XTH12	xyloglucan endotransglucosylase/hydrolase 12 [Source:TAIR;Acc:AT5G57530]	31	9.54	-1.7	5e-05	0.000742103	yes	DOWN	Y	Y	Y	Y	Y	32.67	29.42	30.69	10.84	8.29	9.35
TBIG001058	AT1G22150.L01	SULTR1_3	sulfate transporter 1;3 [Source:TAIR;Acc:AT1G22150]	11.8	3.68	-1.69	5e-05	0.000742103	yes	DOWN	Y	Y	Y	Y	Y	11.52	12.44	10.87	2.25	3.26	5.21
TBIG019872	AT4G34950.L01	mch1	Major facilitator superfamily protein [Source:TAIR;Acc:AT4G34950]	155	48.5	-1.68	5e-05	0.000742103	yes	DOWN	Y	Y	Y	Y	Y	161.53	162.49	139.14	45.36	57.05	42.31
TBIG008840	AT2G47770	ATTSPO	TSPO(outer membrane tryptophan-rich sensory protein)-related [Source:TAIR;Acc:AT2G47770]	0.864	0.272	-1.67	0.00265	0.0200696	yes	DOWN	Y	Y	Y	Y	Y	0.52	0.52	1.56	0.17	0.45	0.19
TBIG025862	AT5G60900	RLK1	receptor-like protein kinase 1 [Source:TAIR;Acc:AT5G60900]	1.21	0.38	-1.67	5e-05	0.000742103	yes	DOWN	Y	Y	Y	Y	Y	1.08	0.99	1.55	0.28	0.44	0.41
TBIG021474	AT5G28960	-	unknown protein; FUNCTIONS IN: molecular_function unknown; INVOLVED IN: biological_process unknown; LOCATED IN: endomembrane system; BEST Arabidopsis thaliana protein match is: unknown protein (TAIR:AT5G28910.2); Has 30201 Blast hits to 17322 protei /.../780 species: Archae - 12; Bacteria - 1396; Metazoa - 17338; Fungi - 3422; Plants - 5037; Viruses - 0; Other Eukaryotes - 2996 (source: NCBI BLin…	0.484	0.153	-1.66	0.00165	0.0137655	yes	DOWN	Y	Y	Y	Y	Y	0.2	0.69	0.58	0.17	0.18	0.11
TBIG015459	AT3G50610	-	unknown protein; BEST Arabidopsis thaliana protein match is: unknown protein (TAIR:AT5G66816.1); Has 125 Blast hits to 60 proteins in 16 species: Archae - 0; Bacteria - 2; Metazoa - 10; Fungi - 4; Plants - 97; Viruses - 0; Other Eukaryotes - 12 (sou /.../CBI BLink). [Source:TAIR;Acc:AT3G50610]	1.26	0.406	-1.64	0.0056	0.0367449	yes	DOWN	Y	Y	Y	Y	Y	1.89	1.37	0.49	0.43	0.25	0.55
TBIG000236	AT1G05880	ATARI12	RING/U-box superfamily protein [Source:TAIR;Acc:AT1G05880]	0.61	0.198	-1.63	0.00095	0.00895354	yes	DOWN	Y	Y	Y	Y	Y	0.54	0.65	0.65	0.26	0.16	0.17
TBIG010904	XLOC_010904	-	-	4.65	1.5	-1.63	5e-05	0.000742103	yes	DOWN	Y	Y	Y	Y	Y	4.46	4.83	4.66	1	1.82	1.7
TBIG018118	AT4G39210.L01	APL3	Glucose-1-phosphate adenylyltransferase family protein [Source:TAIR;Acc:AT4G39210]	57.9	18.7	-1.63	5e-05	0.000742103	yes	DOWN	Y	Y	Y	Y	Y	68.69	56.5	47.22	15.89	19.19	20.64
TBIG001659	AT1G35230	AGP5	arabinogalactan protein 5 [Source:TAIR;Acc:AT1G35230]	6.75	2.19	-1.62	5e-05	0.000742103	yes	DOWN	Y	Y	Y	Y	Y	4.01	4.89	10.61	2.96	1.13	2.35
TBIG016832	AT4G14690	ELIP2	Chlorophyll A-B binding family protein [Source:TAIR;Acc:AT4G14690]	5.95	1.93	-1.62	5e-05	0.000742103	yes	DOWN	Y	Y	Y	Y	Y	3.74	5.71	8.57	1.22	1.73	2.79
TBIG018949	AT4G17090	CT-BMY	chloroplast beta-amylase [Source:TAIR;Acc:AT4G17090]	77.9	25.4	-1.62	5e-05	0.000742103	yes	DOWN	Y	Y	Y	Y	Y	91.67	78.68	66.03	24.05	34.03	18.93
TBIG001224	AT1G26250.L01	IVL	Proline-rich extensin-like family protein [Source:TAIR;Acc:AT1G26250]	35.6	11.7	-1.61	5e-05	0.000742103	yes	DOWN	Y	Y	Y	Y	Y	5.03	27.2	64.77	10.58	15.71	7.43
TBIG010486	AT2G39710	PCS1	Eukaryotic aspartyl protease family protein [Source:TAIR;Acc:AT2G39710]	12.4	4.08	-1.61	5e-05	0.000742103	yes	DOWN	Y	Y	Y	Y	Y	12.13	13.65	10.9	3.99	4.42	3.63
TBIG003455	AT1G02450	NIMIN1	NIM1-interacting 1 [Source:TAIR;Acc:AT1G02450]	3.88	1.28	-1.6	0.00025	0.00301094	yes	DOWN	Y	Y	Y	Y	Y	3.64	2.77	5.78	1.81	0.37	1.78
TBIG013721	AT3G05660	AtRLP33	receptor like protein 33 [Source:TAIR;Acc:AT3G05660]	8.17	2.74	-1.58	5e-05	0.000742103	yes	DOWN	Y	Y	Y	Y	Y	9.2	9.08	6.02	2.24	1.96	3.96
TBIG014248	AT3G15670	LEA 76	Late embryogenesis abundant protein (LEA) family protein [Source:TAIR;Acc:AT3G15670]	1.94	0.649	-1.58	5e-05	0.000742103	yes	DOWN	Y	Y	Y	Y	Y	0.43	2.21	3.59	0.63	0.89	0.48
TBIG022926	AT5G62730	PTR54_ARATH	Major facilitator superfamily protein [Source:TAIR;Acc:AT5G62730]	1.38	0.462	-1.58	5e-05	0.000742103	yes	DOWN	Y	Y	Y	Y	Y	1.43	1.49	1.2	0.39	0.62	0.36
TBIG001007	AT1G21240	WAK3	wall associated kinase 3 [Source:TAIR;Acc:AT1G21240]	1.22	0.411	-1.57	5e-05	0.000742103	yes	DOWN	Y	Y	Y	Y	Y	0.81	1.46	1.39	0.4	0.17	0.66
TBIG007872	AT2G28710	ZAT12	C2H2-type zinc finger family protein [Source:TAIR;Acc:AT2G28710]	1.67	0.562	-1.57	0.002	0.0161412	yes	DOWN	Y	Y	Y	Y	Y	1.45	2.17	1.37	0.64	0.58	0.45
TBIG007590	AT2G23000.L01	scpl10	serine carboxypeptidase-like 10 [Source:TAIR;Acc:AT2G23000]	8.08	2.73	-1.56	5e-05	0.000742103	yes	DOWN	Y	Y	Y	Y	Y	8.56	9.02	6.38	2.66	3.72	1.81
TBIG019448	AT4G26950.L01	-	Protein of unknown function, DUF584 [Source:TAIR;Acc:AT4G26950]	5.07	1.72	-1.56	5e-05	0.000742103	yes	DOWN	Y	Y	Y	Y	Y	5.86	4.33	5.3	0.98	2.47	1.87
TBIG024198	AT5G22490	WSD1	O-acyltransferase (WSD1-like) family protein [Source:TAIR;Acc:AT5G22490]	0.589	0.199	-1.56	0.00405	0.0283442	yes	DOWN	Y	Y	Y	Y	Y	0.81	0.59	0.36	0.21	0.24	0.15
TBIG025195	AT5G47600	HSP14.7	HSP20-like chaperones superfamily protein [Source:TAIR;Acc:AT5G47600]	5.34	1.81	-1.56	0.0002	0.00248848	yes	DOWN	Y	Y	Y	Y	Y	3.05	5.23	7.62	1.83	2.82	0.81
TBIG004944	AT1G32900	WAXY	UDP-Glycosyltransferase superfamily protein [Source:TAIR;Acc:AT1G32900]	73.1	24.9	-1.55	5e-05	0.000742103	yes	DOWN	Y	Y	Y	Y	Y	67.58	85.94	67.93	14.3	31.52	29.35
TBIG008797	AT2G46860	AtPPa3	pyrophosphorylase 3 [Source:TAIR;Acc:AT2G46860]	10.7	3.65	-1.55	5e-05	0.000742103	yes	DOWN	Y	Y	Y	Y	Y	10.07	9.28	12.97	5.13	2.66	3.21
TBIG016722	AT4G12545	14KD_DAUCA	Bifunctional inhibitor/lipid-transfer protein/seed storage 2S albumin superfamily protein [Source:TAIR;Acc:AT4G12545]	132	45.2	-1.54	5e-05	0.000742103	yes	DOWN	Y	Y	Y	Y	Y	80.86	102.06	202.34	64.51	40.3	29.44
TBIG010106	AT2G32680	AtRLP23	receptor like protein 23 [Source:TAIR;Acc:AT2G32680]	2.79	0.964	-1.53	5e-05	0.000742103	yes	DOWN	Y	Y	Y	Y	Y	2.46	3.28	2.58	0.64	0.75	1.5
TBIG016061	AT3G61920	-	unknown protein; FUNCTIONS IN: molecular_function unknown; INVOLVED IN: N-terminal protein myristoylation; LOCATED IN: cellular_component unknown; EXPRESSED IN: shoot, hypocotyl, root, egg cell; BEST Arabidopsis thaliana protein match is: unknown pr /.../(TAIR:AT1G64700.1); Has 77 Blast hits to 77 proteins in 8 species: Archae - 0; Bacteria - 0; Metazoa - 0; Fungi - 0; Plants - 77; Viruses - 0; O…	1.14	0.394	-1.53	0.00395	0.0278136	yes	DOWN	Y	Y	Y	Y	Y	0.64	1.19	1.47	0.31	0.66	0.2
TBIG025790	AT5G59310	LTP4	lipid transfer protein 4 [Source:TAIR;Acc:AT5G59310]	15	5.21	-1.53	5e-05	0.000742103	yes	DOWN	Y	Y	Y	Y	Y	17.12	10.69	16.41	11.16	3.63	0.89
TBIG000393	AT1G09240	NAS3	nicotianamine synthase 3 [Source:TAIR;Acc:AT1G09240]	19.5	6.79	-1.52	5e-05	0.000742103	yes	DOWN	Y	Y	Y	Y	Y	21.33	20.96	16.1	5.46	6.06	8.63
TBIG005126	AT1G44020	-	Cysteine/Histidine-rich C1 domain family protein [Source:TAIR;Acc:AT1G44020]	0.75	0.262	-1.52	5e-05	0.000742103	yes	DOWN	Y	Y	Y	Y	Y	0.49	0.64	1.07	0.28	0.25	0.24
TBIG002415	AT1G61120.L01	TPS04	terpene synthase 04 [Source:TAIR;Acc:AT1G61120]	0.79	0.275	-1.52	5e-05	0.000742103	yes	DOWN	Y	Y	Y	Y	Y	0.73	0.92	0.71	0.17	0.08	0.58
TBIG014338	AT3G17520	-	Late embryogenesis abundant protein (LEA) family protein [Source:TAIR;Acc:AT3G17520]	0.556	0.193	-1.52	0.0051	0.0340703	yes	DOWN	Y	Y	Y	Y	Y	0.21	0.46	1.11	0.17	0.22	0.2
TBIG006733	AT1G80130.L01	-	Tetratricopeptide repeat (TPR)-like superfamily protein [Source:TAIR;Acc:AT1G80130]	81.1	28.5	-1.51	5e-05	0.000742103	yes	DOWN	Y	Y	Y	Y	Y	87.82	74.73	87.6	31.53	26.51	28.96
TBIG017294	AT4G23150.L01	CRK7	cysteine-rich RLK (RECEPTOR-like protein kinase) 7 [Source:TAIR;Acc:AT4G23150]	2.08	0.73	-1.51	5e-05	0.000742103	yes	DOWN	Y	Y	Y	Y	Y	1.66	2.27	2.2	0.48	0.29	1.37
TBIG024961	XLOC_024961	WRKY49	Probable WRKY transcription factor 49 [Source:SWISS;Acc:Q9FHR7]	2.86	1	-1.51	5e-05	0.000742103	yes	DOWN	Y	Y	Y	Y	Y	2.22	4.52	1.49	1.36	0.55	1.07
TBIG020323	AT5G04120	gpmB	Phosphoglycerate mutase family protein [Source:TAIR;Acc:AT5G04120]	5.05	1.78	-1.5	5e-05	0.000742103	yes	DOWN	Y	Y	Y	Y	Y	5.09	5.17	5.15	1.3	3.47	0.6
TBIG003410	AT1G01453	-	unknown protein; FUNCTIONS IN: molecular_function unknown; INVOLVED IN: biological_process unknown; LOCATED IN: cellular_component unknown; BEST Arabidopsis thaliana protein match is: unknown protein (TAIR:AT4G01110.1); Has 30201 Blast hits to 17322 /.../ins in 780 species: Archae - 12; Bacteria - 1396; Metazoa - 17338; Fungi - 3422; Plants - 5037; Viruses - 0; Other Eukaryotes - 2996 (source: NC…	2.44	0.871	-1.49	5e-05	0.000742103	yes	DOWN	Y	Y	Y	Y	Y	1.72	2.33	3.29	1.15	0.76	0.7
TBIG002453	AT1G61930	-	Protein of unknown function, DUF584 [Source:TAIR;Acc:AT1G61930]	4.65	1.65	-1.49	5e-05	0.000742103	yes	DOWN	Y	Y	Y	Y	Y	4.65	5.86	3.71	2.28	1.74	1.02
TBIG014525	AT3G21340	RLK6_ARATH	Leucine-rich repeat protein kinase family protein [Source:TAIR;Acc:AT3G21340]	1.37	0.487	-1.49	5e-05	0.000742103	yes	DOWN	Y	Y	Y	Y	Y	1.1	1.67	1.28	0.61	0.53	0.3
TBIG015824	AT3G57460.L01	PXM16	catalytics;metal ion binding [Source:TAIR;Acc:AT3G57460]	2.07	0.741	-1.48	5e-05	0.000742103	yes	DOWN	Y	Y	Y	Y	Y	1.75	2.17	2.27	0.59	0.35	1.26
TBIG024586	AT5G36150.L01	ATPEN3	putative pentacyclic triterpene synthase 3 [Source:TAIR;Acc:AT5G36150]	0.665	0.239	-1.48	0.00015	0.00194433	yes	DOWN	Y	Y	Y	Y	Y	0.86	0.72	0.4	0.21	0.23	0.28
TBIG005981	AT1G65060	4CL3	4-coumarate:CoA ligase 3 [Source:TAIR;Acc:AT1G65060]	19.6	7.08	-1.47	5e-05	0.000742103	yes	DOWN	Y	Y	Y	Y	Y	18.17	21.88	17.88	5.4	8.46	7.08
TBIG006200	AT1G69150	-	Cysteine/Histidine-rich C1 domain family protein [Source:TAIR;Acc:AT1G69150]	0.721	0.261	-1.47	0.0021	0.016782	yes	DOWN	Y	Y	Y	Y	Y	0.84	0.84	0.45	0.29	0.16	0.31
TBIG016830	AT4G14640	CAM8	calmodulin 8 [Source:TAIR;Acc:AT4G14640]	3.89	1.41	-1.47	0.0002	0.00248848	yes	DOWN	Y	Y	Y	Y	Y	3.82	4.25	3.64	2.36	0.91	0.97
TBIG006980	AT2G04515	-	unknown protein; FUNCTIONS IN: molecular_function unknown; INVOLVED IN: biological_process unknown; LOCATED IN: endomembrane system; BEST Arabidopsis thaliana protein match is: unknown protein (TAIR:AT2G04495.1); Has 30201 Blast hits to 17322 protei /.../780 species: Archae - 12; Bacteria - 1396; Metazoa - 17338; Fungi - 3422; Plants - 5037; Viruses - 0; Other Eukaryotes - 2996 (source: NCBI BLin…	1.1	0.402	-1.46	0.0051	0.0340703	yes	DOWN	Y	Y	Y	Y	Y	0.84	1.16	1.42	0.48	0.25	0.51
TBIG007448	AT2G20520	FLA6	FASCICLIN-like arabinogalactan 6 [Source:TAIR;Acc:AT2G20520]	7.92	2.88	-1.46	5e-05	0.000742103	yes	DOWN	Y	Y	Y	Y	Y	6.91	7.48	9.23	4.26	1.48	2.89
TBIG025486	AT5G53290	CRF3	cytokinin response factor 3 [Source:TAIR;Acc:AT5G53290]	8.87	3.21	-1.46	5e-05	0.000742103	yes	DOWN	Y	Y	Y	Y	Y	8	10.93	7.46	2.07	4.61	2.9
TBIG002562	AT1G64160	DIR5	Disease resistance-responsive (dirigent-like protein) family protein [Source:TAIR;Acc:AT1G64160]	12.8	4.68	-1.45	5e-05	0.000742103	yes	DOWN	Y	Y	Y	Y	Y	10.01	11.24	16.98	4.95	1.64	7.31
TBIG019264	AT4G23130	CRK5	cysteine-rich RLK (RECEPTOR-like protein kinase) 5 [Source:TAIR;Acc:AT4G23130]	5.82	2.13	-1.45	5e-05	0.000742103	yes	DOWN	Y	Y	Y	Y	Y	5.91	6.49	5.04	1.82	1.35	3.2
TBIG023559	AT5G09470.L01	DIC3	dicarboxylate carrier 3 [Source:TAIR;Acc:AT5G09470]	7.3	2.72	-1.43	5e-05	0.000742103	yes	DOWN	Y	Y	Y	Y	Y	6.84	7.71	7.23	1.86	1.82	4.22
TBIG014883	AT3G28007	SWEET4	Nodulin MtN3 family protein [Source:TAIR;Acc:AT3G28007]	1.08	0.404	-1.42	0.0036	0.0258236	yes	DOWN	Y	Y	Y	Y	Y	0.82	0.7	1.69	0.23	0.56	0.41
TBIG015150	AT3G44990.L01	XTR8	xyloglucan endo-transglycosylase-related 8 [Source:TAIR;Acc:AT3G44990]	327	122	-1.42	5e-05	0.000742103	yes	DOWN	Y	Y	Y	Y	Y	334.53	311.45	317.54	127.75	127.09	107.76
TBIG021149	AT5G22410.L01	RHS18	root hair specific 18 [Source:TAIR;Acc:AT5G22410]	20.8	7.75	-1.42	5e-05	0.000742103	yes	DOWN	Y	Y	Y	Y	Y	17.73	19.38	24.83	8.95	6.63	7.54
TBIG001641	AT1G34540	CYP94D1	cytochrome P450, family 94, subfamily D, polypeptide 1 [Source:TAIR;Acc:AT1G34540]	1.34	0.503	-1.41	0.0001	0.00136884	yes	DOWN	Y	Y	Y	Y	Y	1.29	1.65	1.05	0.62	0.36	0.52
TBIG002208	AT1G54970	ATPRP1	proline-rich protein 1 [Source:TAIR;Acc:AT1G54970]	50.1	18.9	-1.41	5e-05	0.000742103	yes	DOWN	Y	Y	Y	Y	Y	43.36	50.26	53.94	24.05	15.09	17.26
TBIG007561	AT2G22590	UGT91A1	UDP-Glycosyltransferase superfamily protein [Source:TAIR;Acc:AT2G22590]	1.87	0.701	-1.41	5e-05	0.000742103	yes	DOWN	Y	Y	Y	Y	Y	1.73	1.92	1.92	0.49	1.02	0.57
TBIG015813	AT3G57240	BG3	beta-1,3-glucanase 3 [Source:TAIR;Acc:AT3G57240]	7.08	2.67	-1.41	5e-05	0.000742103	yes	DOWN	Y	Y	Y	Y	Y	8.34	6.45	6.37	2.78	1.27	3.8
TBIG006225	AT1G69730	WAKL9	Wall-associated kinase family protein [Source:TAIR;Acc:AT1G69730]	7.8	2.95	-1.4	5e-05	0.000742103	yes	DOWN	Y	Y	Y	Y	Y	9.13	7.34	6.88	2.47	2.77	3.6
TBIG018274	AT4G01830	PGP5	P-glycoprotein 5 [Source:TAIR;Acc:AT4G01830]	0.805	0.304	-1.4	5e-05	0.000742103	yes	DOWN	Y	Y	Y	Y	Y	0.8	0.92	0.72	0.24	0.4	0.29
TBIG017198	AT4G21250	-	Sulfite exporter TauE/SafE family protein [Source:TAIR;Acc:AT4G21250]	1.07	0.409	-1.39	0.0004	0.00442991	yes	DOWN	Y	Y	Y	Y	Y	0.78	1.16	1.23	0.37	0.56	0.28
TBIG010112	AT2G32830	PHT5	phosphate transporter 1;5 [Source:TAIR;Acc:AT2G32830]	1.78	0.684	-1.38	5e-05	0.000742103	yes	DOWN	Y	Y	Y	Y	Y	1.37	1.81	2.08	0.72	0.9	0.42
TBIG014385	AT3G18610.L01	PARLL1	nucleolin like 2 [Source:TAIR;Acc:AT3G18610]	9.33	3.59	-1.38	5e-05	0.000742103	yes	DOWN	Y	Y	Y	Y	Y	9.71	11.59	7.38	3.28	4.28	3.53
TBIG023945	AT5G17050.L01	UGT78D2	UDP-glucosyl transferase 78D2 [Source:TAIR;Acc:AT5G17050]	30.1	11.6	-1.38	5e-05	0.000742103	yes	DOWN	Y	Y	Y	Y	Y	28.09	33.21	28.92	10.84	13.53	10.12
TBIG021360	AT5G26790	-	unknown protein; BEST Arabidopsis thaliana protein match is: unknown protein (TAIR:AT1G06475.1); Has 30201 Blast hits to 17322 proteins in 780 species: Archae - 12; Bacteria - 1396; Metazoa - 17338; Fungi - 3422; Plants - 5037; Viruses - 0; Other Eu /.../es - 2996 (source: NCBI BLink). [Source:TAIR;Acc:AT5G26790]	2.9	1.12	-1.38	0.00385	0.0272765	yes	DOWN	Y	Y	Y	Y	Y	2.76	2.6	3.36	0.98	1.42	0.92
TBIG021511	AT5G35190	-	proline-rich extensin-like family protein [Source:TAIR;Acc:AT5G35190]	186	71.4	-1.38	5e-05	0.000742103	yes	DOWN	Y	Y	Y	Y	Y	148.03	177.47	217.71	97.01	60.39	56.34
TBIG022813	AT5G60470.L01	MGP	C2H2 and C2HC zinc fingers superfamily protein [Source:TAIR;Acc:AT5G60470]	0.493	0.189	-1.38	0.00805	0.048656	yes	DOWN	Y	Y	Y	Y	Y	0.78	0.51	0.15	0.1	0.31	0.14
TBIG010543	AT2G40750	WRKY54	WRKY DNA-binding protein 54 [Source:TAIR;Acc:AT2G40750]	6.08	2.35	-1.37	5e-05	0.000742103	yes	DOWN	Y	Y	Y	Y	Y	4.68	6.38	7.25	2.46	1.78	2.78
TBIG023275	AT5G03210	-	unknown protein; FUNCTIONS IN: molecular_function unknown; INVOLVED IN: biological_process unknown; LOCATED IN: endomembrane system; EXPRESSED IN: 11 plant structures; EXPRESSED DURING: 7 growth stages; Has 6 Blast hits to 6 proteins in 2 species: A /.../- 0; Bacteria - 0; Metazoa - 0; Fungi - 0; Plants - 6; Viruses - 0; Other Eukaryotes - 0 (source: NCBI BLink). [Source:TAIR;Acc:AT5G03210]	8.02	3.1	-1.37	5e-05	0.000742103	yes	DOWN	Y	Y	Y	Y	Y	5.15	5.14	13.2	2.86	2.18	4.16
TBIG003653	AT1G06000	UGT89C1	UDP-Glycosyltransferase superfamily protein [Source:TAIR;Acc:AT1G06000]	20.5	8.01	-1.36	5e-05	0.000742103	yes	DOWN	Y	Y	Y	Y	Y	20.1	22.83	19.05	7.41	9.19	7.55
TBIG011658	AT3G15650	APTH1_CRYNJ	alpha/beta-Hydrolases superfamily protein [Source:TAIR;Acc:AT3G15650]	24.5	9.53	-1.36	0.0015	0.0128149	yes	DOWN	Y	Y	Y	Y	Y	27	23.96	22.84	9.35	7	12.16
TBIG018753	AT4G13800.L01	NIPA2	Protein of unknown function (DUF803) [Source:TAIR;Acc:AT4G13800]	1.68	0.653	-1.36	5e-05	0.000742103	yes	DOWN	Y	Y	Y	Y	Y	1.5	1.69	1.75	0.5	0.69	0.73
TBIG021002	AT5G18840.L01	EDL16_ARATH	Major facilitator superfamily protein [Source:TAIR;Acc:AT5G18840]	11.4	4.43	-1.36	5e-05	0.000742103	yes	DOWN	Y	Y	Y	Y	Y	12.67	12.13	9.34	3.7	5.37	4.21
TBIG021080	AT5G20190.L01	-	Tetratricopeptide repeat (TPR)-like superfamily protein [Source:TAIR;Acc:AT5G20190]	205	79.7	-1.36	5e-05	0.000742103	yes	DOWN	Y	Y	Y	Y	Y	218.43	202.37	203.62	85.91	75.01	80.35
TBIG022329	AT5G51470	GH3.12	Auxin-responsive GH3 family protein [Source:TAIR;Acc:AT5G51470]	1.18	0.457	-1.36	0.00025	0.00301094	yes	DOWN	Y	Y	Y	Y	Y	0.9	1.4	1.19	0.3	0.86	0.2
TBIG007089	AT2G07727	MT-CYB	Di-haem cytochrome, transmembrane;Cytochrome b/b6, C-terminal [Source:TAIR;Acc:AT2G07727]	0.691	0.271	-1.35	0.0039	0.027531	yes	DOWN	Y	Y	Y	Y	Y	0.43	0.65	0.89	0.41	0.2	0.18
TBIG004504	AT1G23110.L01	-	unknown protein; FUNCTIONS IN: molecular_function unknown; LOCATED IN: chloroplast; BEST Arabidopsis thaliana protein match is: unknown protein (TAIR:AT1G70900.1); Has 59 Blast hits to 59 proteins in 15 species: Archae - 0; Bacteria - 0; Metazoa - 0 /.../i - 0; Plants - 59; Viruses - 0; Other Eukaryotes - 0 (source: NCBI BLink). [Source:TAIR;Acc:AT1G23110]	20.8	8.23	-1.34	0.0001	0.00136884	yes	DOWN	Y	Y	Y	Y	Y	20.57	20.91	21.16	7.52	8.29	8.88
TBIG001121	AT1G23210	AtGH9B6	glycosyl hydrolase 9B6 [Source:TAIR;Acc:AT1G23210]	0.683	0.27	-1.34	0.00305	0.0224298	yes	DOWN	Y	Y	Y	Y	Y	0.42	0.8	0.77	0.15	0.37	0.27
TBIG017753	AT4G31970	CYP82C2	cytochrome P450, family 82, subfamily C, polypeptide 2 [Source:TAIR;Acc:AT4G31970]	1.07	0.421	-1.34	0.0004	0.00442991	yes	DOWN	Y	Y	Y	Y	Y	0.49	1.04	1.67	0.6	0.08	0.56
TBIG026231	XLOC_026231	-	-	2.94	1.17	-1.34	5e-05	0.000742103	yes	DOWN	Y	Y	Y	Y	Y	2.4	2.93	3.52	1.36	1.26	0.88
TBIG002700	AT1G66800	TKPR1	NAD(P)-binding Rossmann-fold superfamily protein [Source:TAIR;Acc:AT1G66800]	10.6	4.2	-1.33	5e-05	0.000742103	yes	DOWN	Y	Y	Y	Y	Y	11.28	8.84	11.83	4.56	5.37	2.76
TBIG015854	AT3G58070	GIS	C2H2 and C2HC zinc fingers superfamily protein [Source:TAIR;Acc:AT3G58070]	1.48	0.588	-1.33	0.00085	0.00817665	yes	DOWN	Y	Y	Y	Y	Y	1.49	1.29	1.67	0.7	0.59	0.48
TBIG017113	AT4G19680	IRT2	iron regulated transporter 2 [Source:TAIR;Acc:AT4G19680]	5.64	2.24	-1.33	5e-05	0.000742103	yes	DOWN	Y	Y	Y	Y	Y	5.07	5.99	5.72	2.62	1.99	2.02
TBIG004312	AT1G19250.L01	FMO1	flavin-dependent monooxygenase 1 [Source:TAIR;Acc:AT1G19250]	4.03	1.62	-1.32	5e-05	0.000742103	yes	DOWN	Y	Y	Y	Y	Y	3.17	3.7	5.19	1.18	0.78	2.84
TBIG003312	AT1G79400	ATCHX2	cation/H+ exchanger 2 [Source:TAIR;Acc:AT1G79400]	0.848	0.339	-1.32	0.00045	0.00488404	yes	DOWN	Y	Y	Y	Y	Y	1.12	0.76	0.66	0.46	0.18	0.37
TBIG007709	AT2G25470.L01	AtRLP21	receptor like protein 21 [Source:TAIR;Acc:AT2G25470]	5.66	2.27	-1.32	5e-05	0.000742103	yes	DOWN	Y	Y	Y	Y	Y	5.4	6.17	5.22	2.31	0.92	3.52
TBIG016818	AT4G14450	dl3265w	unknown protein; LOCATED IN: chloroplast; BEST Arabidopsis thaliana protein match is: unknown protein (TAIR:AT3G23170.1); Has 74 Blast hits to 74 proteins in 6 species: Archae - 0; Bacteria - 0; Metazoa - 0; Fungi - 0; Plants - 74; Viruses - 0; Othe /.../ryotes - 0 (source: NCBI BLink). [Source:TAIR;Acc:AT4G14450]	2.45	0.984	-1.32	0.00355	0.0255023	yes	DOWN	Y	Y	Y	Y	Y	0.83	2.09	4.37	1.47	0.54	0.94
TBIG020478	AT5G07190	ATS3	seed gene 3 [Source:TAIR;Acc:AT5G07190]	1.31	0.524	-1.32	0.0032	0.0233571	yes	DOWN	Y	Y	Y	Y	Y	0.58	1.21	2.13	0.47	0.89	0.19
TBIG004119	AT1G14880	PCR1	PLANT CADMIUM RESISTANCE 1 [Source:TAIR;Acc:AT1G14880]	3.91	1.58	-1.31	0.0001	0.00136884	yes	DOWN	Y	Y	Y	Y	Y	2.11	2.35	7.19	2.89	0.35	1.42
TBIG007121	AT2G11810.L01	MGDC	monogalactosyldiacylglycerol synthase type C [Source:TAIR;Acc:AT2G11810]	37.7	15.2	-1.31	5e-05	0.000742103	yes	DOWN	Y	Y	Y	Y	Y	29.38	39.72	43.84	9.85	15.69	19.93
TBIG018367	AT4G03450	Y5262_ARATH	Ankyrin repeat family protein [Source:TAIR;Acc:AT4G03450]	0.594	0.24	-1.31	0.0013	0.0114361	yes	DOWN	Y	Y	Y	Y	Y	0.41	0.58	0.78	0.21	0.15	0.36
TBIG023635	AT5G10760	ASPG2	Eukaryotic aspartyl protease family protein [Source:TAIR;Acc:AT5G10760]	7.11	2.87	-1.31	5e-05	0.000742103	yes	DOWN	Y	Y	Y	Y	Y	5.81	7.86	7.65	2.7	2.65	3.2
TBIG024284	AT5G24110	WRKY30	WRKY DNA-binding protein 30 [Source:TAIR;Acc:AT5G24110]	3.8	1.53	-1.31	5e-05	0.000742103	yes	DOWN	Y	Y	Y	Y	Y	2.98	3.9	4.49	1.41	0.76	2.45
TBIG024917	AT5G42590	CYP71A16	cytochrome P450, family 71, subfamily A, polypeptide 16 [Source:TAIR;Acc:AT5G42590]	7.29	2.95	-1.31	5e-05	0.000742103	yes	DOWN	Y	Y	Y	Y	Y	6.4	7.74	7.34	2.78	4.46	1.59
TBIG021904	AT5G43175	BHLH139	basic helix-loop-helix (bHLH) DNA-binding superfamily protein [Source:TAIR;Acc:AT5G43175]	1.29	0.524	-1.31	0.0055	0.0362225	yes	DOWN	Y	Y	Y	Y	Y	1.04	0.88	1.87	0.65	0.2	0.7
TBIG024978	AT5G43590	PATT5_SOLTU	Acyl transferase/acyl hydrolase/lysophospholipase superfamily protein [Source:TAIR;Acc:AT5G43590]	0.988	0.399	-1.31	0.002	0.0161412	yes	DOWN	Y	Y	Y	Y	Y	0.85	1.21	0.85	0.54	0.4	0.25
TBIG013882	AT3G08870	LECRK61	Concanavalin A-like lectin protein kinase family protein [Source:TAIR;Acc:AT3G08870]	1.57	0.64	-1.3	5e-05	0.000742103	yes	DOWN	Y	Y	Y	Y	Y	1.93	1.53	1.25	0.47	0.42	1.01
TBIG001442	AT1G30530.L01	UGT78D1	UDP-glucosyl transferase 78D1 [Source:TAIR;Acc:AT1G30530]	28.2	11.6	-1.29	5e-05	0.000742103	yes	DOWN	Y	Y	Y	Y	Y	31.12	29.63	24.23	9.62	13.27	11.79
TBIG003271	AT1G78410.L01	-	VQ motif-containing protein [Source:TAIR;Acc:AT1G78410]	6.77	2.77	-1.29	5e-05	0.000742103	yes	DOWN	Y	Y	Y	Y	Y	5.87	5.87	8.38	3.56	1.92	2.84
TBIG014862	AT3G27620	AOX1C	alternative oxidase 1C [Source:TAIR;Acc:AT3G27620]	1.64	0.672	-1.29	5e-05	0.000742103	yes	DOWN	Y	Y	Y	Y	Y	1.36	1.5	1.98	0.49	0.87	0.64
TBIG015349	AT3G48700	ATCXE13	carboxyesterase 13 [Source:TAIR;Acc:AT3G48700]	8.05	3.33	-1.27	5e-05	0.000742103	yes	DOWN	Y	Y	Y	Y	Y	7.36	9.27	7.71	2.38	3.26	4.28
TBIG012868	AT3G51240	F3H	flavanone 3-hydroxylase [Source:TAIR;Acc:AT3G51240]	58.1	24.1	-1.27	5e-05	0.000742103	yes	DOWN	Y	Y	Y	Y	Y	48.58	69.35	62.38	24.75	30.05	18.87
TBIG013424	AT3G62680	PRP3	proline-rich protein 3 [Source:TAIR;Acc:AT3G62680]	83.7	34.6	-1.27	5e-05	0.000742103	yes	DOWN	Y	Y	Y	Y	Y	67.17	79.39	99.21	46.27	31.07	26.4
TBIG023692	AT5G11930	GRXC10	Thioredoxin superfamily protein [Source:TAIR;Acc:AT5G11930]	1.81	0.749	-1.27	0.0043	0.0297004	yes	DOWN	Y	Y	Y	Y	Y	1.25	1.42	2.68	1.05	0.43	0.74
TBIG001279	AT1G27140	ATGSTU14	glutathione S-transferase tau 14 [Source:TAIR;Acc:AT1G27140]	5.33	2.23	-1.26	5e-05	0.000742103	yes	DOWN	Y	Y	Y	Y	Y	4.19	6.32	5.47	2.23	2.55	1.94
TBIG006025	AT1G65890	AAE12	acyl activating enzyme 12 [Source:TAIR;Acc:AT1G65890]	0.625	0.262	-1.26	0.0024	0.0186236	yes	DOWN	Y	Y	Y	Y	Y	0.9	0.62	0.36	0.11	0.54	0.14
TBIG018704	AT4G13000	OXI1	AGC (cAMP-dependent, cGMP-dependent and protein kinase C) kinase family protein [Source:TAIR;Acc:AT4G13000]	2.32	0.968	-1.26	0.00015	0.00194433	yes	DOWN	Y	Y	Y	Y	Y	2.16	2.29	2.51	0.83	1.07	0.98
TBIG024286	AT5G24140.L01	SQP2	squalene monooxygenase 2 [Source:TAIR;Acc:AT5G24140]	15.7	6.57	-1.26	5e-05	0.000742103	yes	DOWN	Y	Y	Y	Y	Y	11.83	18.06	17.33	5.47	9.9	4.46
TBIG024877	AT5G41730.L01	PHY1	Protein kinase family protein [Source:TAIR;Acc:AT5G41730]	1.37	0.575	-1.26	5e-05	0.000742103	yes	DOWN	Y	Y	Y	Y	Y	1.3	1.38	1.49	0.52	0.54	0.68
TBIG002300	XLOC_002300	F2P3.8	Putative disease resistance protein At4g11170 [Source:SWISS;Acc:O82500]	6.45	2.71	-1.25	0.0062	0.039605	yes	DOWN	Y	Y	Y	Y	Y	4.31	4.32	10.58	3.18	1.27	3.57
TBIG010898	AT2G48080.L01	-	oxidoreductase, 2OG-Fe(II) oxygenase family protein [Source:TAIR;Acc:AT2G48080]	8.52	3.58	-1.25	5e-05	0.000742103	yes	DOWN	Y	Y	Y	Y	Y	6.23	10.01	8.98	3.22	4.38	3
TBIG022156	AT5G47980	BAHD1	HXXXD-type acyl-transferase family protein [Source:TAIR;Acc:AT5G47980]	11.5	4.84	-1.25	5e-05	0.000742103	yes	DOWN	Y	Y	Y	Y	Y	12.44	11.91	10.39	5.59	5.05	3.98
TBIG003432	AT1G02030	ZAT1	C2H2-like zinc finger protein [Source:TAIR;Acc:AT1G02030]	0.437	0.185	-1.24	0.0057	0.0372013	yes	DOWN	Y	Y	Y	Y	Y	0.36	0.46	0.49	0.15	0.16	0.26
TBIG017178	AT4G20970	BHLH36	basic helix-loop-helix (bHLH) DNA-binding superfamily protein [Source:TAIR;Acc:AT4G20970]	18.4	7.8	-1.24	5e-05	0.000742103	yes	DOWN	Y	Y	Y	Y	Y	18.9	18.23	19.34	9.44	5.61	8.82
TBIG024430	AT5G27060.L01	AtRLP53	receptor like protein 53 [Source:TAIR;Acc:AT5G27060]	1.58	0.67	-1.24	5e-05	0.000742103	yes	DOWN	Y	Y	Y	Y	Y	1.8	1.71	1.17	0.74	0.45	0.79
TBIG021869	AT5G42600	MRN1	marneral synthase [Source:TAIR;Acc:AT5G42600]	1.48	0.629	-1.24	0.0001	0.00136884	yes	DOWN	Y	Y	Y	Y	Y	1.74	1.64	1.04	0.62	0.93	0.34
TBIG007685	AT2G24980	-	Proline-rich extensin-like family protein [Source:TAIR;Acc:AT2G24980]	135	57.5	-1.23	5e-05	0.000742103	yes	DOWN	Y	Y	Y	Y	Y	90.39	121.8	182.75	88.64	47.71	38.15
TBIG008389	AT2G39030	AT2G39030/T7F6.20	Acyl-CoA N-acyltransferases (NAT) superfamily protein [Source:TAIR;Acc:AT2G39030]	5.39	2.3	-1.23	5e-05	0.000742103	yes	DOWN	Y	Y	Y	Y	Y	7.83	3.95	4.26	2.49	1.75	2.52
TBIG011010	AT3G02480	-	Late embryogenesis abundant protein (LEA) family protein [Source:TAIR;Acc:AT3G02480]	24.5	10.5	-1.23	5e-05	0.000742103	yes	DOWN	Y	Y	Y	Y	Y	10.83	15.53	45.11	13.94	12.34	5.15
TBIG015156	AT3G45080	SOT6	P-loop containing nucleoside triphosphate hydrolases superfamily protein [Source:TAIR;Acc:AT3G45080]	1.44	0.615	-1.23	0.00235	0.0183375	yes	DOWN	Y	Y	Y	Y	Y	1.77	1.33	1.22	0.55	0.73	0.55
TBIG015231	AT3G46330.L01	MEE39	Leucine-rich repeat protein kinase family protein [Source:TAIR;Acc:AT3G46330]	2.17	0.924	-1.23	5e-05	0.000742103	yes	DOWN	Y	Y	Y	Y	Y	1.26	2.36	2.74	0.69	1.01	1.05
TBIG017405	AT4G25250	21KD_DAUCA	Plant invertase/pectin methylesterase inhibitor superfamily protein [Source:TAIR;Acc:AT4G25250]	3.65	1.56	-1.23	0.00025	0.00301094	yes	DOWN	Y	Y	Y	Y	Y	3.41	3.79	3.66	2.45	1.42	0.85
TBIG020381	AT5G05270	CHI3	Chalcone-flavanone isomerase family protein [Source:TAIR;Acc:AT5G05270]	46.7	19.9	-1.23	5e-05	0.000742103	yes	DOWN	Y	Y	Y	Y	Y	39.11	51.54	53.93	22.32	22.97	15.44
TBIG025934	AT5G62210	-	Embryo-specific protein 3, (ATS3) [Source:TAIR;Acc:AT5G62210]	13.4	5.7	-1.23	5e-05	0.000742103	yes	DOWN	Y	Y	Y	Y	Y	9.83	15.22	14.49	5.59	6.63	4.61
TBIG003419	AT1G01680	ATPUB54	plant U-box 54 [Source:TAIR;Acc:AT1G01680]	3.93	1.69	-1.22	5e-05	0.000742103	yes	DOWN	Y	Y	Y	Y	Y	3.89	4	4.06	1.83	1.76	1.54
TBIG003966	AT1G11920	PLY2_ARATH	Pectin lyase-like superfamily protein [Source:TAIR;Acc:AT1G11920]	1.64	0.701	-1.22	0.0006	0.00620868	yes	DOWN	Y	Y	Y	Y	Y	1.15	1.68	2.09	0.94	0.35	0.79
TBIG008174	AT2G34810	RETOL_ARATH	FAD-binding Berberine family protein [Source:TAIR;Acc:AT2G34810]	15	6.47	-1.22	5e-05	0.000742103	yes	DOWN	Y	Y	Y	Y	Y	16.41	15.97	11.96	6.84	6.52	5.93
TBIG018664	AT4G12320	CYP706A6	cytochrome P450, family 706, subfamily A, polypeptide 6 [Source:TAIR;Acc:AT4G12320]	31.8	13.6	-1.22	5e-05	0.000742103	yes	DOWN	Y	Y	Y	Y	Y	38.98	28.25	28.64	10.27	16.73	14.04
TBIG019187	AT4G21903.L01	TT12	MATE efflux family protein [Source:TAIR;Acc:AT4G21903]	7.41	3.19	-1.22	5e-05	0.000742103	yes	DOWN	Y	Y	Y	Y	Y	5.59	8.58	8.01	3.05	4.04	2.47
TBIG001852	AT1G47890	AtRLP7	receptor like protein 7 [Source:TAIR;Acc:AT1G47890]	0.515	0.223	-1.21	0.0014	0.0121034	yes	DOWN	Y	Y	Y	Y	Y	0.53	0.49	0.5	0.13	0.26	0.26
TBIG009384	AT2G18720.L01	eIF-2gamma	Translation elongation factor EF1A/initiation factor IF2gamma family protein [Source:TAIR;Acc:AT2G18720]	1.42	0.614	-1.21	0.00015	0.00194433	yes	DOWN	Y	Y	Y	Y	Y	1.12	1.68	1.49	0.63	0.9	0.32
TBIG019481	AT4G27560	UGT79B2	UDP-Glycosyltransferase superfamily protein [Source:TAIR;Acc:AT4G27560]	41.7	18.1	-1.21	5e-05	0.000742103	yes	DOWN	Y	Y	Y	Y	Y	44.9	44.11	39.38	15.65	18.84	20.54
TBIG022128	AT5G47330.L01	ppt3	alpha/beta-Hydrolases superfamily protein [Source:TAIR;Acc:AT5G47330]	5.51	2.39	-1.21	5e-05	0.000742103	yes	DOWN	Y	Y	Y	Y	Y	6.2	5.71	4.63	2.45	2.91	1.82
TBIG000591	AT1G12950	RSH2	root hair specific 2 [Source:TAIR;Acc:AT1G12950]	12.1	5.28	-1.2	5e-05	0.000742103	yes	DOWN	Y	Y	Y	Y	Y	10.86	11.98	12.96	5.93	5.68	4.03
TBIG001607	AT1G33960	AIG1	P-loop containing nucleoside triphosphate hydrolases superfamily protein [Source:TAIR;Acc:AT1G33960]	28.6	12.4	-1.2	5e-05	0.000742103	yes	DOWN	Y	Y	Y	Y	Y	24.35	30.34	32.5	13.65	11.02	12.96
TBIG014818	AT3G26960	-	Pollen Ole e 1 allergen and extensin family protein [Source:TAIR;Acc:AT3G26960]	3.62	1.57	-1.2	0.00025	0.00301094	yes	DOWN	Y	Y	Y	Y	Y	3.28	2.58	4.68	1.26	2.31	1.04
TBIG013396	AT3G61950	BHLH67	basic helix-loop-helix (bHLH) DNA-binding superfamily protein [Source:TAIR;Acc:AT3G61950]	2.65	1.16	-1.2	5e-05	0.000742103	yes	DOWN	Y	Y	Y	Y	Y	3.18	2.5	2.19	1.04	1.16	1.27
TBIG018159	AT4G39950.L01	CYP79B2	cytochrome P450, family 79, subfamily B, polypeptide 2 [Source:TAIR;Acc:AT4G39950]	154	67	-1.2	5e-05	0.000742103	yes	DOWN	Y	Y	Y	Y	Y	147.74	160.65	154.38	54.51	61.73	84.19
TBIG023387	AT5G05340	PER52	Peroxidase superfamily protein [Source:TAIR;Acc:AT5G05340]	59.9	26	-1.2	5e-05	0.000742103	yes	DOWN	Y	Y	Y	Y	Y	40.59	54.29	83.09	29.84	4.27	42.45
TBIG024327	XLOC_024327	VSP2	Vegetative storage protein 2 [Source:SWISS;Acc:O82122]	26.8	11.7	-1.2	5e-05	0.000742103	yes	DOWN	Y	Y	Y	Y	Y	37.95	22.84	19.58	15.98	11.82	7.4
TBIG010643	AT2G42540	COR15A	cold-regulated 15a [Source:TAIR;Acc:AT2G42540]	58.4	25.6	-1.19	5e-05	0.000742103	yes	DOWN	Y	Y	Y	Y	Y	74.49	53.3	48.93	34.59	26.28	16.77
TBIG018004	AT4G36830.L01	HOS3-1	GNS1/SUR4 membrane protein family [Source:TAIR;Acc:AT4G36830]	2.48	1.08	-1.19	0.0002	0.00248848	yes	DOWN	Y	Y	Y	Y	Y	2.46	2.85	2.01	1.06	1.32	0.81
TBIG023455	AT5G06790	-	unknown protein; FUNCTIONS IN: molecular_function unknown; INVOLVED IN: biological_process unknown; LOCATED IN: chloroplast; EXPRESSED IN: 9 plant structures; EXPRESSED DURING: LP.04 four leaves visible, LP.02 two leaves visible, petal differentiati /.../ expansion stage, D bilateral stage; BEST Arabidopsis thaliana protein match is: unknown protein (TAIR:AT3G57950.1); Has 1807 Blast hits to 1807…	1.72	0.751	-1.19	0.001	0.00929482	yes	DOWN	Y	Y	Y	Y	Y	1.59	1.83	1.75	0.82	0.75	0.68
TBIG024916	AT5G42580	CYP705A12	cytochrome P450, family 705, subfamily A, polypeptide 12 [Source:TAIR;Acc:AT5G42580]	7.03	3.08	-1.19	5e-05	0.000742103	yes	DOWN	Y	Y	Y	Y	Y	7.79	7.77	5.54	2.98	4.11	2.22
TBIG025784	AT5G59240	RPS8B	Ribosomal protein S8e family protein [Source:TAIR;Acc:AT5G59240]	14	6.13	-1.19	5e-05	0.000742103	yes	DOWN	Y	Y	Y	Y	Y	11.04	16.2	16.69	5.28	8.19	5.44
TBIG005719	AT1G59940.L01	ARR3	response regulator 3 [Source:TAIR;Acc:AT1G59940]	4.4	1.94	-1.18	5e-05	0.000742103	yes	DOWN	Y	Y	Y	Y	Y	3.68	5.47	4.24	2.2	1.9	1.77
TBIG002606	AT1G64900	CYP89A2	cytochrome P450, family 89, subfamily A, polypeptide 2 [Source:TAIR;Acc:AT1G64900]	41.2	18.2	-1.18	5e-05	0.000742103	yes	DOWN	Y	Y	Y	Y	Y	49.58	42.09	34.23	14.65	18.08	23.02
TBIG015709	AT3G55120	TT5	Chalcone-flavanone isomerase family protein [Source:TAIR;Acc:AT3G55120]	36.4	16	-1.18	5e-05	0.000742103	yes	DOWN	Y	Y	Y	Y	Y	32.1	36.52	39.99	18.63	15.07	14.28
TBIG023445	AT5G06640	-	Proline-rich extensin-like family protein [Source:TAIR;Acc:AT5G06640]	136	60.1	-1.18	5e-05	0.000742103	yes	DOWN	Y	Y	Y	Y	Y	94.8	121.55	175.9	87.87	51.82	40.87
TBIG010844	AT2G46880	ATPAP14	purple acid phosphatase 14 [Source:TAIR;Acc:AT2G46880]	20	8.87	-1.17	5e-05	0.000742103	yes	DOWN	Y	Y	Y	Y	Y	19.01	20.04	20.77	5.68	8.3	12.38
TBIG023444	AT5G06630	-	proline-rich extensin-like family protein [Source:TAIR;Acc:AT5G06630]	125	55.6	-1.17	5e-05	0.000742103	yes	DOWN	Y	Y	Y	Y	Y	82.89	108.73	171.19	86.2	43.23	39.02
TBIG020560	AT5G08640	FLS1	flavonol synthase 1 [Source:TAIR;Acc:AT5G08640]	79.9	35.4	-1.17	5e-05	0.000742103	yes	DOWN	Y	Y	Y	Y	Y	66.08	86.43	87.49	34.47	43.38	28.78
TBIG002093	AT1G52800	AOP1.2	2-oxoglutarate (2OG) and Fe(II)-dependent oxygenase superfamily protein [Source:TAIR;Acc:AT1G52800]	2.39	1.07	-1.16	0.0015	0.0128149	yes	DOWN	Y	Y	Y	Y	Y	2.02	2.87	2.31	1.3	0.47	1.45
TBIG007583	AT2G22930.L01	UGT79B8	UDP-Glycosyltransferase superfamily protein [Source:TAIR;Acc:AT2G22930]	6.67	2.98	-1.16	5e-05	0.000742103	yes	DOWN	Y	Y	Y	Y	Y	6.34	6.69	7.03	2.78	3.72	2.42
TBIG023175	AT5G01050.L01	LAC9	Laccase/Diphenol oxidase family protein [Source:TAIR;Acc:AT5G01050]	3.26	1.46	-1.16	5e-05	0.000742103	yes	DOWN	Y	Y	Y	Y	Y	2.72	3.11	3.85	1.69	1.18	1.46
TBIG004635	AT1G26360	ATMES13	methyl esterase 13 [Source:TAIR;Acc:AT1G26360]	2.05	0.925	-1.15	0.0004	0.00442991	yes	DOWN	Y	Y	Y	Y	Y	2.02	1.99	2.12	1.1	0.98	0.69
TBIG010788	AT2G45680	TCP9	TCP family transcription factor [Source:TAIR;Acc:AT2G45680]	0.537	0.241	-1.15	0.00745	0.0456505	yes	DOWN	Y	Y	Y	Y	Y	0.63	0.53	0.45	0.2	0.23	0.28
TBIG019117	AT4G20190	-	unknown protein; BEST Arabidopsis thaliana protein match is: unknown protein (TAIR:AT5G44660.1); Has 271 Blast hits to 209 proteins in 52 species: Archae - 0; Bacteria - 15; Metazoa - 63; Fungi - 14; Plants - 48; Viruses - 3; Other Eukaryotes - 128 /.../e: NCBI BLink). [Source:TAIR;Acc:AT4G20190]	1.82	0.82	-1.15	0.00095	0.00895354	yes	DOWN	Y	Y	Y	Y	Y	1.33	1.96	2.09	1.05	0.84	0.58
TBIG021223	AT5G23840	-	MD-2-related lipid recognition domain-containing protein [Source:TAIR;Acc:AT5G23840]	6.33	2.85	-1.15	5e-05	0.000742103	yes	DOWN	Y	Y	Y	Y	Y	6.53	5.51	6.54	2.78	3.46	2.15
TBIG022276	AT5G50260	CEP1	Cysteine proteinases superfamily protein [Source:TAIR;Acc:AT5G50260]	1.31	0.59	-1.15	0.0007	0.00700609	yes	DOWN	Y	Y	Y	Y	Y	0.52	1.12	2.36	0.66	0.82	0.29
TBIG001764	AT1G44050	-	Cysteine/Histidine-rich C1 domain family protein [Source:TAIR;Acc:AT1G44050]	2.52	1.14	-1.14	5e-05	0.000742103	yes	DOWN	Y	Y	Y	Y	Y	2.07	2.88	2.55	1.2	1.06	1.12
TBIG013366	AT3G61400	F2A19.2	2-oxoglutarate (2OG) and Fe(II)-dependent oxygenase superfamily protein [Source:TAIR;Acc:AT3G61400]	2.97	1.35	-1.14	0.0002	0.00248848	yes	DOWN	Y	Y	Y	Y	Y	1.97	3.37	3.53	1.52	1.23	1.27
TBIG018469	AT4G07960.L01	ATCSLC12	Cellulose-synthase-like C12 [Source:TAIR;Acc:AT4G07960]	8.07	3.66	-1.14	5e-05	0.000742103	yes	DOWN	Y	Y	Y	Y	Y	6.93	8.35	8.68	3.35	3.92	3.61
TBIG023746	AT5G13170	SAG29	senescence-associated gene 29 [Source:TAIR;Acc:AT5G13170]	2.01	0.91	-1.14	0.00035	0.00398222	yes	DOWN	Y	Y	Y	Y	Y	2.14	1.42	2.55	0.86	1.09	0.78
TBIG023944	AT5G17040.L01	UGT78D4	UDP-Glycosyltransferase superfamily protein [Source:TAIR;Acc:AT5G17040]	1.87	0.851	-1.14	0.00025	0.00301094	yes	DOWN	Y	Y	Y	Y	Y	1.52	2.04	2.13	0.84	1.06	0.66
TBIG025368	AT5G50800	SWEET13	Nodulin MtN3 family protein [Source:TAIR;Acc:AT5G50800]	3.18	1.45	-1.14	0.00015	0.00194433	yes	DOWN	Y	Y	Y	Y	Y	2.76	3.55	3.04	0.94	2.14	1.18
TBIG022462	AT5G53750	CBSX5	CBS domain-containing protein [Source:TAIR;Acc:AT5G53750]	19.9	9.03	-1.14	5e-05	0.000742103	yes	DOWN	Y	Y	Y	Y	Y	20.12	23.53	15.25	9.25	7.92	9.45
TBIG010914	XLOC_010914	-	-	1.48	0.677	-1.13	0.00745	0.0456505	yes	DOWN	Y	Y	Y	Y	Y	1.07	1.36	2.01	0.26	1.23	0.55
TBIG009923	AT2G29120.L01	ATGLR2.7	glutamate receptor 2.7 [Source:TAIR;Acc:AT2G29120]	8.96	4.09	-1.13	5e-05	0.000742103	yes	DOWN	Y	Y	Y	Y	Y	9.88	9.89	6.8	3.62	3.27	5.2
TBIG014249	AT3G15700.L01	DRL22_ARATH	P-loop containing nucleoside triphosphate hydrolases superfamily protein [Source:TAIR;Acc:AT3G15700]	2.67	1.23	-1.13	0.0001	0.00136884	yes	DOWN	Y	Y	Y	Y	Y	2.44	2.48	3.55	1.44	1.46	0.86
TBIG024706	AT5G38250.L01	Y5393_ARATH	Protein kinase family protein [Source:TAIR;Acc:AT5G38250]	0.595	0.272	-1.13	0.005	0.0334938	yes	DOWN	Y	Y	Y	Y	Y	0.41	0.57	0.82	0.22	0.13	0.47
TBIG003827	AT1G09380	WTR2_ARATH	nodulin MtN21 /EamA-like transporter family protein [Source:TAIR;Acc:AT1G09380]	0.729	0.335	-1.12	0.00555	0.0365026	yes	DOWN	Y	Y	Y	Y	Y	0.92	0.43	0.83	0.32	0.56	0.13
TBIG003037	AT1G73600.L01	NMT3	S-adenosyl-L-methionine-dependent methyltransferases superfamily protein [Source:TAIR;Acc:AT1G73600]	197	90.5	-1.12	5e-05	0.000742103	yes	DOWN	Y	Y	Y	Y	Y	260.33	176.48	156.93	97.18	82.99	92.63
TBIG006540	AT1G76430	PHT1_9	phosphate transporter 1;9 [Source:TAIR;Acc:AT1G76430]	2.29	1.06	-1.12	0.0001	0.00136884	yes	DOWN	Y	Y	Y	Y	Y	1.36	2.23	3.24	1.26	0.78	1.1
TBIG009951	AT2G29670.L01	-	Tetratricopeptide repeat (TPR)-like superfamily protein [Source:TAIR;Acc:AT2G29670]	70.6	32.6	-1.12	5e-05	0.000742103	yes	DOWN	Y	Y	Y	Y	Y	77.07	76.33	57.34	23.62	35.99	37.59
TBIG008383	AT2G38940	ATPT2	phosphate transporter 1;4 [Source:TAIR;Acc:AT2G38940]	146	67.5	-1.12	5e-05	0.000742103	yes	DOWN	Y	Y	Y	Y	Y	119.64	160.97	157.98	67.02	48.99	83.29
TBIG022372	AT5G52300	RD29B	CAP160 protein [Source:TAIR;Acc:AT5G52300]	1.49	0.685	-1.12	5e-05	0.000742103	yes	DOWN	Y	Y	Y	Y	Y	1.04	1.34	2.42	0.61	0.85	0.67
TBIG026144	AT5G66400	RAB18	Dehydrin family protein [Source:TAIR;Acc:AT5G66400]	6.54	3.01	-1.12	5e-05	0.000742103	yes	DOWN	Y	Y	Y	Y	Y	6.33	5.5	9.11	4.12	4.3	0.92
TBIG014424	AT3G19270	CYP707A4	cytochrome P450, family 707, subfamily A, polypeptide 4 [Source:TAIR;Acc:AT3G19270]	0.799	0.37	-1.11	0.0029	0.0215619	yes	DOWN	Y	Y	Y	Y	Y	0.85	0.91	0.6	0.28	0.43	0.39
TBIG017251	AT4G22214	DEF99_ARATH	Defensin-like (DEFL) family protein [Source:TAIR;Acc:AT4G22214]	5.08	2.35	-1.11	0.0003	0.00349678	yes	DOWN	Y	Y	Y	Y	Y	2.35	5.27	7.68	1.5	3.59	2
TBIG025214	AT5G47950	BAHD1	HXXXD-type acyl-transferase family protein [Source:TAIR;Acc:AT5G47950]	5.11	2.37	-1.11	5e-05	0.000742103	yes	DOWN	Y	Y	Y	Y	Y	5.03	5.48	4.83	2.53	2.47	2.09
TBIG025519	AT5G54040.L01	-	Cysteine/Histidine-rich C1 domain family protein [Source:TAIR;Acc:AT5G54040]	6.88	3.18	-1.11	5e-05	0.000742103	yes	DOWN	Y	Y	Y	Y	Y	5.44	7.01	8.19	3.85	3.17	2.42
TBIG001567	AT1G33090	TT12	MATE efflux family protein [Source:TAIR;Acc:AT1G33090]	2.15	1.01	-1.1	0.0001	0.00136884	yes	DOWN	Y	Y	Y	Y	Y	1.3	2.42	2.62	0.87	1.3	0.82
TBIG006424	AT1G74010	SS1	Calcium-dependent phosphotriesterase superfamily protein [Source:TAIR;Acc:AT1G74010]	20.3	9.46	-1.1	5e-05	0.000742103	yes	DOWN	Y	Y	Y	Y	Y	19.86	20.62	19.98	11.37	6.71	9.92
TBIG006567	AT1G76960	-	unknown protein; FUNCTIONS IN: molecular_function unknown; INVOLVED IN: biological_process unknown; LOCATED IN: endomembrane system; EXPRESSED IN: 9 plant structures; EXPRESSED DURING: 8 growth stages; Has 8 Blast hits to 8 proteins in 2 species: Ar /.../ 0; Bacteria - 0; Metazoa - 0; Fungi - 0; Plants - 8; Viruses - 0; Other Eukaryotes - 0 (source: NCBI BLink). [Source:TAIR;Acc:AT1G76960]	24.2	11.3	-1.1	5e-05	0.000742103	yes	DOWN	Y	Y	Y	Y	Y	28.5	13.83	29.51	19.65	5.81	8.1
TBIG009708	AT2G25160	CYP82F1	cytochrome P450, family 82, subfamily F, polypeptide 1 [Source:TAIR;Acc:AT2G25160]	8.79	4.1	-1.1	5e-05	0.000742103	yes	DOWN	Y	Y	Y	Y	Y	7.95	8.82	10.19	4.78	4.86	2.78
TBIG015062	AT3G43110	-	unknown protein; FUNCTIONS IN: molecular_function unknown; INVOLVED IN: biological_process unknown; LOCATED IN: endomembrane system; EXPRESSED IN: petal, flower; EXPRESSED DURING: 4 anthesis, petal differentiation and expansion stage; BEST Arabidops /.../liana protein match is: unknown protein (TAIR:AT5G20790.1); Has 30 Blast hits to 30 proteins in 10 species: Archae - 0; Bacteria - 0; Metazoa - …	11.3	5.25	-1.1	5e-05	0.000742103	yes	DOWN	Y	Y	Y	Y	Y	7.67	11.71	16.21	6.06	5.32	4.68
TBIG016816	AT4G14400.L01	ACD6	ankyrin repeat family protein [Source:TAIR;Acc:AT4G14400]	44.7	20.9	-1.1	5e-05	0.000742103	yes	DOWN	Y	Y	Y	Y	Y	44.32	45.77	42.92	23.63	19.86	18.7
TBIG018849	AT4G15290.L01	ATCSLB05	Cellulose synthase family protein [Source:TAIR;Acc:AT4G15290]	1.81	0.846	-1.1	5e-05	0.000742103	yes	DOWN	Y	Y	Y	Y	Y	1.95	2.48	0.92	0.85	0.8	0.84
TBIG017566	AT4G28420	TAT1_ARATH	Tyrosine transaminase family protein [Source:TAIR;Acc:AT4G28420]	8.25	3.86	-1.1	5e-05	0.000742103	yes	DOWN	Y	Y	Y	Y	Y	7.22	6.13	11.71	3.54	0.32	7.59
TBIG021978	AT5G44575	-	unknown protein; FUNCTIONS IN: molecular_function unknown; INVOLVED IN: biological_process unknown; LOCATED IN: endomembrane system; Has 7 Blast hits to 7 proteins in 2 species: Archae - 0; Bacteria - 0; Metazoa - 0; Fungi - 0; Plants - 7; Viruses - /.../her Eukaryotes - 0 (source: NCBI BLink). [Source:TAIR;Acc:AT5G44575]	52.3	24.4	-1.1	5e-05	0.000742103	yes	DOWN	Y	Y	Y	Y	Y	37.48	51.85	69.57	40.6	7.71	24.78
TBIG000400	AT1G09350	AtGolS3	galactinol synthase 3 [Source:TAIR;Acc:AT1G09350]	1.23	0.579	-1.09	0.00315	0.0230524	yes	DOWN	Y	Y	Y	Y	Y	1.08	1.37	1.27	0.55	0.92	0.27
TBIG014651	AT3G23810	SAHH2	S-adenosyl-l-homocysteine (SAH) hydrolase 2 [Source:TAIR;Acc:AT3G23810]	412	194	-1.09	5e-05	0.000742103	yes	DOWN	Y	Y	Y	Y	Y	420.68	449.04	405.77	204.29	203.72	180.57
TBIG016568	AT4G09500.L01	UGT79B7	UDP-Glycosyltransferase superfamily protein [Source:TAIR;Acc:AT4G09500]	10.1	4.73	-1.09	5e-05	0.000742103	yes	DOWN	Y	Y	Y	Y	Y	12.17	9.47	8.69	3.6	6.15	4.4
TBIG018064	AT4G37990	ELI3-2	elicitor-activated gene 3-2 [Source:TAIR;Acc:AT4G37990]	11.6	5.46	-1.09	5e-05	0.000742103	yes	DOWN	Y	Y	Y	Y	Y	12.02	12.64	10.37	4.8	2.49	8.87
TBIG020394	AT5G05500	PELP	Pollen Ole e 1 allergen and extensin family protein [Source:TAIR;Acc:AT5G05500]	48.1	22.5	-1.09	5e-05	0.000742103	yes	DOWN	Y	Y	Y	Y	Y	35.08	43.21	65.36	32.24	20.68	14.87
TBIG008782	AT2G46630	-	unknown protein; LOCATED IN: chloroplast; EXPRESSED IN: 22 plant structures; EXPRESSED DURING: 13 growth stages; Has 110095 Blast hits to 59224 proteins in 2216 species: Archae - 177; Bacteria - 15429; Metazoa - 38345; Fungi - 18843; Plants - 13341; /.../es - 3084; Other Eukaryotes - 20876 (source: NCBI BLink). [Source:TAIR;Acc:AT2G46630]	43.7	20.7	-1.08	5e-05	0.000742103	yes	DOWN	Y	Y	Y	Y	Y	40.3	45.29	42.22	20.95	21.04	18.96
TBIG014619	AT3G23110.L01	AtRLP37	receptor like protein 37 [Source:TAIR;Acc:AT3G23110]	3.49	1.65	-1.08	0.0031	0.0227461	yes	DOWN	Y	Y	Y	Y	Y	3.53	3.6	3.15	1.25	1.83	1.8
TBIG012082	AT3G23410	ATFAO3	fatty alcohol oxidase 3 [Source:TAIR;Acc:AT3G23410]	10.6	5.03	-1.08	5e-05	0.000742103	yes	DOWN	Y	Y	Y	Y	Y	10.62	11.51	10.11	4.98	5.75	4.54
TBIG020302	AT5G03640.L01	KIPK	Protein kinase superfamily protein [Source:TAIR;Acc:AT5G03640]	2.88	1.36	-1.08	5e-05	0.000742103	yes	DOWN	Y	Y	Y	Y	Y	2.55	3.16	3.01	1.55	1.36	1.2
TBIG023071	AT5G65510.L01	AIL7	AINTEGUMENTA-like 7 [Source:TAIR;Acc:AT5G65510]	2.54	1.2	-1.08	5e-05	0.000742103	yes	DOWN	Y	Y	Y	Y	Y	2.6	3.08	1.95	0.97	1.37	1.29
TBIG010323	AT2G36724.L02	-	unknown protein; FUNCTIONS IN: molecular_function unknown; INVOLVED IN: biological_process unknown; LOCATED IN: endomembrane system; BEST Arabidopsis thaliana protein match is: unknown protein (TAIR:AT2G26865.1); Has 35333 Blast hits to 34131 protei /.../2444 species: Archae - 798; Bacteria - 22429; Metazoa - 974; Fungi - 991; Plants - 531; Viruses - 0; Other Eukaryotes - 9610 (source: NCBI BLink…	3.95	1.88	-1.07	0.00325	0.0236779	yes	DOWN	Y	Y	Y	Y	Y	2.31	3.8	5.42	1.62	2	1.98
TBIG019940	AT4G36350	ATPAP25	purple acid phosphatase 25 [Source:TAIR;Acc:AT4G36350]	2.22	1.06	-1.07	0.0008	0.00780709	yes	DOWN	Y	Y	Y	Y	Y	1.86	2.5	2.36	0.82	1.18	1.18
TBIG018103	AT4G38850	SAUR_AC1	SAUR-like auxin-responsive protein family [Source:TAIR;Acc:AT4G38850]	3.96	1.89	-1.07	0.0066	0.0416431	yes	DOWN	Y	Y	Y	Y	Y	4.28	1.83	5.94	2.96	1.62	1.1
TBIG024486	AT5G28510.L01	BGLU24	beta glucosidase 24 [Source:TAIR;Acc:AT5G28510]	3.21	1.53	-1.07	5e-05	0.000742103	yes	DOWN	Y	Y	Y	Y	Y	3.75	3.25	2.48	1.5	1.7	1.35
TBIG025144	AT5G46600	ALMT13	Aluminium activated malate transporter family protein [Source:TAIR;Acc:AT5G46600]	1.17	0.557	-1.07	0.00045	0.00488404	yes	DOWN	Y	Y	Y	Y	Y	1.39	1.26	0.85	0.5	0.85	0.33
TBIG025669	AT5G57123	-	unknown protein; BEST Arabidopsis thaliana protein match is: unknown protein (TAIR:AT4G29905.1); Has 30201 Blast hits to 17322 proteins in 780 species: Archae - 12; Bacteria - 1396; Metazoa - 17338; Fungi - 3422; Plants - 5037; Viruses - 0; Other Eu /.../es - 2996 (source: NCBI BLink). [Source:TAIR;Acc:AT5G57123]	2.81	1.34	-1.07	0.00215	0.0171186	yes	DOWN	Y	Y	Y	Y	Y	1.82	2.24	4.37	1.27	1.41	1.3
TBIG006374	AT1G73010	ATPS2	phosphate starvation-induced gene 2 [Source:TAIR;Acc:AT1G73010]	101	48.6	-1.06	5e-05	0.000742103	yes	DOWN	Y	Y	Y	Y	Y	78.11	98.36	129.69	36.9	51.69	58.51
TBIG016766	AT4G13390	-	Proline-rich extensin-like family protein [Source:TAIR;Acc:AT4G13390]	88.2	42.3	-1.06	5e-05	0.000742103	yes	DOWN	Y	Y	Y	Y	Y	62.64	77.76	113.34	61.12	31.67	33.98
TBIG020246	AT5G02780.L01	GSTL1	glutathione transferase lambda 1 [Source:TAIR;Acc:AT5G02780]	8.63	4.15	-1.06	5e-05	0.000742103	yes	DOWN	Y	Y	Y	Y	Y	5.72	7.16	12.3	4.05	3.74	4.45
TBIG021977	AT5G44574.L01	-	unknown protein; FUNCTIONS IN: molecular_function unknown; INVOLVED IN: biological_process unknown; LOCATED IN: endomembrane system; Has 6 Blast hits to 6 proteins in 2 species: Archae - 0; Bacteria - 0; Metazoa - 0; Fungi - 0; Plants - 6; Viruses - /.../her Eukaryotes - 0 (source: NCBI BLink). [Source:TAIR;Acc:AT5G44574]	3.85	1.85	-1.06	0.0027	0.0203458	yes	DOWN	Y	Y	Y	Y	Y	3.27	3.94	4.23	2.63	1.2	1.75
TBIG022157	AT5G47990	CYP705A5	cytochrome P450, family 705, subfamily A, polypeptide 5 [Source:TAIR;Acc:AT5G47990]	74.7	35.8	-1.06	5e-05	0.000742103	yes	DOWN	Y	Y	Y	Y	Y	77.85	76.4	73.85	40.26	43.48	24.62
TBIG022373	AT5G52310.L01	COR78	low-temperature-responsive protein 78 (LTI78) / desiccation-responsive protein 29A (RD29A) [Source:TAIR;Acc:AT5G52310]	81	38.8	-1.06	5e-05	0.000742103	yes	DOWN	Y	Y	Y	Y	Y	106.2	76.74	64.19	37.2	52.53	28.46
TBIG022676	AT5G57625	PR-1	CAP (Cysteine-rich secretory proteins, Antigen 5, and Pathogenesis-related 1 protein) superfamily protein [Source:TAIR;Acc:AT5G57625]	54.2	26	-1.06	5e-05	0.000742103	yes	DOWN	Y	Y	Y	Y	Y	42.9	50.21	70.25	33.09	23.79	21.03
TBIG000542	AT1G12040	LRX1	leucine-rich repeat/extensin 1 [Source:TAIR;Acc:AT1G12040]	34.2	16.5	-1.05	5e-05	0.000742103	yes	DOWN	Y	Y	Y	Y	Y	25.54	33.37	39.85	19.28	16.72	12.55
TBIG000824	AT1G17420	LOX3	lipoxygenase 3 [Source:TAIR;Acc:AT1G17420]	7.59	3.67	-1.05	5e-05	0.000742103	yes	DOWN	Y	Y	Y	Y	Y	7.51	8.39	6.7	3.73	3.26	3.93
TBIG004767	AT1G29090	AN1	Cysteine proteinases superfamily protein [Source:TAIR;Acc:AT1G29090]	2.64	1.27	-1.05	0.0004	0.00442991	yes	DOWN	Y	Y	Y	Y	Y	2.42	2.49	3.03	1.31	1.35	1.14
TBIG001972	AT1G50400	TOM40-2	Eukaryotic porin family protein [Source:TAIR;Acc:AT1G50400]	3.27	1.58	-1.05	0.00015	0.00194433	yes	DOWN	Y	Y	Y	Y	Y	2.58	4.02	3.36	1.11	1.81	1.86
TBIG005432	AT1G52700.L01	LYPLA2	alpha/beta-Hydrolases superfamily protein [Source:TAIR;Acc:AT1G52700]	6.69	3.23	-1.05	0.00025	0.00301094	yes	DOWN	Y	Y	Y	Y	Y	6.42	7.82	6.11	2.37	3.13	4.25
TBIG008917	AT2G02000	GAD3	glutamate decarboxylase 3 [Source:TAIR;Acc:AT2G02000]	0.677	0.327	-1.05	0.00565	0.036949	yes	DOWN	Y	Y	Y	Y	Y	0.44	0.88	0.7	0.29	0.38	0.3
TBIG008458	AT2G40435.L01	SCRM2	BEST Arabidopsis thaliana protein match is: transcription regulators (TAIR:AT3G56220.1); Has 289 Blast hits to 289 proteins in 30 species: Archae - 0; Bacteria - 0; Metazoa - 0; Fungi - 0; Plants - 289; Viruses - 0; Other Eukaryotes - 0 (source: NCB /.../k). [Source:TAIR;Acc:AT2G40435]	2.45	1.18	-1.05	0.0058	0.0377029	yes	DOWN	Y	Y	Y	Y	Y	2.57	2.27	2.46	1.17	1.68	0.7
TBIG015580	AT3G52780	ATPAP20	Purple acid phosphatases superfamily protein [Source:TAIR;Acc:AT3G52780]	0.799	0.385	-1.05	0.00665	0.0417832	yes	DOWN	Y	Y	Y	Y	Y	0.52	0.73	1.13	0.29	0.46	0.39
TBIG016657	AT4G11190	DIR13	Disease resistance-responsive (dirigent-like protein) family protein [Source:TAIR;Acc:AT4G11190]	11.5	5.53	-1.05	5e-05	0.000742103	yes	DOWN	Y	Y	Y	Y	Y	10.04	11.14	13.26	6.4	6.67	3.58
TBIG019199	AT4G22110	ADHL5_ARATH	GroES-like zinc-binding dehydrogenase family protein [Source:TAIR;Acc:AT4G22110]	1.67	0.806	-1.05	0.00095	0.00895354	yes	DOWN	Y	Y	Y	Y	Y	1.69	1.18	2.12	0.95	0.88	0.57
TBIG020769	AT5G13930	CHS	Chalcone and stilbene synthase family protein [Source:TAIR;Acc:AT5G13930]	307	148	-1.05	5e-05	0.000742103	yes	DOWN	Y	Y	Y	Y	Y	269.46	364.1	320.6	129.72	197.41	127.32
TBIG023830	AT5G14700	CCR2	NAD(P)-binding Rossmann-fold superfamily protein [Source:TAIR;Acc:AT5G14700]	9.72	4.68	-1.05	5e-05	0.000742103	yes	DOWN	Y	Y	Y	Y	Y	9.89	9.54	9.56	3.56	4.7	5.72
TBIG021120	AT5G21120.L01	EIL2	ETHYLENE-INSENSITIVE3-like 2 [Source:TAIR;Acc:AT5G21120]	0.903	0.435	-1.05	0.00245	0.0189065	yes	DOWN	Y	Y	Y	Y	Y	0.72	1.03	1.02	0.46	0.34	0.51
TBIG021823	AT5G41900.L01	rutD	alpha/beta-Hydrolases superfamily protein [Source:TAIR;Acc:AT5G41900]	6.75	3.26	-1.05	5e-05	0.000742103	yes	DOWN	Y	Y	Y	Y	Y	6.44	6.63	7.22	2.4	4.68	2.66
TBIG005442	AT1G52890	ANAC019	NAC domain containing protein 19 [Source:TAIR;Acc:AT1G52890]	4.84	2.35	-1.04	5e-05	0.000742103	yes	DOWN	Y	Y	Y	Y	Y	5.31	4.59	4.55	2.38	1.54	3.08
TBIG007379	AT2G19060	GDL37_ARATH	SGNH hydrolase-type esterase superfamily protein [Source:TAIR;Acc:AT2G19060]	1.03	0.499	-1.04	0.0026	0.0197598	yes	DOWN	Y	Y	Y	Y	Y	0.89	1.12	1	0.46	0.62	0.4
TBIG008443	AT2G40130.L01	clpL	Double Clp-N motif-containing P-loop nucleoside triphosphate hydrolases superfamily protein [Source:TAIR;Acc:AT2G40130]	2.58	1.26	-1.04	5e-05	0.000742103	yes	DOWN	Y	Y	Y	Y	Y	2.93	2.89	1.89	1.02	1.67	1.07
TBIG015276	AT3G47090	Y3475_ARATH	Leucine-rich repeat protein kinase family protein [Source:TAIR;Acc:AT3G47090]	1.14	0.553	-1.04	0.0003	0.00349678	yes	DOWN	Y	Y	Y	Y	Y	1.24	1.23	0.91	0.4	0.52	0.73
TBIG016720	AT4G12440.L01	APT4	adenine phosphoribosyl transferase 4 [Source:TAIR;Acc:AT4G12440]	2.05	0.995	-1.04	0.00635	0.0404706	yes	DOWN	Y	Y	Y	Y	Y	1.25	2.34	2.47	0.93	1.02	1.04
TBIG021612	AT5G38000.L01	P1	Zinc-binding dehydrogenase family protein [Source:TAIR;Acc:AT5G38000]	7.96	3.89	-1.04	5e-05	0.000742103	yes	DOWN	Y	Y	Y	Y	Y	9.2	7.63	7	4.36	5.02	2.26
TBIG022536	AT5G55050.L01	GDL87_ARATH	GDSL-like Lipase/Acylhydrolase superfamily protein [Source:TAIR;Acc:AT5G55050]	36	17.5	-1.04	5e-05	0.000742103	yes	DOWN	Y	Y	Y	Y	Y	37.72	37.37	31.14	18.85	10.58	22.19
TBIG025583	AT5G55340	AT5	MBOAT (membrane bound O-acyl transferase) family protein [Source:TAIR;Acc:AT5G55340]	1.44	0.697	-1.04	0.00465	0.0315712	yes	DOWN	Y	Y	Y	Y	Y	1.94	1.09	1.16	0.46	1.13	0.46
TBIG005294	AT1G49920.L01	-	MuDR family transposase [Source:TAIR;Acc:AT1G49920]	1.65	0.805	-1.03	5e-05	0.000742103	yes	DOWN	Y	Y	Y	Y	Y	1.6	1.87	1.51	0.65	1.08	0.71
TBIG002640	AT1G65500	-	unknown protein; FUNCTIONS IN: molecular_function unknown; INVOLVED IN: biological_process unknown; LOCATED IN: endomembrane system; EXPRESSED IN: 14 plant structures; EXPRESSED DURING: 9 growth stages; BEST Arabidopsis thaliana protein match is: un /.../protein (TAIR:AT1G65486.1); Has 23 Blast hits to 23 proteins in 2 species: Archae - 0; Bacteria - 0; Metazoa - 0; Fungi - 0; Plants - 23; Viruse…	41.7	20.4	-1.03	5e-05	0.000742103	yes	DOWN	Y	Y	Y	Y	Y	30.26	35.73	58.64	30.05	7.77	22.5
TBIG006038	AT1G66100	THN24_ARATH	Plant thionin [Source:TAIR;Acc:AT1G66100]	2.6	1.27	-1.03	0.0063	0.0401782	yes	DOWN	Y	Y	Y	Y	Y	3.01	2.62	2.11	1.93	1.18	0.67
TBIG006742	AT1G80340	GA4H	gibberellin 3-oxidase 2 [Source:TAIR;Acc:AT1G80340]	1.3	0.633	-1.03	0.006	0.038605	yes	DOWN	Y	Y	Y	Y	Y	1.01	1.22	1.59	0.4	0.81	0.64
TBIG008241	AT2G36090	FB322_ARATH	F-box family protein [Source:TAIR;Acc:AT2G36090]	11	5.38	-1.03	0.0013	0.0114361	yes	DOWN	Y	Y	Y	Y	Y	10.07	11.17	12.92	5.97	5.56	4.92
TBIG014590	AT3G22570.L01	-	Bifunctional inhibitor/lipid-transfer protein/seed storage 2S albumin superfamily protein [Source:TAIR;Acc:AT3G22570]	15.1	7.41	-1.03	5e-05	0.000742103	yes	DOWN	Y	Y	Y	Y	Y	12.07	12.07	21.04	8.2	7.73	6.1
TBIG016678	AT4G11470	CRK31	cysteine-rich RLK (RECEPTOR-like protein kinase) 31 [Source:TAIR;Acc:AT4G11470]	1.29	0.633	-1.03	0.0009	0.0085858	yes	DOWN	Y	Y	Y	Y	Y	0.81	1.07	2.02	0.55	0.37	0.97
TBIG017009	AT4G17770.L01	ATTPS5	trehalose phosphatase/synthase 5 [Source:TAIR;Acc:AT4G17770]	41.5	20.3	-1.03	5e-05	0.000742103	yes	DOWN	Y	Y	Y	Y	Y	48.36	44.11	32.61	16.29	24	20.91
TBIG024966	AT5G43350.L01	ATPT1	phosphate transporter 1;1 [Source:TAIR;Acc:AT5G43350]	144	70.5	-1.03	5e-05	0.000742103	yes	DOWN	Y	Y	Y	Y	Y	98.89	158.01	178.1	71.66	66.29	71.79
TBIG025268	AT5G48880.L01	PKT1	peroxisomal 3-keto-acyl-CoA thiolase 2 [Source:TAIR;Acc:AT5G48880]	34.8	17	-1.03	5e-05	0.000742103	yes	DOWN	Y	Y	Y	Y	Y	37.14	34.84	32.78	16.07	18.11	16.6
TBIG003456	AT1G02460	F21D18.17	Pectin lyase-like superfamily protein [Source:TAIR;Acc:AT1G02460]	5.58	2.75	-1.02	5e-05	0.000742103	yes	DOWN	Y	Y	Y	Y	Y	4.68	6.48	5.35	2.03	2.86	3.19
TBIG001246	AT1G26700.L01	MLO14	Seven transmembrane MLO family protein [Source:TAIR;Acc:AT1G26700]	1.25	0.614	-1.02	0.00085	0.00817665	yes	DOWN	Y	Y	Y	Y	Y	0.99	1.3	1.43	0.66	0.66	0.51
TBIG002278	AT1G56430	ATNAS4	nicotianamine synthase 4 [Source:TAIR;Acc:AT1G56430]	17.4	8.59	-1.02	5e-05	0.000742103	yes	DOWN	Y	Y	Y	Y	Y	16.83	19.36	16.36	7.81	10.8	7.14
TBIG009935	AT2G29440	ATGSTU6	glutathione S-transferase tau 6 [Source:TAIR;Acc:AT2G29440]	19.7	9.76	-1.02	5e-05	0.000742103	yes	DOWN	Y	Y	Y	Y	Y	18.49	19.89	21.7	10.98	9.3	9.44
TBIG010316	AT2G36630.L01	-	Sulfite exporter TauE/SafE family protein [Source:TAIR;Acc:AT2G36630]	19.5	9.59	-1.02	5e-05	0.000742103	yes	DOWN	Y	Y	Y	Y	Y	13.7	21.23	22.17	9.01	9.34	9.88
TBIG011067	AT3G03780.L01	ATMS2	methionine synthase 2 [Source:TAIR;Acc:AT3G03780]	480	236	-1.02	5e-05	0.000742103	yes	DOWN	Y	Y	Y	Y	Y	498.95	531.35	441.44	197.16	237.73	280.02
TBIG012158	AT3G24780	YL728_MIMIV	Uncharacterised conserved protein UCP015417, vWA [Source:TAIR;Acc:AT3G24780]	0.65	0.321	-1.02	0.0044	0.0302521	yes	DOWN	Y	Y	Y	Y	Y	0.68	0.77	0.5	0.21	0.49	0.27
TBIG018307	AT4G02420	LECRK44	Concanavalin A-like lectin protein kinase family protein [Source:TAIR;Acc:AT4G02420]	3.15	1.55	-1.02	5e-05	0.000742103	yes	DOWN	Y	Y	Y	Y	Y	3.39	3.12	3.03	1.51	1.63	1.52
TBIG018566	AT4G10370.L01	NIP5-1	Cysteine/Histidine-rich C1 domain family protein [Source:TAIR;Acc:AT4G10370]	3.38	1.67	-1.02	0.0001	0.00136884	yes	DOWN	Y	Y	Y	Y	Y	2.86	3.82	3.23	1.87	2.07	0.98
TBIG019621	AT4G30250	bcsl1b	P-loop containing nucleoside triphosphate hydrolases superfamily protein [Source:TAIR;Acc:AT4G30250]	1.85	0.912	-1.02	0.0004	0.00442991	yes	DOWN	Y	Y	Y	Y	Y	2.36	1.73	1.55	0.77	1.35	0.67
TBIG017673	AT4G30320	PR-1	CAP (Cysteine-rich secretory proteins, Antigen 5, and Pathogenesis-related 1 protein) superfamily protein [Source:TAIR;Acc:AT4G30320]	12.2	5.97	-1.02	0.00075	0.00741165	yes	DOWN	Y	Y	Y	Y	Y	12.43	9.28	13.81	9.49	4.71	3.63
TBIG023583	AT5G09800	PUB28	ARM repeat superfamily protein [Source:TAIR;Acc:AT5G09800]	8.93	4.41	-1.02	5e-05	0.000742103	yes	DOWN	Y	Y	Y	Y	Y	7.81	9.33	9.28	4.53	3.86	4.66
TBIG025520	AT5G54050	-	Cysteine/Histidine-rich C1 domain family protein [Source:TAIR;Acc:AT5G54050]	1.11	0.548	-1.02	0.00235	0.0183375	yes	DOWN	Y	Y	Y	Y	Y	0.7	1.13	1.49	0.42	0.77	0.45
TBIG004125	AT1G14960	MLP328	Polyketide cyclase/dehydrase and lipid transport superfamily protein [Source:TAIR;Acc:AT1G14960]	9.88	4.91	-1.01	5e-05	0.000742103	yes	DOWN	Y	Y	Y	Y	Y	12.16	8.21	9.59	7.92	3.57	3.4
TBIG006898	AT2G02990	RNS1	ribonuclease 1 [Source:TAIR;Acc:AT2G02990]	43.2	21.4	-1.01	5e-05	0.000742103	yes	DOWN	Y	Y	Y	Y	Y	51.66	39.69	35.92	24.17	17.5	21.82
TBIG009629	AT2G23620	ATMES1	methyl esterase 1 [Source:TAIR;Acc:AT2G23620]	11.5	5.68	-1.01	5e-05	0.000742103	yes	DOWN	Y	Y	Y	Y	Y	10.31	9.86	14.41	7.82	4.59	4.57
TBIG010600	AT2G41800	-	Protein of unknown function, DUF642 [Source:TAIR;Acc:AT2G41800]	34	16.9	-1.01	5e-05	0.000742103	yes	DOWN	Y	Y	Y	Y	Y	27.14	41.32	34.36	15.6	21.17	14
TBIG011018	AT3G02620	S-ACP-DES4	Plant stearoyl-acyl-carrier-protein desaturase family protein [Source:TAIR;Acc:AT3G02620]	1.94	0.966	-1.01	0.0006	0.00620868	yes	DOWN	Y	Y	Y	Y	Y	2.68	1.49	1.67	1.26	0.76	0.89
TBIG011675	AT3G15990.L01	SULTR3_4	sulfate transporter 3;4 [Source:TAIR;Acc:AT3G15990]	19.1	9.5	-1.01	5e-05	0.000742103	yes	DOWN	Y	Y	Y	Y	Y	18.92	20.02	17.93	8.11	8.97	11.09
TBIG013359	AT3G61280	RUMI_CULQU	Arabidopsis thaliana protein of unknown function (DUF821) [Source:TAIR;Acc:AT3G61280]	1.2	0.596	-1.01	0.00145	0.0124585	yes	DOWN	Y	Y	Y	Y	Y	1.2	0.93	1.5	0.77	0.2	0.83
TBIG023218	AT5G01790	-	unknown protein; FUNCTIONS IN: molecular_function unknown; INVOLVED IN: biological_process unknown; LOCATED IN: chloroplast; EXPRESSED IN: 19 plant structures; EXPRESSED DURING: 13 growth stages; Has 121 Blast hits to 121 proteins in 12 species: Arc /.../0; Bacteria - 0; Metazoa - 0; Fungi - 0; Plants - 121; Viruses - 0; Other Eukaryotes - 0 (source: NCBI BLink). [Source:TAIR;Acc:AT5G01790]	7.36	3.65	-1.01	5e-05	0.000742103	yes	DOWN	Y	Y	Y	Y	Y	7.18	5.96	8.52	3.85	4.11	2.81
TBIG023236	AT5G02270.L01	ATNAP9	non-intrinsic ABC protein 9 [Source:TAIR;Acc:AT5G02270]	69.1	34.4	-1.01	5e-05	0.000742103	yes	DOWN	Y	Y	Y	Y	Y	62.81	73.39	78.64	38.94	37.05	29.32
TBIG024936	AT5G42930	faeA	alpha/beta-Hydrolases superfamily protein [Source:TAIR;Acc:AT5G42930]	1.52	0.752	-1.01	0.001	0.00929482	yes	DOWN	Y	Y	Y	Y	Y	1.51	1.32	1.73	0.78	0.75	0.73
TBIG005036	AT1G35290	-	Thioesterase superfamily protein [Source:TAIR;Acc:AT1G35290]	4.11	2.05	-1	0.00065	0.00662437	yes	DOWN	Y	Y	Y	Y	Y	4.26	3.84	4.2	2.44	1.5	2.14
TBIG002485	AT1G62560.L01	FMO GS-OX3	flavin-monooxygenase glucosinolate S-oxygenase 3 [Source:TAIR;Acc:AT1G62560]	46.6	23.3	-1	5e-05	0.000742103	yes	DOWN	Y	Y	Y	Y	Y	53.33	46.12	39.48	21.13	26.21	21.98
TBIG011539	AT3G13610	F6'H1	2-oxoglutarate (2OG) and Fe(II)-dependent oxygenase superfamily protein [Source:TAIR;Acc:AT3G13610]	60.1	30	-1	5e-05	0.000742103	yes	DOWN	Y	Y	Y	Y	Y	43.17	59.9	76.88	27.84	29.93	31.92
TBIG018370	AT4G03480.L01	Y5262_ARATH	Ankyrin repeat family protein [Source:TAIR;Acc:AT4G03480]	0.553	0.276	-1	0.0042	0.0291332	yes	DOWN	Y	Y	Y	Y	Y	0.5	0.48	0.65	0.23	0.32	0.27
TBIG018486	XLOC_018486	-	-	35.1	17.5	-1	5e-05	0.000742103	yes	DOWN	Y	Y	Y	Y	Y	26.88	30.8	45.23	27	13.71	12.43
TBIG018506	AT4G08870	ARGAH2	Arginase/deacetylase superfamily protein [Source:TAIR;Acc:AT4G08870]	68.7	34.2	-1	5e-05	0.000742103	yes	DOWN	Y	Y	Y	Y	Y	83.62	58.61	67.56	35.46	33.29	35.12
TBIG025314	AT5G49850	MB21_ARATH	Mannose-binding lectin superfamily protein [Source:TAIR;Acc:AT5G49850]	14.7	7.34	-1	5e-05	0.000742103	yes	DOWN	Y	Y	Y	Y	Y	12.19	14.69	17.9	7.35	7.91	6.81
